# Supplementary material for: Gut microbiota and common gastrointestinal diseases: a bidirectional two-sample Mendelian randomized study
Source: Front Microbiol. 2023 Nov 17;14:1273269. doi: 10.3389/fmicb.2023.1273269 (PMC10691374; doi:10.3389/fmicb.2023.1273269)
Supplement: Supplementary file 2 [file Table_2.XLSX]

## Sheet: Sheet1
CHR	POS	rsID	re.allele	eff.allele	beta	SE	metaZ.wz	P	N	bac	F
12	43701132	rs12825290	G	C	-0.216781	0.0493496	-4.52374	6.08e-06	3144	family.Methanobacteriaceae.id.121	19.2963
3	15065308	rs62240389	A	G	-0.187695	0.0415541	-4.47514	7.64e-06	3385	family.Methanobacteriaceae.id.121	20.4022
5	178160975	rs56131665	A	G	0.178661	0.039298	4.52014	6.18e-06	3572	family.Methanobacteriaceae.id.121	20.669
11	89349287	rs11018665	T	A	0.111465	0.0250516	4.50883	6.52e-06	3698	family.Methanobacteriaceae.id.121	19.7975
3	15073230	rs62240390	C	G	-0.189175	0.0415572	-4.50011	6.79e-06	3385	family.Methanobacteriaceae.id.121	20.7221
3	15001983	rs62241826	T	C	-0.189757	0.0414708	-4.49521	6.95e-06	3383	family.Methanobacteriaceae.id.121	20.937
3	2086167	rs4257531	A	G	0.164498	0.0364959	4.4806	7.44e-06	3162	family.Methanobacteriaceae.id.121	20.3158
11	89348133	rs4753222	G	A	0.111056	0.0250524	4.48045	7.45e-06	3698	family.Methanobacteriaceae.id.121	19.6509
19	46439321	rs10424197	A	G	-0.111274	0.0247517	-4.43333	9.28e-06	3698	family.Methanobacteriaceae.id.121	20.2106
4	104422283	rs74599069	C	A	0.220726	0.048896	4.45947	8.22e-06	3342	family.Methanobacteriaceae.id.121	20.3779
19	28827760	rs6508769	C	T	0.153519	0.0344519	4.45923	8.23e-06	3319	family.Methanobacteriaceae.id.121	19.8564
7	10773932	rs73068003	T	G	-0.15814	0.0351803	-4.45356	8.45e-06	3692	family.Methanobacteriaceae.id.121	20.2063
12	21336928	rs12303159	C	A	-0.223164	0.0486467	-4.45068	8.56e-06	3203	family.Methanobacteriaceae.id.121	21.0447
11	89351188	rs3912664	G	T	0.110225	0.0250545	4.44806	8.67e-06	3698	family.Methanobacteriaceae.id.121	19.3547
13	41949961	rs41288287	C	T	0.199439	0.0444256	4.44712	8.7e-06	3501	family.Methanobacteriaceae.id.121	20.1535
11	89347010	rs11018664	G	A	0.109896	0.0250545	4.43999	9e-06	3698	family.Methanobacteriaceae.id.121	19.2395
11	89352593	rs4385899	C	T	0.109874	0.0250535	4.43218	9.33e-06	3698	family.Methanobacteriaceae.id.121	19.2333
13	41849721	rs9532770	T	C	0.124359	0.0278183	4.43195	9.34e-06	3319	family.Methanobacteriaceae.id.121	19.9845
11	89350664	rs10830292	T	G	0.109865	0.0250553	4.42687	9.56e-06	3698	family.Methanobacteriaceae.id.121	19.2275
11	89347094	rs10501707	A	G	0.109533	0.0250547	4.42326	9.72e-06	3698	family.Methanobacteriaceae.id.121	19.1124
12	21338562	rs73248946	A	G	-0.221806	0.0487258	-4.42099	9.83e-06	3203	family.Methanobacteriaceae.id.121	20.7218
4	67427392	rs80330081	C	A	-0.18756	0.0423688	-4.50491	6.64e-06	4672	family.Oxalobacteraceae.id.2966	19.5969
4	67427393	rs79806081	G	A	-0.186921	0.0423689	-4.49118	7.08e-06	4672	family.Oxalobacteraceae.id.2966	19.4635
4	67426329	rs62304910	G	A	-0.186161	0.0422892	-4.4855	7.27e-06	4672	family.Oxalobacteraceae.id.2966	19.3783
4	67418536	rs57363691	A	T	-0.186651	0.0423632	-4.47908	7.5e-06	4672	family.Oxalobacteraceae.id.2966	19.4125
4	67427309	rs62304913	C	T	-0.19348	0.043933	-4.4886	7.17e-06	4336	family.Oxalobacteraceae.id.2966	19.395
9	87493755	rs10868235	T	C	0.0877484	0.0197112	4.44104	8.95e-06	5165	family.Oxalobacteraceae.id.2966	19.8176
4	67427232	rs62304912	G	A	-0.185486	0.0423305	-4.45758	8.29e-06	4672	family.Oxalobacteraceae.id.2966	19.2007
4	67426391	rs62304911	T	G	-0.185063	0.042341	-4.44759	8.68e-06	4672	family.Oxalobacteraceae.id.2966	19.1035
4	67424360	rs17788332	A	G	-0.185075	0.0424894	-4.43861	9.05e-06	4634	family.Oxalobacteraceae.id.2966	18.973
4	67423095	rs17731697	T	C	-0.185035	0.0424896	-4.43771	9.09e-06	4634	family.Oxalobacteraceae.id.2966	18.9646
4	67422871	rs62304905	T	C	-0.185035	0.0424896	-4.43771	9.09e-06	4634	family.Oxalobacteraceae.id.2966	18.9646
4	67428746	rs79615800	C	T	-0.186151	0.0427736	-4.43238	9.32e-06	4672	family.Oxalobacteraceae.id.2966	18.9399
3	171948599	rs7643618	G	A	0.123301	0.0229928	5.3494	8.82e-08	5167	family.Oxalobacteraceae.id.2966	28.7571
3	171947435	rs4428215	A	G	0.12561	0.0230053	5.45565	4.88e-08	5167	family.Oxalobacteraceae.id.2966	29.8121
3	171945349	rs13073573	C	T	0.122145	0.0234435	5.18841	2.12e-07	5167	family.Oxalobacteraceae.id.2966	27.146
3	171949107	rs7644098	G	C	0.122924	0.0229913	5.33748	9.42e-08	5167	family.Oxalobacteraceae.id.2966	28.5855
3	171963967	rs4481179	C	G	0.121411	0.0229976	5.27654	1.32e-07	5168	family.Oxalobacteraceae.id.2966	27.8707
3	171964223	rs12635823	A	G	0.120669	0.0229985	5.24644	1.55e-07	5168	family.Oxalobacteraceae.id.2966	27.5293
3	171945179	rs2132164	G	C	0.12282	0.0234444	5.21539	1.83e-07	5167	family.Oxalobacteraceae.id.2966	27.4447
3	171943511	rs4423796	C	T	0.122491	0.0234497	5.20747	1.91e-07	5165	family.Oxalobacteraceae.id.2966	27.2857
3	171946171	rs4525896	G	A	0.122645	0.0234536	5.20222	1.97e-07	5167	family.Oxalobacteraceae.id.2966	27.3452
3	171943473	rs7428410	C	T	0.12243	0.0234642	5.19446	2.05e-07	5167	family.Oxalobacteraceae.id.2966	27.2248
3	171938814	rs6772385	C	A	0.119683	0.0232439	5.13855	2.77e-07	5167	family.Oxalobacteraceae.id.2966	26.512
6	38550301	rs1569853	C	T	-0.140043	0.0281704	-4.9492	7.45e-07	4997	family.Oxalobacteraceae.id.2966	24.7136
3	171948011	rs34124854	C	T	0.122064	0.0234366	5.17785	2.24e-07	5167	family.Oxalobacteraceae.id.2966	27.1261
3	171943956	rs4894821	G	A	0.121915	0.0234472	5.17388	2.29e-07	5167	family.Oxalobacteraceae.id.2966	27.0352
3	171943017	rs1317940	A	G	0.12158	0.0234479	5.16626	2.39e-07	5167	family.Oxalobacteraceae.id.2966	26.8853
3	171937014	rs6445047	C	T	0.120353	0.0232448	5.15634	2.52e-07	5168	family.Oxalobacteraceae.id.2966	26.8077
3	171939001	rs6445049	T	G	0.119905	0.0232395	5.14758	2.64e-07	5167	family.Oxalobacteraceae.id.2966	26.6208
3	171941542	rs6782568	C	A	0.120794	0.0234684	5.14116	2.73e-07	5167	family.Oxalobacteraceae.id.2966	26.4924
3	171950664	rs4622921	A	G	0.120983	0.0234282	5.13733	2.79e-07	5167	family.Oxalobacteraceae.id.2966	26.6669
3	171941702	rs6785343	C	T	0.120297	0.023466	5.11815	3.09e-07	5167	family.Oxalobacteraceae.id.2966	26.2803
6	38543377	rs17543178	A	G	-0.134198	0.0281878	-4.74625	2.07e-06	4997	family.Oxalobacteraceae.id.2966	22.6658
3	171950222	rs4243424	C	T	0.120167	0.02343	5.10182	3.36e-07	5167	family.Oxalobacteraceae.id.2966	26.3044
3	171949612	rs35327886	A	G	0.12011	0.0234277	5.10022	3.39e-07	5167	family.Oxalobacteraceae.id.2966	26.2846
3	171950933	rs4280664	G	A	0.120022	0.0234316	5.09597	3.47e-07	5167	family.Oxalobacteraceae.id.2966	26.2372
3	171937813	rs7625948	C	G	0.118683	0.0232474	5.09263	3.53e-07	5167	family.Oxalobacteraceae.id.2966	26.0631
3	171949971	rs13060354	A	G	0.11993	0.023431	5.09122	3.56e-07	5167	family.Oxalobacteraceae.id.2966	26.1985
3	171950149	rs4243423	A	G	0.11967	0.0234308	5.08071	3.76e-07	5167	family.Oxalobacteraceae.id.2966	26.0855
6	38560242	rs73733941	C	T	-0.135461	0.0281886	-4.78335	1.72e-06	4997	family.Oxalobacteraceae.id.2966	23.0929
9	87514407	rs736744	T	C	0.105642	0.0200648	5.25328	1.49e-07	5167	family.Oxalobacteraceae.id.2966	27.7207
3	171938762	rs6445048	A	G	0.117632	0.0232378	5.05806	4.24e-07	5167	family.Oxalobacteraceae.id.2966	25.6249
6	38554158	rs73733937	A	G	-0.137186	0.028175	-4.83948	1.3e-06	4997	family.Oxalobacteraceae.id.2966	23.7079
6	38553649	rs73733936	T	C	-0.137119	0.0281728	-4.83676	1.32e-06	4997	family.Oxalobacteraceae.id.2966	23.6882
6	38539380	rs75858443	C	T	-0.133138	0.0282109	-4.69288	2.69e-06	4995	family.Oxalobacteraceae.id.2966	22.2727
6	38562493	rs73733942	C	T	-0.136001	0.0281782	-4.80589	1.54e-06	4997	family.Oxalobacteraceae.id.2966	23.2947
6	38553395	rs76405250	T	C	-0.135951	0.0281743	-4.79599	1.62e-06	4997	family.Oxalobacteraceae.id.2966	23.2842
6	38573677	rs58167057	G	A	-0.130564	0.0281791	-4.60966	4.03e-06	4997	family.Oxalobacteraceae.id.2966	21.4679
3	171951366	rs4605578	A	G	0.117546	0.0234334	4.99489	5.89e-07	5167	family.Oxalobacteraceae.id.2966	25.1619
22	37421469	rs6000536	T	C	-0.118383	0.0241355	-4.9509	7.39e-07	5166	family.Oxalobacteraceae.id.2966	24.0583
3	171951359	rs4287929	G	A	0.116619	0.0234339	4.95558	7.21e-07	5167	family.Oxalobacteraceae.id.2966	24.7658
3	171951160	rs4364195	A	G	0.116328	0.0234356	4.94346	7.67e-07	5167	family.Oxalobacteraceae.id.2966	24.6389
6	38565117	rs77722911	C	A	-0.132832	0.0281841	-4.68974	2.74e-06	4997	family.Oxalobacteraceae.id.2966	22.2125
6	38578701	rs73733958	G	T	-0.131662	0.0281919	-4.64911	3.33e-06	4997	family.Oxalobacteraceae.id.2966	21.8108
6	38578557	rs73733956	G	A	-0.13144	0.028195	-4.64041	3.48e-06	4997	family.Oxalobacteraceae.id.2966	21.7326
6	38580865	rs73733961	T	C	-0.128287	0.0281964	-4.53138	5.86e-06	4997	family.Oxalobacteraceae.id.2966	20.7003
9	87530935	rs10868238	C	T	0.0988926	0.0200549	4.9274	8.33e-07	5168	family.Oxalobacteraceae.id.2966	24.3157
6	38573011	rs111624546	C	T	-0.127569	0.0283658	-4.47903	7.5e-06	4996	family.Oxalobacteraceae.id.2966	20.2254
4	189935314	rs36057338	T	G	0.181604	0.0398742	4.51748	6.26e-06	4738	family.Oxalobacteraceae.id.2966	20.7427
6	38595857	rs56133825	T	C	-0.125457	0.0281864	-4.42908	9.46e-06	4997	family.Oxalobacteraceae.id.2966	19.8112
13	23443627	rs7993559	A	C	0.0921059	0.0201114	4.56323	5.04e-06	4989	family.Oxalobacteraceae.id.2966	20.9745
9	87508137	rs11140800	A	C	0.0970881	0.0200735	4.83293	1.35e-06	5166	family.Oxalobacteraceae.id.2966	23.3931
9	87500772	rs10465181	T	C	0.0964079	0.0200128	4.80941	1.51e-06	5165	family.Oxalobacteraceae.id.2966	23.2064
4	189933077	rs62341594	C	T	0.178574	0.039906	4.43702	9.12e-06	4739	family.Oxalobacteraceae.id.2966	20.0245
9	19682558	rs12002250	C	A	0.196145	0.044523	4.54353	5.53e-06	4726	family.Oxalobacteraceae.id.2966	19.4083
9	19682560	rs12004269	T	G	0.196145	0.044523	4.54353	5.53e-06	4726	family.Oxalobacteraceae.id.2966	19.4083
9	87491253	rs10780691	T	C	0.093461	0.0196891	4.73682	2.17e-06	5168	family.Oxalobacteraceae.id.2966	22.5325
15	93941937	rs111966731	C	T	0.204031	0.0445746	4.58393	4.56e-06	4387	family.Oxalobacteraceae.id.2966	20.9516
3	171939305	rs6445050	A	G	0.0978815	0.0219213	4.47078	7.79e-06	5166	family.Oxalobacteraceae.id.2966	19.9373
9	87500815	rs10746751	T	C	0.0953986	0.0200134	4.75858	1.95e-06	5165	family.Oxalobacteraceae.id.2966	22.7217
16	5984558	rs17138946	T	G	-0.189444	0.0430248	-4.46279	8.09e-06	4776	family.Oxalobacteraceae.id.2966	19.3876
3	171936825	rs7617946	T	C	0.0979232	0.021926	4.47249	7.73e-06	5167	family.Oxalobacteraceae.id.2966	19.9459
9	87484613	rs4877289	G	A	0.0929556	0.0196758	4.72392	2.31e-06	5168	family.Oxalobacteraceae.id.2966	22.3196
9	87507590	rs10780692	T	C	0.0936918	0.0200686	4.66934	3.02e-06	5167	family.Oxalobacteraceae.id.2966	21.7957
11	620927	rs12360820	C	A	0.11959	0.026113	4.56838	4.92e-06	5168	family.Oxalobacteraceae.id.2966	20.9738
3	171938118	rs7616207	G	A	0.0970792	0.0219218	4.43407	9.25e-06	5166	family.Oxalobacteraceae.id.2966	19.611
11	610277	rs11246212	C	T	0.13607	0.0291797	4.58645	4.51e-06	5130	family.Oxalobacteraceae.id.2966	21.7454
2	16056779	rs934049	A	G	0.109751	0.0238636	4.60066	4.21e-06	4951	family.Oxalobacteraceae.id.2966	21.1518
4	84254259	rs12509763	G	C	-0.16332	0.0360823	-4.46389	8.05e-06	5129	family.Oxalobacteraceae.id.2966	20.4875
12	18793583	rs561239	G	A	0.105525	0.0236769	4.48787	7.19e-06	4989	family.Oxalobacteraceae.id.2966	19.8638
7	1794263	rs62435498	A	C	0.181521	0.0400608	4.48017	7.46e-06	4780	family.Oxalobacteraceae.id.2966	20.5312
7	1797118	rs56097943	G	A	0.180188	0.0401354	4.44229	8.9e-06	4780	family.Oxalobacteraceae.id.2966	20.1556
4	67417914	rs79967238	G	A	-0.184437	0.0423655	-4.42374	9.7e-06	4672	family.Oxalobacteraceae.id.2966	18.9526
6	55448491	rs9382510	T	C	-0.0881865	0.0169965	-5.15951	2.48e-07	9410	family.Pasteurellaceae.id.3689	26.9207
6	129224488	rs12191680	G	C	0.102214	0.0197189	5.12039	3.05e-07	9408	family.Pasteurellaceae.id.3689	26.8689
9	105650242	rs78909003	C	T	-0.241159	0.0498372	-4.74854	2.05e-06	3638	family.Pasteurellaceae.id.3689	23.4154
6	55452880	rs7740611	C	A	-0.0876224	0.0170197	-5.11863	3.08e-07	9410	family.Pasteurellaceae.id.3689	26.5048
6	55456654	rs7771624	C	A	-0.0860971	0.0170245	-5.02858	4.94e-07	9412	family.Pasteurellaceae.id.3689	25.5757
11	9951672	rs10840326	G	C	-0.0717634	0.0149229	-4.81961	1.44e-06	9154	family.Pasteurellaceae.id.3689	23.1259
5	26602662	rs55676407	A	G	0.134301	0.0292184	4.64438	3.41e-06	8020	family.Pasteurellaceae.id.3689	21.1273
10	94306385	rs76022354	T	C	0.24289	0.0500406	4.7715	1.83e-06	3692	family.Pasteurellaceae.id.3689	23.5599
5	26531908	rs72756943	A	G	0.13988	0.0303029	4.64797	3.35e-06	8020	family.Pasteurellaceae.id.3689	21.308
6	55456232	rs4132989	T	C	-0.0840061	0.0171281	-4.85959	1.18e-06	9408	family.Pasteurellaceae.id.3689	24.0549
12	115491964	rs40513	T	G	0.11753	0.0260935	4.49136	7.08e-06	8785	family.Pasteurellaceae.id.3689	20.2877
20	57274077	rs6092684	T	A	0.0684647	0.014674	4.6426	3.44e-06	9366	family.Pasteurellaceae.id.3689	21.7689
22	26891808	rs4822728	C	T	0.0685479	0.0149032	4.57693	4.72e-06	9412	family.Pasteurellaceae.id.3689	21.1557
12	115491973	rs35510	G	A	0.122729	0.0264958	4.61057	4.02e-06	8671	family.Pasteurellaceae.id.3689	21.4557
11	10241871	rs7115142	A	G	-0.0678157	0.0149659	-4.5275	5.97e-06	9408	family.Pasteurellaceae.id.3689	20.5332
12	115493337	rs35509	A	G	0.122352	0.0265121	4.59197	4.39e-06	8671	family.Pasteurellaceae.id.3689	21.2977
9	22718481	rs10965428	A	C	-0.119902	0.0258219	-4.59674	4.29e-06	8873	family.Pasteurellaceae.id.3689	21.5614
20	57286061	rs7270573	G	C	-0.068259	0.0150634	-4.54165	5.58e-06	9367	family.Pasteurellaceae.id.3689	20.5339
17	32862601	rs16970009	G	A	0.187381	0.0429572	4.4843	7.32e-06	4703	family.Pasteurellaceae.id.3689	19.0275
20	57268994	rs6100166	G	C	0.0665833	0.0148566	4.45518	8.38e-06	9115	family.Pasteurellaceae.id.3689	20.086
15	73477482	rs12050685	G	A	-0.0670948	0.015239	-4.43552	9.19e-06	9411	family.Pasteurellaceae.id.3689	19.385
3	97972214	rs73139353	C	A	-0.222573	0.0484634	-4.44687	8.71e-06	4047	family.Pasteurellaceae.id.3689	21.0919
7	116918060	rs6972479	G	A	-0.0781862	0.0175366	-4.47203	7.75e-06	8616	family.Pasteurellaceae.id.3689	19.8779
17	64535013	rs9895850	C	T	-0.176406	0.041017	-4.43794	9.08e-06	4737	family.Pasteurellaceae.id.3689	18.497
16	48742489	rs111582866	A	G	-0.113957	0.0256403	-4.49168	7.07e-06	8616	family.Pasteurellaceae.id.3689	19.7532
9	6818307	rs62568866	A	T	-0.118018	0.0259206	-4.4869	7.23e-06	8020	family.Pasteurellaceae.id.3689	20.7304
20	57283897	rs8125536	C	T	-0.066438	0.0150666	-4.41864	9.93e-06	9368	family.Pasteurellaceae.id.3689	19.4449
9	105598509	rs77529231	T	C	-0.223825	0.0497777	-4.45126	8.54e-06	3638	family.Pasteurellaceae.id.3689	20.2185
20	5412480	rs731534	G	C	-0.0986502	0.0216316	-4.4291	9.46e-06	9115	family.Pasteurellaceae.id.3689	20.7978
16	84977389	rs9938097	C	T	-0.0710386	0.0158024	-4.45922	8.23e-06	9402	family.Pasteurellaceae.id.3689	20.2088
8	3579713	rs7009013	T	C	0.0884815	0.0185933	4.63383	3.59e-06	10717	family.Peptococcaceae.id.2024	22.6461
8	28614217	rs35703006	T	G	0.0812655	0.0164355	5.02833	4.95e-07	10715	family.Peptococcaceae.id.2024	24.4481
8	28618898	rs9644052	T	C	0.0817261	0.0166726	4.95227	7.34e-07	10444	family.Peptococcaceae.id.2024	24.0279
8	3580757	rs4990837	G	A	0.0910387	0.0185869	4.78127	1.74e-06	10718	family.Peptococcaceae.id.2024	23.9903
8	3582884	rs2720807	G	C	0.0927122	0.0189884	4.77798	1.77e-06	10719	family.Peptococcaceae.id.2024	23.8394
8	3580082	rs7837830	A	G	0.0894884	0.018598	4.69266	2.7e-06	10718	family.Peptococcaceae.id.2024	23.1527
10	129175962	rs150600492	C	A	0.135774	0.0289757	4.72395	2.31e-06	9761	family.Peptococcaceae.id.2024	21.9566
13	113561082	rs75898026	G	A	-0.0821779	0.0173541	-4.7512	2.02e-06	10444	family.Peptococcaceae.id.2024	22.4235
3	182984048	rs12634826	G	T	-0.0739885	0.0150931	-4.88947	1.01e-06	10381	family.Peptococcaceae.id.2024	24.0309
8	3579766	rs6558812	G	A	0.0876504	0.0185973	4.59372	4.35e-06	10717	family.Peptococcaceae.id.2024	22.2131
10	129167919	rs61870295	A	G	0.133876	0.02887	4.68778	2.76e-06	9761	family.Peptococcaceae.id.2024	21.5035
10	129173879	rs61870296	G	A	0.133822	0.0289962	4.6574	3.2e-06	9761	family.Peptococcaceae.id.2024	21.2997
2	188895743	rs12992764	G	T	0.0684213	0.0141137	4.81642	1.46e-06	10444	family.Peptococcaceae.id.2024	23.5018
3	182987515	rs3811732	G	A	-0.0724172	0.0148499	-4.8456	1.26e-06	10381	family.Peptococcaceae.id.2024	23.7814
8	3578676	rs11136654	T	G	0.0862809	0.01847	4.55421	5.26e-06	10716	family.Peptococcaceae.id.2024	21.822
9	9423378	rs117452796	G	A	-0.257982	0.0549569	-4.6606	3.15e-06	3161	family.Peptococcaceae.id.2024	22.0361
5	89252884	rs75430375	T	C	-0.147941	0.0317498	-4.64453	3.41e-06	8375	family.Peptococcaceae.id.2024	21.7117
1	27418225	rs12144792	T	C	0.064399	0.0141246	4.53274	5.82e-06	10718	family.Peptococcaceae.id.2024	20.7878
5	89272986	rs114332351	A	G	-0.135975	0.02998	-4.50618	6.6e-06	9093	family.Peptococcaceae.id.2024	20.5708
13	113565428	rs9603802	C	G	-0.0810577	0.0178391	-4.56319	5.04e-06	10444	family.Peptococcaceae.id.2024	20.6464
9	15134457	rs11787651	G	A	0.128888	0.0288764	4.45756	8.29e-06	9921	family.Peptococcaceae.id.2024	19.9224
10	17012888	rs61841475	G	A	0.073744	0.0142041	5.22581	1.73e-07	16060	family.Peptostreptococcaceae.id.2042	26.9543
10	17019559	rs61841503	A	G	0.0919658	0.0161331	5.73413	9.8e-09	15333	family.Peptostreptococcaceae.id.2042	32.4951
10	17023116	rs11595451	C	T	0.0904434	0.0162037	5.62594	1.85e-08	15252	family.Peptostreptococcaceae.id.2042	31.1549
10	16999566	rs61844362	T	C	0.0807751	0.0148625	5.42561	5.78e-08	15332	family.Peptostreptococcaceae.id.2042	29.5372
10	17014995	rs41335345	C	T	0.0856692	0.0161873	5.33435	9.59e-08	15333	family.Peptostreptococcaceae.id.2042	28.0092
4	171180190	rs4692811	T	C	0.0642075	0.0126913	5.05915	4.21e-07	16061	family.Peptostreptococcaceae.id.2042	25.5953
10	17004193	rs76209010	C	A	0.0781827	0.014766	5.29138	1.21e-07	15333	family.Peptostreptococcaceae.id.2042	28.0349
10	16995326	rs61844361	T	C	0.0786646	0.0148699	5.27107	1.36e-07	15332	family.Peptostreptococcaceae.id.2042	27.9862
4	171175867	rs80159630	T	C	0.0634303	0.0126877	5.00245	5.66e-07	16061	family.Peptostreptococcaceae.id.2042	24.9933
10	17012793	rs61841473	G	A	0.0733006	0.0142027	5.19531	2.04e-07	16060	family.Peptostreptococcaceae.id.2042	26.6362
4	171175320	rs17661170	A	G	0.0633438	0.0126852	4.9929	5.95e-07	16061	family.Peptostreptococcaceae.id.2042	24.9354
10	17012815	rs61841474	A	T	0.0730688	0.0142035	5.18007	2.22e-07	16060	family.Peptostreptococcaceae.id.2042	26.465
10	17012333	rs7899152	A	G	0.0730301	0.0142024	5.17837	2.24e-07	16060	family.Peptostreptococcaceae.id.2042	26.4413
10	17017337	rs11594134	T	C	0.0838223	0.0161904	5.20219	1.97e-07	15333	family.Peptostreptococcaceae.id.2042	26.8041
10	17012522	rs113922985	C	T	0.0729965	0.0142022	5.17589	2.27e-07	16060	family.Peptostreptococcaceae.id.2042	26.4174
10	16992570	rs61844360	G	A	0.0775576	0.0148645	5.19952	2e-07	15328	family.Peptostreptococcaceae.id.2042	27.2237
10	16992132	rs74668791	T	G	0.0778482	0.0148729	5.2043	1.95e-07	15332	family.Peptostreptococcaceae.id.2042	27.3971
10	17011440	rs11591519	G	A	0.084068	0.0162048	5.22005	1.79e-07	15254	family.Peptostreptococcaceae.id.2042	26.9137
9	16786784	rs12377846	A	C	-0.252	0.0511627	-4.95421	7.26e-07	3736	family.Peptostreptococcaceae.id.2042	24.2602
10	17004530	rs61841463	C	T	0.0771109	0.014826	5.18992	2.1e-07	15332	family.Peptostreptococcaceae.id.2042	27.051
10	16983075	rs7075681	G	C	0.0761934	0.0148715	5.09383	3.51e-07	15333	family.Peptostreptococcaceae.id.2042	26.2499
10	17012259	rs61841472	T	C	0.0724178	0.0142326	5.11263	3.18e-07	16060	family.Peptostreptococcaceae.id.2042	25.8894
10	17008873	rs7913601	C	T	0.0767056	0.0148215	5.15975	2.47e-07	15333	family.Peptostreptococcaceae.id.2042	26.7837
10	17004938	rs61841466	G	A	0.0767331	0.0148589	5.16136	2.45e-07	15332	family.Peptostreptococcaceae.id.2042	26.6683
10	17004264	rs78114045	C	T	0.0767527	0.0148642	5.16029	2.47e-07	15332	family.Peptostreptococcaceae.id.2042	26.6625
10	17012231	rs41526049	C	T	0.0721098	0.0142327	5.09151	3.55e-07	16060	family.Peptostreptococcaceae.id.2042	25.6692
10	17012163	rs61841471	G	T	0.0721393	0.0142445	5.08825	3.61e-07	16060	family.Peptostreptococcaceae.id.2042	25.6476
10	17005438	rs61841467	A	G	0.076419	0.0148645	5.13786	2.78e-07	15332	family.Peptostreptococcaceae.id.2042	26.4302
8	26726641	rs2644627	G	C	-0.0558506	0.011224	-4.98076	6.33e-07	16059	family.Peptostreptococcaceae.id.2042	24.7605
13	77351196	rs9573937	G	A	-0.0693637	0.0142907	-4.78547	1.71e-06	16061	family.Peptostreptococcaceae.id.2042	23.5589
10	17014682	rs61841477	C	A	0.0812273	0.0160944	5.08395	3.7e-07	15333	family.Peptostreptococcaceae.id.2042	25.4715
22	37976422	rs59987323	T	C	-0.0537078	0.011443	-4.69235	2.7e-06	15584	family.Peptostreptococcaceae.id.2042	22.029
8	26729741	rs483392	G	A	-0.0546273	0.0112252	-4.869	1.12e-06	16046	family.Peptostreptococcaceae.id.2042	23.6827
10	16979714	rs41289305	T	C	0.0749508	0.0149699	4.9684	6.75e-07	15332	family.Peptostreptococcaceae.id.2042	25.0676
10	16979268	rs61841445	G	C	0.0750143	0.0150044	4.96379	6.91e-07	15332	family.Peptostreptococcaceae.id.2042	24.995
10	16980598	rs61841447	T	C	0.0749527	0.0150054	4.95753	7.14e-07	15332	family.Peptostreptococcaceae.id.2042	24.9507
13	77332367	rs73235371	C	T	-0.0682241	0.0141982	-4.76779	1.86e-06	16059	family.Peptostreptococcaceae.id.2042	23.0894
13	77338074	rs9573934	T	C	-0.0687189	0.0141533	-4.78273	1.73e-06	16059	family.Peptostreptococcaceae.id.2042	23.5743
13	77347192	rs9573936	G	C	-0.0684138	0.0142034	-4.75186	2.02e-06	16060	family.Peptostreptococcaceae.id.2042	23.2009
18	65324280	rs75819860	A	T	0.126264	0.0268383	4.70916	2.49e-06	11697	family.Peptostreptococcaceae.id.2042	22.1334
10	16987129	rs34683673	G	C	0.073687	0.0149951	4.89756	9.7e-07	15332	family.Peptostreptococcaceae.id.2042	24.1481
7	46710977	rs117020988	T	C	0.182411	0.0372126	4.88621	1.03e-06	6831	family.Peptostreptococcaceae.id.2042	24.0282
3	151781175	rs1520207	T	C	0.0525658	0.0112476	4.65978	3.17e-06	16057	family.Peptostreptococcaceae.id.2042	21.8417
13	77346105	rs4328317	T	G	-0.0669596	0.0141573	-4.67824	2.89e-06	16059	family.Peptostreptococcaceae.id.2042	22.37
13	77334213	rs11616274	C	G	-0.067674	0.0142133	-4.71589	2.41e-06	16058	family.Peptostreptococcaceae.id.2042	22.67
10	16976618	rs2883972	A	G	0.0734732	0.0149817	4.89571	9.8e-07	15333	family.Peptostreptococcaceae.id.2042	24.051
3	151754930	rs1098907	A	T	0.0520184	0.011254	4.61764	3.88e-06	16060	family.Peptostreptococcaceae.id.2042	21.3647
7	44312824	rs76982728	C	T	0.124203	0.0266923	4.65495	3.24e-06	11185	family.Peptostreptococcaceae.id.2042	21.6516
4	171190124	rs4557228	C	T	0.0576902	0.0124528	4.64557	3.39e-06	16054	family.Peptostreptococcaceae.id.2042	21.4621
4	171199439	rs57768785	G	A	0.0576111	0.0124485	4.64289	3.44e-06	16053	family.Peptostreptococcaceae.id.2042	21.4179
3	151763701	rs1351267	C	T	0.051333	0.0112564	4.55663	5.2e-06	16061	family.Peptostreptococcaceae.id.2042	20.7967
13	77368132	rs17747079	A	G	-0.0657847	0.014004	-4.67065	3e-06	16054	family.Peptostreptococcaceae.id.2042	22.0672
7	46708867	rs117680446	G	A	0.182916	0.0377667	4.82578	1.39e-06	6628	family.Peptostreptococcaceae.id.2042	23.4578
3	151759915	rs842523	T	C	0.0516328	0.0112547	4.58419	4.56e-06	16061	family.Peptostreptococcaceae.id.2042	21.0468
19	17414138	rs12986312	G	T	0.0571818	0.0125947	4.53475	5.77e-06	15970	family.Peptostreptococcaceae.id.2042	20.6129
2	119992399	rs1963247	G	T	-0.0532751	0.0113899	-4.68284	2.83e-06	15505	family.Peptostreptococcaceae.id.2042	21.878
4	171203160	rs12640117	C	T	0.0567307	0.0123967	4.59153	4.4e-06	16054	family.Peptostreptococcaceae.id.2042	20.9422
13	77342887	rs9565296	C	T	-0.0669812	0.0142112	-4.65761	3.2e-06	16059	family.Peptostreptococcaceae.id.2042	22.215
2	67823472	rs12993096	C	T	-0.0568299	0.0128174	-4.51581	6.31e-06	15981	family.Peptostreptococcaceae.id.2042	19.6586
4	171203108	rs12645967	G	C	0.0564371	0.0123992	4.56608	4.97e-06	16054	family.Peptostreptococcaceae.id.2042	20.7178
13	77340479	rs4142197	C	G	-0.0659013	0.0141504	-4.6108	4.01e-06	16059	family.Peptostreptococcaceae.id.2042	21.6897
13	77349406	rs1981301	G	A	-0.0667232	0.014243	-4.62186	3.8e-06	16061	family.Peptostreptococcaceae.id.2042	21.9458
13	77358168	rs12586021	C	T	-0.0655446	0.0140709	-4.59926	4.24e-06	16061	family.Peptostreptococcaceae.id.2042	21.6984
13	77354479	rs2328994	C	T	-0.0653301	0.0139816	-4.61308	3.97e-06	16061	family.Peptostreptococcaceae.id.2042	21.833
4	14324623	rs10805326	A	G	0.0566637	0.012276	4.60963	4.03e-06	16061	family.Peptostreptococcaceae.id.2042	21.3058
13	77369176	rs7326261	G	A	-0.0648901	0.0140357	-4.57545	4.75e-06	16054	family.Peptostreptococcaceae.id.2042	21.3741
16	89246670	rs59865771	T	C	-0.0573764	0.0127192	-4.47363	7.69e-06	16040	family.Peptostreptococcaceae.id.2042	20.3492
4	171205391	.	T	A	0.0557234	0.012396	4.51381	6.37e-06	16054	family.Peptostreptococcaceae.id.2042	20.2075
13	77356843	rs9318445	C	T	-0.0645376	0.014036	-4.54534	5.48e-06	16061	family.Peptostreptococcaceae.id.2042	21.1416
4	171204964	rs12647693	G	A	0.0555608	0.0123965	4.49559	6.94e-06	16054	family.Peptostreptococcaceae.id.2042	20.0881
2	67851404	rs10208182	A	G	0.0507908	0.0112071	4.54464	5.5e-06	16061	family.Peptostreptococcaceae.id.2042	20.5391
10	16989892	rs4747289	A	G	0.064634	0.013838	4.67501	2.94e-06	16061	family.Peptostreptococcaceae.id.2042	21.816
17	38216487	rs1467258	A	G	0.072584	0.0162321	4.46793	7.9e-06	15584	family.Peptostreptococcaceae.id.2042	19.9954
13	77357563	rs2328996	T	C	-0.0641026	0.014034	-4.51523	6.32e-06	16061	family.Peptostreptococcaceae.id.2042	20.8636
7	46740334	rs76762387	G	T	0.175281	0.0372882	4.68981	2.73e-06	6768	family.Peptostreptococcaceae.id.2042	22.0966
10	14650535	rs77540684	G	T	0.106725	0.0245638	4.46154	8.14e-06	13495	family.Peptostreptococcaceae.id.2042	18.8775
7	46708427	rs117644882	C	T	0.177832	0.0377919	4.68531	2.8e-06	6629	family.Peptostreptococcaceae.id.2042	22.1424
2	67852836	rs6721459	G	A	0.0509823	0.0111975	4.56156	5.08e-06	16061	family.Peptostreptococcaceae.id.2042	20.7299
13	77325365	rs11149051	C	T	-0.0653544	0.0143142	-4.54059	5.61e-06	16059	family.Peptostreptococcaceae.id.2042	20.8457
4	14343003	rs4698733	T	C	0.0545435	0.0121492	4.51554	6.32e-06	16059	family.Peptostreptococcaceae.id.2042	20.1554
13	77320869	rs9573928	T	C	-0.0644282	0.0142465	-4.49352	7.01e-06	16060	family.Peptostreptococcaceae.id.2042	20.452
7	46734822	rs77297228	G	A	0.158735	0.0345774	4.52576	6.02e-06	7977	family.Peptostreptococcaceae.id.2042	21.0746
7	46722327	rs117127341	C	T	0.158127	0.0349944	4.46749	7.91e-06	7775	family.Peptostreptococcaceae.id.2042	20.4182
10	16999286	rs10904854	A	G	0.0532691	0.0121187	4.44939	8.61e-06	16060	family.Peptostreptococcaceae.id.2042	19.3215
10	17018678	rs3012501	C	G	0.058033	0.0137587	4.43723	9.11e-06	16061	family.Peptostreptococcaceae.id.2042	17.7908
9	2233969	rs10119172	G	C	-0.0737324	0.014259	-5.27546	1.32e-07	18022	family.Porphyromonadaceae.id.943	26.7386
9	2217340	rs60884758	T	C	-0.0705762	0.013939	-5.14616	2.66e-07	18016	family.Porphyromonadaceae.id.943	25.6361
9	2230049	rs10965294	C	G	-0.0700585	0.0142543	-5.01357	5.34e-07	18026	family.Porphyromonadaceae.id.943	24.1563
9	2229141	rs10757293	T	C	-0.0670486	0.014146	-4.83383	1.34e-06	18027	family.Porphyromonadaceae.id.943	22.4654
9	2234922	rs10217465	G	A	-0.0714172	0.0145181	-5.00884	5.48e-07	17547	family.Porphyromonadaceae.id.943	24.1985
9	2229335	rs2093835	T	G	-0.0683988	0.014155	-4.94265	7.71e-07	18028	family.Porphyromonadaceae.id.943	23.3493
9	2229388	rs10811676	C	T	-0.0688957	0.0142699	-4.94907	7.46e-07	18027	family.Porphyromonadaceae.id.943	23.3099
9	2232988	rs7851755	G	T	-0.0680106	0.0142348	-4.893	9.93e-07	18025	family.Porphyromonadaceae.id.943	22.8272
9	2218425	rs10811655	C	G	-0.065883	0.0139409	-4.81064	1.5e-06	18022	family.Porphyromonadaceae.id.943	22.334
9	2206297	rs10965204	G	A	-0.0642228	0.0132336	-4.88367	1.04e-06	17547	family.Porphyromonadaceae.id.943	23.5516
9	138076081	rs10858364	T	G	0.055316	0.012085	4.59581	4.31e-06	18028	family.Porphyromonadaceae.id.943	20.9512
3	62035586	rs17065783	G	A	-0.059133	0.0122235	-4.7754	1.79e-06	18028	family.Porphyromonadaceae.id.943	23.4028
3	62034833	rs1125465	C	T	-0.0590115	0.0122487	-4.76107	1.93e-06	18028	family.Porphyromonadaceae.id.943	23.2111
9	2231608	rs10811677	G	T	-0.0671873	0.014264	-4.81138	1.5e-06	18026	family.Porphyromonadaceae.id.943	22.1865
3	62035563	rs17065781	T	G	-0.0583917	0.0122227	-4.71627	2.4e-06	18028	family.Porphyromonadaceae.id.943	22.8228
9	2227477	rs10811672	A	T	-0.0677383	0.0147407	-4.74357	2.1e-06	18025	family.Porphyromonadaceae.id.943	21.1169
7	69037529	rs1029811	G	T	0.067331	0.0145462	4.67722	2.91e-06	18026	family.Porphyromonadaceae.id.943	21.4256
7	69251692	rs6953849	G	A	0.0718149	0.0150724	4.71268	2.44e-06	18028	family.Porphyromonadaceae.id.943	22.7019
3	189854046	rs3111851	G	C	0.0581896	0.0121147	4.73459	2.19e-06	18024	family.Porphyromonadaceae.id.943	23.0709
7	69048815	rs2851493	G	T	0.0661171	0.0145467	4.57168	4.84e-06	18026	family.Porphyromonadaceae.id.943	20.6586
13	23528685	rs9580476	T	C	-0.110349	0.0243846	-4.60555	4.11e-06	12580	family.Porphyromonadaceae.id.943	20.4788
7	69402376	rs13221186	G	C	0.0880731	0.0186548	4.65231	3.28e-06	18023	family.Porphyromonadaceae.id.943	22.2897
9	2227915	rs10965284	C	T	-0.0639711	0.0143528	-4.56645	4.96e-06	18026	family.Porphyromonadaceae.id.943	19.8654
9	2221566	rs10757280	G	A	-0.0647918	0.014525	-4.49683	6.9e-06	18024	family.Porphyromonadaceae.id.943	19.8981
7	69240249	rs17140890	T	C	0.0706214	0.015069	4.58813	4.47e-06	18028	family.Porphyromonadaceae.id.943	21.9636
3	191568066	rs12486680	C	A	0.0984639	0.0218573	4.59677	4.29e-06	17108	family.Porphyromonadaceae.id.943	20.2937
9	2225430	rs7873444	G	C	-0.060925	0.0139156	-4.47931	7.49e-06	18027	family.Porphyromonadaceae.id.943	19.1685
9	2225122	rs7045985	G	A	-0.059997	0.0139565	-4.43363	9.27e-06	18026	family.Porphyromonadaceae.id.943	18.4802
9	2203640	rs7038649	T	C	-0.0580566	0.0130106	-4.47377	7.69e-06	18023	family.Porphyromonadaceae.id.943	19.9116
7	69264273	rs34701787	C	T	0.0787769	0.0170446	4.53265	5.82e-06	18028	family.Porphyromonadaceae.id.943	21.3611
9	2208793	rs10965207	C	T	-0.0657215	0.0147482	-4.47055	7.8e-06	18028	family.Porphyromonadaceae.id.943	19.8579
7	69054756	rs2851520	T	C	0.0645578	0.0145491	4.45961	8.21e-06	18026	family.Porphyromonadaceae.id.943	19.689
3	191572335	rs114875383	C	T	0.0952347	0.0218015	4.4957	6.93e-06	17103	family.Porphyromonadaceae.id.943	19.0818
13	23531802	rs7330827	C	T	-0.103842	0.0237355	-4.46388	8.05e-06	13754	family.Porphyromonadaceae.id.943	19.1403
1	240929774	rs35961441	C	A	0.0915257	0.0207306	4.45539	8.37e-06	16374	family.Porphyromonadaceae.id.943	19.4923
3	189852013	rs2675411	G	A	0.0570036	0.0121277	4.64219	3.45e-06	18028	family.Porphyromonadaceae.id.943	22.0928
3	191572365	rs115602804	A	G	0.0954654	0.0218061	4.50457	6.65e-06	17103	family.Porphyromonadaceae.id.943	19.1663
7	69054960	rs1003404	C	T	0.0636692	0.0145492	4.42369	9.7e-06	18026	family.Porphyromonadaceae.id.943	19.1505
7	69613866	rs12698860	G	A	0.0771826	0.0170206	4.49322	7.02e-06	18028	family.Porphyromonadaceae.id.943	20.5632
7	69237649	rs210602	G	C	0.0631132	0.0139419	4.4467	8.72e-06	18028	family.Porphyromonadaceae.id.943	20.4926
10	71571863	rs10762312	A	G	-0.052368	0.0118814	-4.4471	8.7e-06	18028	family.Porphyromonadaceae.id.943	19.4265
7	69745333	rs12698889	G	A	0.0748429	0.0166929	4.48743	7.21e-06	18023	family.Porphyromonadaceae.id.943	20.102
17	63750903	rs35233670	C	T	-0.0473576	0.010602	-4.46761	7.91e-06	18024	family.Porphyromonadaceae.id.943	19.9529
4	149825977	rs864093	C	A	-0.0527939	0.0117499	-4.42604	9.6e-06	18027	family.Porphyromonadaceae.id.943	20.1882
4	149855035	rs28868966	C	T	-0.0526881	0.0117491	-4.42389	9.69e-06	18026	family.Porphyromonadaceae.id.943	20.1102
3	189856343	rs2137100	T	G	0.0556483	0.01211	4.53558	5.74e-06	18028	family.Porphyromonadaceae.id.943	21.1163
7	69598198	rs7788868	G	A	0.0757284	0.0169645	4.42638	9.58e-06	18028	family.Porphyromonadaceae.id.943	19.9268
3	189856015	rs2675423	C	A	0.0555667	0.0121105	4.52684	5.99e-06	18028	family.Porphyromonadaceae.id.943	21.0526
14	63386516	rs1980561	G	A	-0.0485289	0.0109284	-4.44121	8.95e-06	18028	family.Porphyromonadaceae.id.943	19.7192
3	189856669	rs2675420	G	A	0.0547939	0.0121106	4.46414	8.04e-06	18028	family.Porphyromonadaceae.id.943	20.4707
3	189857644	rs2675416	T	A	0.0547009	0.0120716	4.4648	8.01e-06	18028	family.Porphyromonadaceae.id.943	20.5335
3	189857794	rs2667697	G	A	0.0544509	0.0121117	4.43924	9.03e-06	18028	family.Porphyromonadaceae.id.943	20.2116
3	189856204	rs2137102	G	C	0.0543006	0.0120681	4.42774	9.52e-06	18020	family.Porphyromonadaceae.id.943	20.2456
2	118903295	rs6720263	A	G	-0.0595484	0.0117923	-5.04281	4.59e-07	14871	family.Prevotellaceae.id.960	25.5002
18	63018983	rs9958960	A	G	-0.0914807	0.0173611	-5.31557	1.06e-07	14061	family.Prevotellaceae.id.960	27.7653
2	118910912	rs4493272	C	T	-0.0604992	0.0118027	-5.122	3.02e-07	14867	family.Prevotellaceae.id.960	26.2745
2	118903509	rs6733556	G	C	-0.0602463	0.0117927	-5.10168	3.37e-07	14870	family.Prevotellaceae.id.960	26.0994
18	63006580	rs9952932	C	T	-0.0884173	0.0172631	-5.12284	3.01e-07	14061	family.Prevotellaceae.id.960	26.2324
18	63023038	rs9967134	T	A	-0.0864117	0.0174499	-4.96993	6.7e-07	14056	family.Prevotellaceae.id.960	24.5222
18	63007737	rs7226722	C	T	-0.0873727	0.017237	-5.07653	3.84e-07	14062	family.Prevotellaceae.id.960	25.6938
18	63006949	rs9953173	A	G	-0.087629	0.017264	-5.0808	3.76e-07	14061	family.Prevotellaceae.id.960	25.764
1	111161677	rs3860225	G	A	0.083936	0.0167936	5.00811	5.5e-07	14871	family.Prevotellaceae.id.960	24.9809
14	33706908	rs912860	A	G	-0.229046	0.0483124	-4.90592	9.3e-07	3479	family.Prevotellaceae.id.960	22.4765
2	118918640	rs13005458	G	A	-0.0577487	0.0117231	-4.9213	8.6e-07	14864	family.Prevotellaceae.id.960	24.2663
2	118922722	rs12612711	G	A	-0.0581549	0.0118076	-4.91795	8.75e-07	14859	family.Prevotellaceae.id.960	24.2579
1	210681370	rs12118202	C	T	-0.0751986	0.0147265	-5.00652	5.54e-07	14869	family.Prevotellaceae.id.960	26.0747
1	111160076	rs11102139	T	C	0.0838689	0.016784	4.98602	6.16e-07	14868	family.Prevotellaceae.id.960	24.9695
2	118921461	rs13026139	G	A	-0.0576726	0.0117994	-4.88018	1.06e-06	14860	family.Prevotellaceae.id.960	23.8903
1	210681692	rs10779530	G	A	-0.0748841	0.0147263	-4.98403	6.23e-07	14871	family.Prevotellaceae.id.960	25.8577
20	9771109	rs2206482	G	T	-0.0569105	0.0117486	-4.83918	1.3e-06	14808	family.Prevotellaceae.id.960	23.4644
1	99470269	rs12057990	T	C	0.0589878	0.0132268	4.44051	8.97e-06	14867	family.Prevotellaceae.id.960	19.889
13	105075823	rs9586501	A	G	0.0592681	0.0127329	4.70092	2.59e-06	14868	family.Prevotellaceae.id.960	21.6663
18	63009811	rs8095689	T	A	-0.0823658	0.017227	-4.8052	1.55e-06	14061	family.Prevotellaceae.id.960	22.8599
1	111161494	rs74442976	G	A	0.0905896	0.0185305	4.78384	1.72e-06	14869	family.Prevotellaceae.id.960	23.8992
13	105069859	rs12873417	T	C	0.0580183	0.0128473	4.57924	4.67e-06	14871	family.Prevotellaceae.id.960	20.3941
20	9775551	rs2206481	C	A	-0.0544918	0.0117501	-4.63565	3.56e-06	14808	family.Prevotellaceae.id.960	21.5069
18	63001545	rs11151192	G	T	-0.0812838	0.0173612	-4.70462	2.54e-06	14062	family.Prevotellaceae.id.960	21.9204
19	17460999	rs7252711	G	A	-0.0740876	0.0161926	-4.54224	5.57e-06	14540	family.Prevotellaceae.id.960	20.9343
3	170126707	rs148376875	G	T	0.084515	0.0179163	4.74546	2.08e-06	14289	family.Prevotellaceae.id.960	22.2521
18	63003789	rs11151195	A	G	-0.0808143	0.0172638	-4.68707	2.77e-06	14062	family.Prevotellaceae.id.960	21.9131
3	4864877	rs4685827	C	T	-0.0679529	0.0145407	-4.68703	2.77e-06	14867	family.Prevotellaceae.id.960	21.8396
1	210661794	rs77380553	G	A	-0.0773747	0.0167375	-4.66455	3.09e-06	13954	family.Prevotellaceae.id.960	21.3706
20	9778653	rs6087027	T	C	-0.0527606	0.0116223	-4.53674	5.71e-06	14809	family.Prevotellaceae.id.960	20.608
14	78643095	rs10131942	G	C	0.0701212	0.0158326	4.44947	8.61e-06	14871	family.Prevotellaceae.id.960	19.6152
5	180283881	rs34660375	G	A	-0.0805894	0.0178291	-4.48175	7.4e-06	14289	family.Prevotellaceae.id.960	20.4313
8	23714609	rs3758087	C	T	0.0564199	0.0124655	4.44953	8.61e-06	14871	family.Prevotellaceae.id.960	20.4854
18	63000437	rs11151191	T	C	-0.0794174	0.0172691	-4.61051	4.02e-06	14062	family.Prevotellaceae.id.960	21.149
20	9784204	rs926496	T	C	-0.0530523	0.0117245	-4.51067	6.46e-06	14809	family.Prevotellaceae.id.960	20.4748
11	119712522	rs34071565	A	T	-0.1567	0.0347882	-4.5409	5.6e-06	8136	family.Prevotellaceae.id.960	20.2896
1	210686614	rs12142231	A	G	-0.0762138	0.016278	-4.60534	4.12e-06	14769	family.Prevotellaceae.id.960	21.9212
3	71801830	rs13069367	C	A	-0.0539768	0.0119687	-4.48199	7.39e-06	14860	family.Prevotellaceae.id.960	20.3385
3	71824151	rs2322142	C	T	-0.0598326	0.0132963	-4.45486	8.39e-06	14869	family.Prevotellaceae.id.960	20.2495
1	210676344	rs111996655	C	T	-0.0753146	0.0162736	-4.52563	6.02e-06	14764	family.Prevotellaceae.id.960	21.4186
1	210680861	rs111795168	C	T	-0.076609	0.0165791	-4.50725	6.57e-06	14769	family.Prevotellaceae.id.960	21.352
1	210662875	rs17260438	G	A	-0.0746654	0.0160051	-4.47477	7.65e-06	14770	family.Prevotellaceae.id.960	21.7631
3	4869622	rs3805026	T	C	-0.0645999	0.0144394	-4.4518	8.52e-06	14870	family.Prevotellaceae.id.960	20.0156
3	32408916	rs2278540	A	G	0.0554249	0.0123265	4.45381	8.44e-06	14847	family.Prevotellaceae.id.960	20.2177
3	4869590	rs3805025	A	G	-0.0646282	0.0145508	-4.42497	9.65e-06	14871	family.Prevotellaceae.id.960	19.7274
1	210667097	rs12143482	C	T	-0.0756775	0.0160051	-4.50436	6.66e-06	14770	family.Prevotellaceae.id.960	22.3571
12	21404832	rs7975087	A	C	-0.0601448	0.0135454	-4.47631	7.59e-06	14871	family.Prevotellaceae.id.960	19.7157
3	32408888	rs2278541	C	T	0.0550107	0.0123253	4.42159	9.8e-06	14847	family.Prevotellaceae.id.960	19.9204
1	210685267	rs74999593	G	A	-0.0754887	0.0165789	-4.4433	8.86e-06	14769	family.Prevotellaceae.id.960	20.7325
12	21409819	rs11045907	A	T	-0.0596511	0.0135476	-4.43981	9e-06	14871	family.Prevotellaceae.id.960	19.3871
12	21410089	rs11045908	G	A	-0.0596148	0.0135514	-4.43712	9.12e-06	14871	family.Prevotellaceae.id.960	19.3525
1	210667661	rs55780618	C	G	-0.0750798	0.0160073	-4.47054	7.8e-06	14770	family.Prevotellaceae.id.960	21.9993
3	170063227	rs75982374	A	G	0.0802416	0.0180381	4.46408	8.04e-06	13480	family.Prevotellaceae.id.960	19.7886
3	84482783	rs56752332	G	T	-0.0901009	0.0196268	-4.62198	3.8e-06	8493	family.Rhodospirillaceae.id.2717	21.0745
3	13726736	rs9813022	G	A	-0.0842444	0.0163583	-5.15538	2.53e-07	8498	family.Rhodospirillaceae.id.2717	26.5219
2	225633812	rs3754624	T	C	0.0971389	0.0200064	4.78442	1.71e-06	8496	family.Rhodospirillaceae.id.2717	23.5748
3	84471266	rs55876211	T	C	-0.0911851	0.0196395	-4.68014	2.87e-06	8494	family.Rhodospirillaceae.id.2717	21.5569
2	169033340	rs76784716	G	A	0.136049	0.0285767	4.81259	1.49e-06	8498	family.Rhodospirillaceae.id.2717	22.6656
2	169071190	rs77497586	G	T	0.133046	0.0285815	4.72488	2.3e-06	8493	family.Rhodospirillaceae.id.2717	21.6687
2	169035555	rs75071199	C	A	0.135249	0.0285682	4.79667	1.61e-06	8498	family.Rhodospirillaceae.id.2717	22.413
3	84462660	rs2086613	G	A	-0.0893129	0.0196283	-4.5766	4.73e-06	8494	family.Rhodospirillaceae.id.2717	20.7045
10	2670553	rs4278423	C	T	0.107529	0.0235725	4.66274	3.12e-06	8501	family.Rhodospirillaceae.id.2717	20.8086
2	169051157	rs16855101	T	C	0.119409	0.0250471	4.75419	1.99e-06	8499	family.Rhodospirillaceae.id.2717	22.7278
5	27945645	rs1549633	C	A	0.0999312	0.0218634	4.57758	4.7e-06	8010	family.Rhodospirillaceae.id.2717	20.8914
3	84464034	rs62255732	C	T	-0.0887785	0.0196298	-4.55017	5.36e-06	8494	family.Rhodospirillaceae.id.2717	20.4543
3	84480665	rs12632655	G	A	-0.0889159	0.0196234	-4.5578	5.17e-06	8494	family.Rhodospirillaceae.id.2717	20.531
3	84461043	rs4266206	G	A	-0.0884642	0.0196287	-4.53192	5.84e-06	8494	family.Rhodospirillaceae.id.2717	20.3119
3	84335349	rs62255666	G	A	-0.0818399	0.0179077	-4.54478	5.5e-06	8499	family.Rhodospirillaceae.id.2717	20.8857
10	113419797	rs11591293	T	G	0.0743184	0.0158724	4.69459	2.67e-06	8500	family.Rhodospirillaceae.id.2717	21.9233
2	169068506	rs4531902	T	C	0.117483	0.0250384	4.68952	2.74e-06	8498	family.Rhodospirillaceae.id.2717	22.016
10	113497648	rs7098347	A	G	0.0732011	0.0158124	4.66701	3.06e-06	8501	family.Rhodospirillaceae.id.2717	21.4308
4	134192918	rs74354280	T	C	-0.0911896	0.0204907	-4.50386	6.67e-06	8501	family.Rhodospirillaceae.id.2717	19.8051
2	169032847	rs55661963	A	C	0.132987	0.0285655	4.68761	2.76e-06	8497	family.Rhodospirillaceae.id.2717	21.6738
2	225631260	rs3768869	A	G	0.0931215	0.0200794	4.56821	4.92e-06	8501	family.Rhodospirillaceae.id.2717	21.508
12	73139398	rs61933850	A	G	0.164808	0.0360647	4.48693	7.23e-06	6830	family.Rhodospirillaceae.id.2717	20.8831
3	84479070	rs11127841	G	A	-0.08775	0.0196226	-4.49925	6.82e-06	8494	family.Rhodospirillaceae.id.2717	19.9979
2	225633209	rs3754623	G	T	0.0928032	0.0199616	4.57539	4.75e-06	8500	family.Rhodospirillaceae.id.2717	21.6141
8	131949033	rs56250014	T	A	0.115417	0.0256947	4.50524	6.63e-06	8501	family.Rhodospirillaceae.id.2717	20.1767
8	131958403	rs7001029	T	C	0.117366	0.0261324	4.55067	5.35e-06	8044	family.Rhodospirillaceae.id.2717	20.1708
5	119372737	rs1035406	A	G	-0.11354	0.0250863	-4.53194	5.84e-06	8483	family.Rhodospirillaceae.id.2717	20.4845
4	134188717	rs78250451	T	A	-0.0846501	0.0197984	-4.42723	9.55e-06	8492	family.Rhodospirillaceae.id.2717	18.2809
1	92206218	rs72714493	G	A	0.0816858	0.0180791	4.48331	7.35e-06	8497	family.Rhodospirillaceae.id.2717	20.4145
2	225631874	rs10181850	A	C	0.0927157	0.019992	4.56578	4.98e-06	8501	family.Rhodospirillaceae.id.2717	21.5076
4	134248015	rs77304857	A	C	-0.0997181	0.0224457	-4.49506	6.95e-06	8500	family.Rhodospirillaceae.id.2717	19.737
10	113428299	rs71498364	C	T	0.0729258	0.0158915	4.61052	4.02e-06	8486	family.Rhodospirillaceae.id.2717	21.0587
10	113418959	rs11599418	T	C	0.0730515	0.0158659	4.62257	3.79e-06	8500	family.Rhodospirillaceae.id.2717	21.1998
10	113427058	rs11818728	C	T	0.0726839	0.0158688	4.60508	4.12e-06	8497	family.Rhodospirillaceae.id.2717	20.9793
2	169069717	rs16855133	A	G	0.115053	0.0250679	4.61521	3.93e-06	8491	family.Rhodospirillaceae.id.2717	21.0649
8	131953298	rs72714481	A	G	0.113691	0.0257072	4.47125	7.78e-06	8498	family.Rhodospirillaceae.id.2717	19.5588
4	134246495	rs80346366	C	T	-0.0994457	0.0224529	-4.48612	7.25e-06	8501	family.Rhodospirillaceae.id.2717	19.6167
4	134241488	rs11944431	G	A	-0.0987947	0.0224728	-4.46019	8.19e-06	8501	family.Rhodospirillaceae.id.2717	19.3264
10	2667486	rs56021351	G	C	0.103829	0.0236182	4.50271	6.71e-06	8498	family.Rhodospirillaceae.id.2717	19.3262
19	28641647	rs12977163	C	G	0.0730951	0.0163491	4.47543	7.63e-06	8044	family.Rhodospirillaceae.id.2717	19.989
5	27940068	rs2162883	T	C	0.087627	0.0194986	4.4423	8.9e-06	8500	family.Rhodospirillaceae.id.2717	20.1962
10	113417077	rs11598143	T	C	0.0709147	0.0155778	4.57999	4.65e-06	8500	family.Rhodospirillaceae.id.2717	20.7234
8	131958120	rs67973976	T	C	0.116258	0.0262982	4.48687	7.23e-06	8044	family.Rhodospirillaceae.id.2717	19.543
10	113416826	rs34142542	C	T	0.0726197	0.0158666	4.59493	4.33e-06	8500	family.Rhodospirillaceae.id.2717	20.948
8	131953105	rs72714480	C	T	0.113256	0.0256998	4.45611	8.35e-06	8499	family.Rhodospirillaceae.id.2717	19.4206
10	113417564	rs17793087	T	C	0.0725605	0.0158658	4.59243	4.38e-06	8500	family.Rhodospirillaceae.id.2717	20.916
4	134242472	rs11945729	G	A	-0.0985456	0.0224656	-4.44953	8.61e-06	8501	family.Rhodospirillaceae.id.2717	19.2414
8	131952076	rs72714479	G	A	0.112723	0.0256907	4.45078	8.56e-06	8501	family.Rhodospirillaceae.id.2717	19.2519
4	134239147	rs61350907	T	A	-0.0984438	0.0224739	-4.44224	8.9e-06	8501	family.Rhodospirillaceae.id.2717	19.1876
4	134258879	rs79569783	G	A	-0.0985483	0.0225187	-4.43537	9.19e-06	8467	family.Rhodospirillaceae.id.2717	19.1519
2	169060668	rs16855116	C	T	0.114698	0.0250355	4.57098	4.85e-06	8499	family.Rhodospirillaceae.id.2717	20.9894
4	134238544	rs17022723	T	C	-0.0983302	0.0224693	-4.4397	9.01e-06	8501	family.Rhodospirillaceae.id.2717	19.1512
4	134244391	rs80344265	C	T	-0.0988304	0.022456	-4.46064	8.17e-06	8501	family.Rhodospirillaceae.id.2717	19.3694
10	113501109	rs4918686	T	G	0.071721	0.0156017	4.60299	4.16e-06	8501	family.Rhodospirillaceae.id.2717	21.1325
8	131948011	rs72714475	G	C	0.11431	0.0258492	4.43213	9.33e-06	8501	family.Rhodospirillaceae.id.2717	19.5559
10	113435151	rs35982688	T	C	0.072148	0.0158661	4.57844	4.68e-06	8497	family.Rhodospirillaceae.id.2717	20.6779
4	134259397	rs1593368	T	C	-0.0984249	0.0224386	-4.43807	9.08e-06	8501	family.Rhodospirillaceae.id.2717	19.2406
3	13725204	rs7623329	C	A	-0.0712619	0.0159757	-4.47882	7.51e-06	8493	family.Rhodospirillaceae.id.2717	19.8973
2	225631486	rs3768870	A	C	0.0912995	0.0199992	4.49386	6.99e-06	8501	family.Rhodospirillaceae.id.2717	20.8407
10	113423698	rs11596757	C	G	0.071961	0.0158759	4.5388	5.66e-06	8500	family.Rhodospirillaceae.id.2717	20.5456
10	113440429	rs67824877	T	G	0.0714856	0.0158738	4.53513	5.76e-06	8498	family.Rhodospirillaceae.id.2717	20.2804
10	2662111	rs7078649	C	A	0.104746	0.0239719	4.46073	8.17e-06	8500	family.Rhodospirillaceae.id.2717	19.0928
5	119378350	rs12518525	A	G	-0.109661	0.0249316	-4.42189	9.78e-06	8481	family.Rhodospirillaceae.id.2717	19.3466
16	88554243	rs13336560	T	C	-0.0701719	0.0158061	-4.43579	9.17e-06	8010	family.Rhodospirillaceae.id.2717	19.7095
22	27173098	rs4822789	C	G	0.0734321	0.0160521	4.49353	7.01e-06	8492	family.Rhodospirillaceae.id.2717	20.927
10	113372140	rs12772311	T	C	0.0716324	0.0158685	4.53497	5.76e-06	8501	family.Rhodospirillaceae.id.2717	20.3773
2	169036789	rs6759037	G	A	0.113702	0.0250772	4.52517	6.03e-06	8495	family.Rhodospirillaceae.id.2717	20.5579
10	2662611	rs11598665	G	A	0.10419	0.023958	4.43947	9.02e-06	8501	family.Rhodospirillaceae.id.2717	18.9126
10	113371551	rs35396261	T	G	0.0716464	0.0158756	4.52753	5.97e-06	8501	family.Rhodospirillaceae.id.2717	20.3671
2	169035673	rs11892008	C	T	0.113596	0.0251442	4.51471	6.34e-06	8496	family.Rhodospirillaceae.id.2717	20.4104
1	78619512	rs6679026	C	T	0.111984	0.0251088	4.41833	9.95e-06	8497	family.Rhodospirillaceae.id.2717	19.8911
10	2662536	rs28406547	C	T	0.103846	0.0239586	4.42461	9.66e-06	8501	family.Rhodospirillaceae.id.2717	18.7869
10	113440045	rs1572583	A	C	0.0712988	0.0158772	4.51092	6.45e-06	8498	family.Rhodospirillaceae.id.2717	20.1659
3	13695824	rs6790948	T	C	-0.128679	0.0288507	-4.4322	9.33e-06	8499	family.Rhodospirillaceae.id.2717	19.8933
2	169035989	rs57340984	C	T	0.112007	0.0251933	4.46069	8.17e-06	8496	family.Rhodospirillaceae.id.2717	19.7662
10	113438611	rs1414885	C	T	0.070497	0.0158996	4.45395	8.43e-06	8497	family.Rhodospirillaceae.id.2717	19.6593
10	113366521	rs12771420	A	T	0.0701088	0.0158709	4.43881	9.05e-06	8501	family.Rhodospirillaceae.id.2717	19.5138
10	113372319	rs12771052	A	G	0.0703343	0.015894	4.44259	8.89e-06	8499	family.Rhodospirillaceae.id.2717	19.5826
10	113404871	rs2095588	T	C	0.0700073	0.0158783	4.42198	9.78e-06	8501	family.Rhodospirillaceae.id.2717	19.4392
10	113366549	rs12773098	T	C	0.070029	0.0158714	4.43354	9.27e-06	8501	family.Rhodospirillaceae.id.2717	19.4682
6	89268715	rs1923415	G	A	-0.0999238	0.0227326	-4.42516	9.64e-06	8501	family.Rhodospirillaceae.id.2717	19.3215
10	113383445	rs71481160	C	T	0.0700891	0.0159029	4.42511	9.64e-06	8485	family.Rhodospirillaceae.id.2717	19.4243
7	1321768	rs57230089	C	T	0.108143	0.0211563	5.11837	3.08e-07	4773	family.unknownfamily.id.1000006161	26.1288
7	1321675	rs60583455	C	T	0.108934	0.021177	5.15066	2.6e-07	4773	family.unknownfamily.id.1000006161	26.4604
8	18229020	rs2172426	T	C	-0.10212	0.0198947	-5.1128	3.17e-07	5099	family.unknownfamily.id.1000006161	26.348
7	1323037	rs62436708	C	T	0.10656	0.0211593	5.02556	5.02e-07	4773	family.unknownfamily.id.1000006161	25.3621
7	1323524	rs62436710	C	T	0.105603	0.0211541	5.00224	5.67e-07	4773	family.unknownfamily.id.1000006161	24.9209
10	2095726	rs11251024	A	G	0.104201	0.0206737	4.97196	6.63e-07	5107	family.unknownfamily.id.1000006161	25.4043
6	68934648	rs13219468	C	G	0.115344	0.0236958	4.8241	1.41e-06	5104	family.unknownfamily.id.1000006161	23.6944
10	2095702	rs11251023	T	C	0.104038	0.0206739	4.96543	6.85e-07	5107	family.unknownfamily.id.1000006161	25.3246
10	2095337	rs7902814	G	T	0.104033	0.0206997	4.96195	6.98e-07	5104	family.unknownfamily.id.1000006161	25.259
10	2095837	rs11251025	G	C	0.103973	0.0206767	4.96058	7.03e-07	5107	family.unknownfamily.id.1000006161	25.2857
10	2095593	rs56139471	T	A	0.103613	0.0206729	4.94513	7.61e-07	5107	family.unknownfamily.id.1000006161	25.1202
7	1323426	rs62436709	A	G	0.104202	0.0211407	4.93975	7.82e-07	4773	family.unknownfamily.id.1000006161	24.2948
10	2095580	rs17235747	A	C	0.102561	0.0206743	4.89326	9.92e-07	5107	family.unknownfamily.id.1000006161	24.6093
14	39425971	rs72671304	C	T	0.172322	0.0370028	4.62226	3.8e-06	4887	family.unknownfamily.id.1000006161	21.6876
10	2095430	rs7920017	A	G	0.100471	0.0206823	4.79467	1.63e-06	5106	family.unknownfamily.id.1000006161	23.5985
10	2095466	rs7923330	T	C	0.100217	0.0206778	4.78004	1.75e-06	5106	family.unknownfamily.id.1000006161	23.4896
5	10737802	rs267959	G	A	0.0988612	0.0209676	4.69857	2.62e-06	5107	family.unknownfamily.id.1000006161	22.2308
5	10737997	rs267958	G	A	0.0983878	0.0209682	4.67577	2.93e-06	5107	family.unknownfamily.id.1000006161	22.017
5	10737414	rs267962	T	C	0.098155	0.0209686	4.66472	3.09e-06	5107	family.unknownfamily.id.1000006161	21.9122
11	91589600	rs11606187	G	A	-0.154539	0.0326288	-4.65084	3.31e-06	5102	family.unknownfamily.id.1000006161	22.4324
10	98619568	rs7911787	T	G	-0.223071	0.0470232	-4.64576	3.39e-06	3879	family.unknownfamily.id.1000006161	22.504
10	127097031	rs6597703	A	C	-0.108694	0.0236703	-4.55899	5.14e-06	5105	family.unknownfamily.id.1000006161	21.0866
2	234081324	rs13385922	C	T	0.0929494	0.0201348	4.61304	3.97e-06	5106	family.unknownfamily.id.1000006161	21.3107
8	18233582	rs7006687	T	C	-0.0923133	0.0199112	-4.61204	3.99e-06	5107	family.unknownfamily.id.1000006161	21.4948
15	81694972	rs4383094	C	T	0.149188	0.0320662	4.59724	4.28e-06	5091	family.unknownfamily.id.1000006161	21.6457
10	127094261	rs55921101	T	A	-0.109245	0.0236201	-4.59529	4.32e-06	5105	family.unknownfamily.id.1000006161	21.3916
10	127094471	rs7088133	C	T	-0.109626	0.0237486	-4.5927	4.38e-06	5106	family.unknownfamily.id.1000006161	21.3085
2	234113545	rs1135727	A	G	0.090946	0.0197967	4.58515	4.54e-06	5107	family.unknownfamily.id.1000006161	21.1048
5	10740624	rs267954	T	A	0.0964614	0.0209712	4.57979	4.65e-06	5107	family.unknownfamily.id.1000006161	21.1574
10	1957088	rs12358808	T	G	-0.119662	0.0255597	-4.55224	5.31e-06	5107	family.unknownfamily.id.1000006161	21.918
10	127095402	rs72834940	T	G	-0.108202	0.0236506	-4.55071	5.35e-06	5104	family.unknownfamily.id.1000006161	20.9308
10	127091048	rs72834933	A	G	-0.108047	0.0236808	-4.534	5.79e-06	5105	family.unknownfamily.id.1000006161	20.8176
20	3405239	rs8126061	C	T	-0.159135	0.0351904	-4.48291	7.36e-06	5089	family.unknownfamily.id.1000006161	20.4496
10	127096030	rs3911620	T	C	-0.107939	0.0237418	-4.52559	6.02e-06	5105	family.unknownfamily.id.1000006161	20.6693
10	127097444	rs72834941	G	A	-0.10796	0.0237242	-4.52285	6.1e-06	5105	family.unknownfamily.id.1000006161	20.7084
13	70306831	rs9542068	C	T	0.0990709	0.0218149	4.50867	6.52e-06	5107	family.unknownfamily.id.1000006161	20.6245
13	70306906	rs9317839	C	T	0.0988998	0.0218094	4.4989	6.83e-06	5107	family.unknownfamily.id.1000006161	20.5638
19	887824	rs2930903	G	C	0.0908335	0.0209434	4.4985	6.84e-06	4789	family.unknownfamily.id.1000006161	18.8104
15	97318671	rs60775321	C	T	-0.0962425	0.0213842	-4.49053	7.1e-06	5101	family.unknownfamily.id.1000006161	20.2558
10	1901045	rs61833604	G	A	-0.168308	0.0378069	-4.46253	8.1e-06	4533	family.unknownfamily.id.1000006161	19.8184
14	39428628	rs72671309	T	C	0.176984	0.0396164	4.47917	7.49e-06	4448	family.unknownfamily.id.1000006161	19.9579
2	200778866	rs166849	A	G	0.0911053	0.0202239	4.47228	7.74e-06	5107	family.unknownfamily.id.1000006161	20.2934
14	39453525	rs56328886	A	T	0.166266	0.037025	4.47122	7.78e-06	4887	family.unknownfamily.id.1000006161	20.1658
10	127091420	rs7072640	G	C	-0.106311	0.0236204	-4.47058	7.8e-06	5105	family.unknownfamily.id.1000006161	20.2574
20	3412564	rs6051857	G	A	-0.134267	0.029288	-4.46837	7.88e-06	5085	family.unknownfamily.id.1000006161	21.0163
14	39420772	rs72669400	T	C	0.165776	0.0369636	4.46801	7.9e-06	4886	family.unknownfamily.id.1000006161	20.114
10	127089282	rs59824299	A	T	-0.106786	0.0237727	-4.46248	8.1e-06	5105	family.unknownfamily.id.1000006161	20.1778
14	39503527	rs72671349	C	T	0.164566	0.0370638	4.41885	9.92e-06	4887	family.unknownfamily.id.1000006161	19.7143
20	3405204	rs8126056	C	T	-0.158261	0.0351897	-4.45681	8.32e-06	5089	family.unknownfamily.id.1000006161	20.2262
2	89331940	rs80270230	C	G	0.176113	0.0393214	4.45453	8.41e-06	4261	family.unknownfamily.id.1000006161	20.0597
14	39532438	rs72671372	G	A	0.165275	0.0370902	4.43969	9.01e-06	4887	family.unknownfamily.id.1000006161	19.8561
5	10739231	rs267955	A	G	0.0965684	0.0216192	4.4351	9.2e-06	5090	family.unknownfamily.id.1000006161	19.9522
2	234080747	rs6741388	C	T	0.0894088	0.0201532	4.43134	9.36e-06	5105	family.unknownfamily.id.1000006161	19.6822
10	1941370	rs12358432	C	T	-0.113945	0.0249069	-4.42992	9.43e-06	5105	family.unknownfamily.id.1000006161	20.929
5	10743929	rs267949	C	T	0.0961109	0.0215899	4.42701	9.55e-06	5107	family.unknownfamily.id.1000006161	19.8174
13	38061307	rs7337526	C	T	0.0840593	0.0170254	5.03753	4.72e-07	17680	family.Rikenellaceae.id.967	24.3769
13	38059979	rs73180681	C	T	0.0837726	0.0170536	5.03632	4.75e-07	17680	family.Rikenellaceae.id.967	24.1309
13	38034928	rs9603195	G	T	0.0790958	0.0159684	5.01859	5.21e-07	17679	family.Rikenellaceae.id.967	24.5349
11	95308207	rs12787142	C	G	-0.104425	0.0208564	-4.84362	1.27e-06	17547	family.Rikenellaceae.id.967	25.0684
13	38034847	rs2224659	A	G	0.0790958	0.0159684	5.01859	5.21e-07	17679	family.Rikenellaceae.id.967	24.5349
13	38059067	rs3764077	A	G	0.0837908	0.0170649	5.01578	5.28e-07	17680	family.Rikenellaceae.id.967	24.1093
13	38034596	rs1322804	T	G	0.0788333	0.0159694	5.002	5.67e-07	17679	family.Rikenellaceae.id.967	24.3692
15	71658642	rs4264350	C	T	-0.0526393	0.0108555	-4.8325	1.35e-06	17668	family.Rikenellaceae.id.967	23.5137
13	38039299	rs5010916	G	T	0.0779912	0.015965	4.95472	7.24e-07	17680	family.Rikenellaceae.id.967	23.8645
13	38054867	rs7995332	C	A	0.0802687	0.016986	4.94093	7.77e-07	17680	family.Rikenellaceae.id.967	22.3311
9	14158854	rs62532512	A	C	-0.0504257	0.0107399	-4.6876	2.76e-06	17672	family.Rikenellaceae.id.967	22.0445
13	38033982	rs56098078	A	C	0.0765123	0.0159746	4.84081	1.29e-06	17678	family.Rikenellaceae.id.967	22.9406
7	135778919	rs67281112	C	G	0.0635814	0.0137451	4.63124	3.63e-06	17199	family.Rikenellaceae.id.967	21.3975
13	38034016	rs55903929	C	G	0.076296	0.0159713	4.83108	1.36e-06	17678	family.Rikenellaceae.id.967	22.8205
15	71678547	rs2044028	C	G	-0.0498104	0.0107458	-4.63026	3.65e-06	17676	family.Rikenellaceae.id.967	21.4864
4	187842232	rs6837275	G	A	0.0570355	0.011887	4.81842	1.45e-06	17199	family.Rikenellaceae.id.967	23.0222
13	38032747	rs9594204	C	T	0.0761032	0.0159712	4.80581	1.54e-06	17678	family.Rikenellaceae.id.967	22.7054
13	38044745	rs9594211	C	T	0.0820011	0.0159595	5.2013	1.98e-07	17680	family.Rikenellaceae.id.967	26.3997
13	38044689	rs9603208	T	G	0.0821173	0.0159596	5.20711	1.92e-07	17680	family.Rikenellaceae.id.967	26.4745
13	38044584	rs9603207	T	A	0.0813196	0.0159598	5.15654	2.52e-07	17680	family.Rikenellaceae.id.967	25.9619
13	38057357	rs1107244	A	G	0.0874428	0.0170522	5.20701	1.92e-07	17680	family.Rikenellaceae.id.967	26.2959
13	38038447	rs9594206	G	A	0.0816222	0.0159631	5.18792	2.13e-07	17680	family.Rikenellaceae.id.967	26.1447
13	38044793	rs9603209	T	C	0.0815203	0.0159577	5.18134	2.2e-07	17679	family.Rikenellaceae.id.967	26.0968
13	38044596	rs9594210	C	T	0.0816205	0.0159597	5.17737	2.25e-07	17680	family.Rikenellaceae.id.967	26.1548
13	38058493	rs6563551	T	G	0.0868465	0.0170528	5.17204	2.32e-07	17680	family.Rikenellaceae.id.967	25.9367
13	38040963	rs56406841	T	A	0.0812236	0.0159632	5.16562	2.4e-07	17680	family.Rikenellaceae.id.967	25.8896
13	38040795	rs17055747	A	C	0.0812225	0.0159641	5.16184	2.45e-07	17680	family.Rikenellaceae.id.967	25.8859
13	38035610	rs7335244	A	G	0.0809878	0.0159652	5.15104	2.59e-07	17679	family.Rikenellaceae.id.967	25.7329
13	38037603	rs9594205	G	A	0.081187	0.0159637	5.15546	2.53e-07	17680	family.Rikenellaceae.id.967	25.8645
13	38038555	rs4575409	C	T	0.0811833	0.0159632	5.15546	2.53e-07	17680	family.Rikenellaceae.id.967	25.8639
13	38038573	rs1575383	A	G	0.0811833	0.0159632	5.15546	2.53e-07	17680	family.Rikenellaceae.id.967	25.8639
13	38038424	rs9603200	G	A	0.0811833	0.0159632	5.15546	2.53e-07	17680	family.Rikenellaceae.id.967	25.8639
13	38038779	rs1575381	A	T	0.0811833	0.0159632	5.15546	2.53e-07	17680	family.Rikenellaceae.id.967	25.8639
13	38043602	rs9603206	T	G	0.0812428	0.0159607	5.15214	2.58e-07	17680	family.Rikenellaceae.id.967	25.9099
13	38039241	rs4421867	T	C	0.080956	0.0159648	5.1396	2.75e-07	17680	family.Rikenellaceae.id.967	25.7141
13	38037517	rs9805695	T	C	0.081055	0.0159638	5.14969	2.61e-07	17680	family.Rikenellaceae.id.967	25.7803
13	38038299	rs7989845	A	G	0.081055	0.0159638	5.14969	2.61e-07	17680	family.Rikenellaceae.id.967	25.7803
13	38038017	rs7988812	C	A	0.0810089	0.0159638	5.14948	2.61e-07	17680	family.Rikenellaceae.id.967	25.7508
13	38038608	rs1575382	G	A	0.0811423	0.0159647	5.14933	2.61e-07	17680	family.Rikenellaceae.id.967	25.8328
13	38041779	rs9594209	T	C	0.0809682	0.0159631	5.14861	2.62e-07	17680	family.Rikenellaceae.id.967	25.7273
13	38037970	rs7994056	T	C	0.0809231	0.0159639	5.14392	2.69e-07	17680	family.Rikenellaceae.id.967	25.6962
13	38041526	rs9594207	A	G	0.080892	0.0159632	5.14373	2.69e-07	17680	family.Rikenellaceae.id.967	25.6786
13	38038913	rs1575380	C	T	0.0808999	0.0159651	5.13914	2.76e-07	17680	family.Rikenellaceae.id.967	25.6776
13	38039395	rs4435115	G	A	0.080824	0.0159649	5.13382	2.84e-07	17680	family.Rikenellaceae.id.967	25.6301
13	38040641	rs9603202	A	G	0.0807123	0.0159643	5.12751	2.94e-07	17680	family.Rikenellaceae.id.967	25.5611
13	38035418	rs1590303	C	A	0.0807785	0.0159685	5.13369	2.84e-07	17679	family.Rikenellaceae.id.967	25.5896
13	38041608	rs9594208	T	C	0.0807889	0.0159631	5.13343	2.85e-07	17680	family.Rikenellaceae.id.967	25.6134
13	38040072	rs17055728	A	G	0.0808481	0.0159648	5.13328	2.85e-07	17680	family.Rikenellaceae.id.967	25.6456
13	38041581	rs9603203	G	A	0.080714	0.0159632	5.13183	2.87e-07	17680	family.Rikenellaceae.id.967	25.5656
13	38058413	rs6563550	C	T	0.0855828	0.0170613	5.13597	2.81e-07	17680	family.Rikenellaceae.id.967	25.1623
13	38040495	rs9603201	G	C	0.0807345	0.0159642	5.1284	2.92e-07	17680	family.Rikenellaceae.id.967	25.5754
13	38043027	rs1923717	A	T	0.0802913	0.0159609	5.11161	3.19e-07	17680	family.Rikenellaceae.id.967	25.3059
13	38057066	rs2323487	A	T	0.0864514	0.0170237	5.12866	2.92e-07	17680	family.Rikenellaceae.id.967	25.789
13	38040845	rs55796046	G	T	0.0805655	0.0159658	5.11683	3.11e-07	17666	family.Rikenellaceae.id.967	25.4636
13	38043047	rs1923718	C	T	0.0803452	0.0159604	5.11581	3.12e-07	17680	family.Rikenellaceae.id.967	25.3415
13	38040953	rs55963355	C	T	0.0806028	0.0159633	5.12231	3.02e-07	17680	family.Rikenellaceae.id.967	25.495
13	38039470	rs4514540	C	T	0.0805252	0.0159649	5.1122	3.18e-07	17680	family.Rikenellaceae.id.967	25.4407
13	38039449	rs4578521	C	T	0.0805252	0.0159649	5.1122	3.18e-07	17680	family.Rikenellaceae.id.967	25.4407
13	38043585	rs9603205	C	A	0.0803931	0.0159601	5.11166	3.19e-07	17680	family.Rikenellaceae.id.967	25.3727
13	38035589	rs7334359	C	T	0.080319	0.0159655	5.11049	3.21e-07	17679	family.Rikenellaceae.id.967	25.3089
13	38039530	rs4436664	G	C	0.0804159	0.0159648	5.10825	3.25e-07	17680	family.Rikenellaceae.id.967	25.372
13	38039572	rs5000542	G	A	0.0803867	0.0159655	5.10639	3.28e-07	17680	family.Rikenellaceae.id.967	25.3513
13	38039796	rs35308611	T	C	0.080285	0.0159655	5.10546	3.3e-07	17680	family.Rikenellaceae.id.967	25.2874
13	38039975	rs17055723	C	T	0.0803695	0.015965	5.10335	3.34e-07	17680	family.Rikenellaceae.id.967	25.3423
13	38060148	rs61946592	T	C	0.0853559	0.01703	5.10921	3.24e-07	17680	family.Rikenellaceae.id.967	25.1211
13	38039651	rs35078720	C	G	0.080305	0.015965	5.10151	3.37e-07	17680	family.Rikenellaceae.id.967	25.3015
13	38035189	rs1590305	C	T	0.0802672	0.0159702	5.10132	3.37e-07	17679	family.Rikenellaceae.id.967	25.2612
13	38043179	rs1923719	T	C	0.0799109	0.01596	5.08841	3.61e-07	17680	family.Rikenellaceae.id.967	25.0696
13	38043268	rs9603204	C	T	0.0799109	0.01596	5.08841	3.61e-07	17680	family.Rikenellaceae.id.967	25.0696
13	38042304	rs7329262	A	G	0.0799472	0.0159683	5.08591	3.66e-07	17677	family.Rikenellaceae.id.967	25.0664
1	19790706	rs67705352	G	T	-0.0549688	0.0110534	-4.9735	6.58e-07	17676	family.Rikenellaceae.id.967	24.731
13	38039685	rs34027519	C	T	0.0800539	0.0159657	5.08393	3.7e-07	17680	family.Rikenellaceae.id.967	25.1415
13	38060134	rs61946576	T	C	0.0848828	0.0170306	5.08903	3.6e-07	17680	family.Rikenellaceae.id.967	24.8416
13	38035562	rs7140071	T	C	0.0799373	0.0159687	5.08181	3.74e-07	17679	family.Rikenellaceae.id.967	25.0589
13	38059218	rs7324216	C	T	0.0852905	0.0170445	5.08399	3.7e-07	17677	family.Rikenellaceae.id.967	25.04
11	95304834	rs1939881	A	G	-0.105589	0.0206213	-5.00303	5.64e-07	17434	family.Rikenellaceae.id.967	26.2187
11	95311701	rs34299625	A	T	-0.104911	0.0205831	-4.9978	5.8e-07	17547	family.Rikenellaceae.id.967	25.979
13	38059841	rs17055871	T	A	0.0841658	0.0170307	5.04681	4.49e-07	17680	family.Rikenellaceae.id.967	24.4233
11	95315342	rs34733323	G	A	-0.0997033	0.0206976	-4.69139	2.71e-06	17545	family.Rikenellaceae.id.967	23.2049
21	40579411	rs9712594	A	C	-0.0839262	0.0178163	-4.67772	2.9e-06	17086	family.Rikenellaceae.id.967	22.1901
13	38029885	rs1923716	C	A	0.0752441	0.0159674	4.77082	1.83e-06	17678	family.Rikenellaceae.id.967	22.2062
13	38028749	rs9603191	G	A	0.0750703	0.0159664	4.76283	1.91e-06	17678	family.Rikenellaceae.id.967	22.1066
13	22867356	rs9578457	A	G	-0.141478	0.0315848	-4.61167	3.99e-06	9400	family.Rikenellaceae.id.967	20.0643
21	32496710	rs2833282	A	G	0.0711137	0.0156966	4.59579	4.31e-06	17680	family.Rikenellaceae.id.967	20.5255
4	12159480	rs4306975	G	T	0.0532958	0.0117357	4.51395	6.36e-06	17199	family.Rikenellaceae.id.967	20.6236
14	21548634	rs77885767	T	C	-0.156209	0.0336482	-4.68156	2.85e-06	8478	family.Rikenellaceae.id.967	21.5521
18	4069710	rs59663348	A	G	0.0570915	0.0125048	4.52212	6.12e-06	17678	family.Rikenellaceae.id.967	20.8446
21	40580258	rs8130320	G	A	-0.048924	0.0106843	-4.57653	4.73e-06	17680	family.Rikenellaceae.id.967	20.9676
14	90270821	rs74474130	G	T	0.137747	0.0295688	4.63244	3.61e-06	11055	family.Rikenellaceae.id.967	21.702
18	10338470	rs7242694	T	C	-0.0618674	0.0134882	-4.53329	5.81e-06	17199	family.Rikenellaceae.id.967	21.0385
21	28515912	rs36021379	G	A	-0.0656005	0.0144903	-4.48783	7.2e-06	17199	family.Rikenellaceae.id.967	20.4956
9	86052655	rs10217435	T	C	-0.0883756	0.0197506	-4.50919	6.51e-06	17679	family.Rikenellaceae.id.967	20.0218
9	86055228	rs12350642	A	G	-0.087879	0.0197481	-4.50152	6.75e-06	17679	family.Rikenellaceae.id.967	19.8024
9	86055148	rs12346296	T	C	-0.087879	0.0197481	-4.50152	6.75e-06	17679	family.Rikenellaceae.id.967	19.8024
21	40564885	rs2836934	A	C	-0.0484867	0.0106854	-4.5351	5.76e-06	17680	family.Rikenellaceae.id.967	20.5902
8	99188924	rs2447496	A	G	-0.0549203	0.0121904	-4.52338	6.09e-06	17199	family.Rikenellaceae.id.967	20.2968
8	144441740	rs35909684	C	A	-0.0850181	0.0191539	-4.49072	7.1e-06	17565	family.Rikenellaceae.id.967	19.7019
16	85396629	rs4783173	G	C	0.0481514	0.0110006	4.49175	7.06e-06	17086	family.Rikenellaceae.id.967	19.1596
11	95306167	rs36125440	C	T	-0.0983484	0.020767	-4.58564	4.53e-06	17546	family.Rikenellaceae.id.967	22.4278
9	86054605	rs61424289	T	C	-0.0867954	0.0197517	-4.44285	8.88e-06	17679	family.Rikenellaceae.id.967	19.3101
21	40580017	rs11088466	T	A	-0.0481039	0.0106807	-4.5	6.8e-06	17680	family.Rikenellaceae.id.967	20.2845
13	38004672	rs11841382	T	G	0.0795925	0.0178915	4.61241	3.98e-06	17680	family.Rikenellaceae.id.967	19.7902
14	21549335	rs61978202	G	A	-0.151293	0.0336194	-4.53783	5.68e-06	8478	family.Rikenellaceae.id.967	20.2517
8	134444155	rs7832304	G	T	-0.0724262	0.016063	-4.44697	8.71e-06	16912	family.Rikenellaceae.id.967	20.33
13	38020035	rs7994129	G	A	0.0751768	0.0165352	4.63148	3.63e-06	17677	family.Rikenellaceae.id.967	20.6704
21	40574552	rs2150411	G	T	-0.0475944	0.0106805	-4.45196	8.51e-06	17680	family.Rikenellaceae.id.967	19.8576
21	40558421	rs2297256	G	A	-0.0475892	0.0106807	-4.45163	8.52e-06	17680	family.Rikenellaceae.id.967	19.8526
14	21544343	rs61978199	T	C	-0.152284	0.033839	-4.54799	5.42e-06	8478	family.Rikenellaceae.id.967	20.2523
8	144428720	rs2450745	C	A	-0.0792367	0.0184108	-4.44954	8.61e-06	17680	family.Rikenellaceae.id.967	18.5229
11	95318718	rs12787515	G	A	-0.0955819	0.0206752	-4.52366	6.08e-06	17544	family.Rikenellaceae.id.967	21.3723
21	40584412	rs8132424	A	T	-0.0474743	0.0106797	-4.4414	8.94e-06	17680	family.Rikenellaceae.id.967	19.7604
14	21549602	rs61978203	C	T	-0.150759	0.0337548	-4.51971	6.19e-06	8478	family.Rikenellaceae.id.967	19.9477
21	40584258	rs8132143	A	T	-0.0473571	0.0106797	-4.43036	9.41e-06	17680	family.Rikenellaceae.id.967	19.6629
11	17589129	rs10832801	C	A	-0.0534763	0.0122666	-4.47886	7.5e-06	17199	family.Rikenellaceae.id.967	19.0052
6	100244667	rs9389714	T	C	-0.0636841	0.0143416	-4.44496	8.79e-06	17680	family.Rikenellaceae.id.967	19.7183
14	21549814	rs61741563	G	A	-0.147813	0.0336209	-4.4368	9.13e-06	8478	family.Rikenellaceae.id.967	19.3288
2	174257127	rs6744030	T	C	0.0696747	0.0157103	4.43249	9.32e-06	17564	family.Rikenellaceae.id.967	19.6689
13	38062068	rs12584670	T	C	0.0816229	0.0185902	4.45218	8.5e-06	17680	family.Rikenellaceae.id.967	19.2778
2	218215828	rs4347803	G	A	0.16194	0.0346085	4.73834	2.15e-06	4518	family.Ruminococcaceae.id.2050	21.895
12	47215359	rs117677831	A	G	0.0984657	0.0188897	5.2232	1.76e-07	15835	family.Ruminococcaceae.id.2050	27.1718
12	47384118	rs55793120	C	T	0.13822	0.0266152	5.25964	1.44e-07	12405	family.Ruminococcaceae.id.2050	26.9701
2	218216801	rs2113833	C	T	0.169146	0.0355009	4.86498	1.14e-06	4140	family.Ruminococcaceae.id.2050	22.701
1	61417729	rs1572312	G	T	0.0844924	0.0172303	4.93301	8.1e-07	18335	family.Ruminococcaceae.id.2050	24.0463
1	61425267	rs17376049	C	T	0.0848534	0.0172114	4.95331	7.3e-07	18333	family.Ruminococcaceae.id.2050	24.3056
1	61419192	rs17304036	G	A	0.084908	0.0173875	4.90977	9.12e-07	18219	family.Ruminococcaceae.id.2050	23.8463
9	2801371	rs56199908	C	T	-0.199327	0.0410444	-4.79044	1.66e-06	5618	family.Ruminococcaceae.id.2050	23.5843
1	24473669	rs76724913	G	T	0.0901053	0.0203104	4.42588	9.6e-06	17516	family.Ruminococcaceae.id.2050	19.6817
2	218213491	rs10172224	C	A	0.159591	0.0353025	4.63959	3.49e-06	4140	family.Ruminococcaceae.id.2050	20.4365
2	218213386	rs10172096	G	A	0.159693	0.0353022	4.63841	3.51e-06	4140	family.Ruminococcaceae.id.2050	20.4629
2	218214458	rs11690053	T	C	0.160046	0.0352603	4.62423	3.76e-06	4140	family.Ruminococcaceae.id.2050	20.6025
2	218215847	rs4347804	G	A	0.157598	0.0346179	4.61446	3.94e-06	4518	family.Ruminococcaceae.id.2050	20.7251
8	69732887	rs10093275	T	C	0.0534595	0.011677	4.55048	5.35e-06	18335	family.Ruminococcaceae.id.2050	20.9599
2	218215423	rs7571324	T	C	0.156896	0.0352459	4.5259	6.01e-06	4140	family.Ruminococcaceae.id.2050	19.8156
1	61435089	rs56697967	A	G	0.0797418	0.0171452	4.63765	3.52e-06	18334	family.Ruminococcaceae.id.2050	21.6316
12	47282931	rs138850552	C	T	0.102461	0.0230654	4.51215	6.42e-06	12742	family.Ruminococcaceae.id.2050	19.7333
1	107661606	rs1612733	C	T	0.108708	0.0238006	4.60003	4.22e-06	15016	family.Ruminococcaceae.id.2050	20.8617
20	58278102	rs2426816	A	T	-0.0480152	0.0106011	-4.52482	6.04e-06	17774	family.Ruminococcaceae.id.2050	20.5142
2	218217401	rs2086165	C	T	0.154155	0.0364872	4.42607	9.6e-06	4140	family.Ruminococcaceae.id.2050	17.8498
1	147744468	rs3009418	A	C	0.0927607	0.0210123	4.44743	8.69e-06	16407	family.Ruminococcaceae.id.2050	19.4886
2	29829167	rs10166469	C	T	-0.053336	0.0120209	-4.45164	8.52e-06	18314	family.Ruminococcaceae.id.2050	19.6864
8	4555684	rs1158100	G	A	-0.0490539	0.0109865	-4.44946	8.61e-06	18333	family.Ruminococcaceae.id.2050	19.9356
11	116485496	rs499272	C	G	0.0706431	0.016046	4.43299	9.29e-06	17854	family.Ruminococcaceae.id.2050	19.3823
12	100411075	rs12371009	A	G	-0.103321	0.0200846	-5.04152	4.62e-07	15960	family.Streptococcaceae.id.1850	26.4639
12	100320305	rs11110130	A	T	-0.104541	0.0201769	-5.09104	3.56e-07	15849	family.Streptococcaceae.id.1850	26.8453
12	100443122	rs2131006	A	G	-0.105333	0.019992	-5.13681	2.79e-07	15497	family.Streptococcaceae.id.1850	27.7598
8	10143164	rs2952251	G	A	-0.0639298	0.0126525	-5.08263	3.72e-07	16612	family.Streptococcaceae.id.1850	25.5303
12	100440509	rs12366744	T	A	-0.113726	0.0220276	-5.05938	4.21e-07	15424	family.Streptococcaceae.id.1850	26.6556
12	100384493	rs12369165	C	T	-0.103337	0.0200845	-5.05225	4.37e-07	15959	family.Streptococcaceae.id.1850	26.4722
12	100516793	rs11110249	T	A	-0.115539	0.0224164	-5.03594	4.76e-07	15426	family.Streptococcaceae.id.1850	26.5657
12	100448930	rs76452890	G	C	-0.113163	0.0221217	-4.99614	5.85e-07	15424	family.Streptococcaceae.id.1850	26.1681
12	100408342	rs11495178	C	A	-0.10308	0.0200847	-5.02908	4.93e-07	15960	family.Streptococcaceae.id.1850	26.3399
12	100445905	rs113804138	C	T	-0.113034	0.0220553	-5.01002	5.44e-07	15426	family.Streptococcaceae.id.1850	26.2661
12	100445357	rs11110212	T	C	-0.112207	0.0220035	-4.99423	5.91e-07	15426	family.Streptococcaceae.id.1850	26.0051
12	100446395	rs11110214	A	G	-0.112392	0.0219956	-5.00712	5.52e-07	15426	family.Streptococcaceae.id.1850	26.1097
12	100424578	rs11110200	A	T	-0.115896	0.022558	-5.01771	5.23e-07	15311	family.Streptococcaceae.id.1850	26.3956
12	100285805	rs11110091	G	A	-0.102471	0.0202194	-4.99359	5.93e-07	15850	family.Streptococcaceae.id.1850	25.6841
12	100403186	rs11110184	A	G	-0.102701	0.0200848	-5.00607	5.56e-07	15960	family.Streptococcaceae.id.1850	26.1464
12	100442387	rs2029585	T	C	-0.112179	0.0219985	-4.99429	5.91e-07	15426	family.Streptococcaceae.id.1850	26.0039
12	100307588	rs11110125	A	G	-0.100778	0.0198681	-4.99895	5.76e-07	15960	family.Streptococcaceae.id.1850	25.7289
12	100404424	rs11110190	T	C	-0.102508	0.0200849	-4.99653	5.84e-07	15960	family.Streptococcaceae.id.1850	26.0481
12	100307666	rs7308069	C	A	-0.100759	0.0198821	-4.98488	6.2e-07	15960	family.Streptococcaceae.id.1850	25.6829
12	100365496	rs11110164	C	G	-0.101868	0.0201106	-4.9798	6.37e-07	15850	family.Streptococcaceae.id.1850	25.6582
12	100404585	rs11110191	C	T	-0.102275	0.020085	-4.98438	6.22e-07	15960	family.Streptococcaceae.id.1850	25.9293
12	100376315	rs12371224	A	T	-0.101329	0.020048	-4.97588	6.5e-07	15959	family.Streptococcaceae.id.1850	25.5462
12	100376184	rs11110171	G	A	-0.100612	0.0200545	-4.93689	7.94e-07	15959	family.Streptococcaceae.id.1850	25.1696
12	100433633	rs11110208	T	C	-0.111708	0.0219978	-4.97306	6.59e-07	15426	family.Streptococcaceae.id.1850	25.7876
12	100283561	rs76118421	T	A	-0.101766	0.0202229	-4.9612	7.01e-07	15850	family.Streptococcaceae.id.1850	25.3231
17	61298020	rs4968759	G	A	-0.0544035	0.0111271	-4.91411	8.92e-07	16624	family.Streptococcaceae.id.1850	23.9049
12	100421119	rs60861038	C	T	-0.100869	0.0199679	-4.9484	7.48e-07	15960	family.Streptococcaceae.id.1850	25.5181
12	100432309	rs11110206	T	C	-0.111076	0.0219938	-4.94403	7.65e-07	15426	family.Streptococcaceae.id.1850	25.5061
12	100367499	rs7316887	G	A	-0.101256	0.0201519	-4.94425	7.64e-07	15850	family.Streptococcaceae.id.1850	25.2473
17	61363540	rs9895557	C	T	-0.0533859	0.0111229	-4.80145	1.58e-06	16627	family.Streptococcaceae.id.1850	23.0366
8	10126348	rs4260895	A	C	-0.0625595	0.0125301	-5.04659	4.5e-07	16627	family.Streptococcaceae.id.1850	24.9273
8	10143661	rs2975635	C	T	-0.0612896	0.012462	-4.93114	8.18e-07	16622	family.Streptococcaceae.id.1850	24.1878
8	10143553	rs2952176	A	G	-0.0610174	0.0124249	-4.91698	8.79e-07	16622	family.Streptococcaceae.id.1850	24.1169
17	61312298	rs1518775	G	T	-0.053392	0.0110752	-4.83608	1.32e-06	16625	family.Streptococcaceae.id.1850	23.2406
17	61067817	rs241077	A	T	-0.0540167	0.0110778	-4.85747	1.19e-06	16615	family.Streptococcaceae.id.1850	23.7767
12	100242274	rs74659220	A	C	-0.088504	0.0181325	-4.86549	1.14e-06	15849	family.Streptococcaceae.id.1850	23.8237
12	100582727	rs118038800	C	T	-0.100848	0.0200343	-4.9195	8.68e-07	15960	family.Streptococcaceae.id.1850	25.3392
17	61306491	rs2197262	T	A	-0.0535854	0.0110748	-4.82479	1.4e-06	16626	family.Streptococcaceae.id.1850	23.4109
12	100423774	rs111326382	A	G	-0.0972028	0.0196846	-4.85983	1.17e-06	15960	family.Streptococcaceae.id.1850	24.3839
8	10143943	rs2009619	G	A	-0.06156	0.0126813	-4.87876	1.07e-06	16623	family.Streptococcaceae.id.1850	23.5653
12	100295304	rs7308947	A	T	-0.0983349	0.0199056	-4.86337	1.15e-06	15958	family.Streptococcaceae.id.1850	24.4042
12	100407711	rs11524043	G	A	-0.0987853	0.0199257	-4.86251	1.16e-06	15960	family.Streptococcaceae.id.1850	24.5786
12	100582529	rs11110280	G	A	-0.100208	0.0200305	-4.89054	1.01e-06	15960	family.Streptococcaceae.id.1850	25.0277
8	10130494	rs2975662	G	C	-0.0603163	0.0123812	-4.88766	1.02e-06	16623	family.Streptococcaceae.id.1850	23.7324
8	10199548	rs17708276	G	A	-0.0827607	0.0169467	-4.89685	9.74e-07	16517	family.Streptococcaceae.id.1850	23.8495
17	61306995	rs2440146	T	C	-0.0533246	0.0110752	-4.80062	1.58e-06	16626	family.Streptococcaceae.id.1850	23.1823
12	100248294	rs7970304	T	G	-0.0873608	0.0181454	-4.81995	1.44e-06	15849	family.Streptococcaceae.id.1850	23.1794
12	100583631	rs11614784	G	A	-0.0998858	0.0200338	-4.87506	1.09e-06	15960	family.Streptococcaceae.id.1850	24.8588
12	100585338	rs76222580	T	A	-0.0998039	0.0200342	-4.87267	1.1e-06	15960	family.Streptococcaceae.id.1850	24.8171
12	100369995	rs11110165	T	G	-0.0812847	0.0172295	-4.74087	2.13e-06	15421	family.Streptococcaceae.id.1850	22.2572
17	61311784	rs991041	T	A	-0.052955	0.0110756	-4.77856	1.77e-06	16625	family.Streptococcaceae.id.1850	22.86
17	61300010	rs2440137	T	C	-0.0519594	0.0110681	-4.70948	2.48e-06	16624	family.Streptococcaceae.id.1850	22.0384
12	100405873	rs138049946	T	C	-0.0981003	0.0199296	-4.82915	1.37e-06	15960	family.Streptococcaceae.id.1850	24.2296
12	100400635	rs7306985	C	T	-0.0978851	0.0199296	-4.81798	1.45e-06	15960	family.Streptococcaceae.id.1850	24.1233
8	10131390	rs2952168	G	C	-0.0606815	0.0126529	-4.81071	1.5e-06	16517	family.Streptococcaceae.id.1850	23.0004
17	61300328	rs1120106	C	T	-0.0522206	0.011068	-4.73245	2.22e-06	16624	family.Streptococcaceae.id.1850	22.2609
12	100419726	rs76734283	G	C	-0.0969032	0.0199137	-4.77932	1.76e-06	15960	family.Streptococcaceae.id.1850	23.6795
17	61315272	rs2460111	G	A	-0.0522386	0.011075	-4.71977	2.36e-06	16627	family.Streptococcaceae.id.1850	22.2484
12	100555590	rs11610034	T	C	-0.0983695	0.0200139	-4.80697	1.53e-06	15960	family.Streptococcaceae.id.1850	24.1577
8	10132326	rs11249980	C	T	-0.0602047	0.012609	-4.78899	1.68e-06	16627	family.Streptococcaceae.id.1850	22.7983
5	169689604	rs395407	C	G	-0.0826855	0.0172536	-4.83588	1.33e-06	16088	family.Streptococcaceae.id.1850	22.9667
17	61318077	rs2447442	C	T	-0.052078	0.0110712	-4.6964	2.65e-06	16627	family.Streptococcaceae.id.1850	22.1268
8	10132395	rs2975655	G	A	-0.0600119	0.012605	-4.78134	1.74e-06	16627	family.Streptococcaceae.id.1850	22.6668
8	10126062	rs2952183	C	T	-0.0732121	0.0153767	-4.82472	1.4e-06	16626	family.Streptococcaceae.id.1850	22.6692
12	100556111	rs11110265	G	A	-0.0841248	0.0174444	-4.77673	1.78e-06	15960	family.Streptococcaceae.id.1850	23.2562
12	100570045	rs78017832	G	T	-0.128478	0.0225625	-5.58228	2.37e-08	15316	family.Streptococcaceae.id.1850	32.4253
12	100584014	rs11110281	C	T	-0.130554	0.0225943	-5.67322	1.4e-08	15316	family.Streptococcaceae.id.1850	33.3874
12	100585559	rs11110282	G	A	-0.127921	0.0221527	-5.66832	1.44e-08	15426	family.Streptococcaceae.id.1850	33.3451
12	100589143	rs12368593	A	C	-0.12874	0.0224104	-5.63756	1.72e-08	15426	family.Streptococcaceae.id.1850	33.001
12	100591113	rs11110283	C	A	-0.128801	0.0225903	-5.60858	2.04e-08	15316	family.Streptococcaceae.id.1850	32.5083
12	100584966	rs80243853	A	G	-0.128088	0.0224202	-5.60153	2.12e-08	15426	family.Streptococcaceae.id.1850	32.6388
12	100556000	rs11110264	A	G	-0.126161	0.0226241	-5.47126	4.47e-08	15313	family.Streptococcaceae.id.1850	31.0963
12	100553544	rs117905191	G	A	-0.128403	0.0225585	-5.58101	2.39e-08	15316	family.Streptococcaceae.id.1850	32.3991
12	100560416	rs11110268	T	C	-0.127959	0.0225587	-5.56064	2.69e-08	15316	family.Streptococcaceae.id.1850	32.1744
12	100598625	rs78843973	C	T	-0.126411	0.0225567	-5.49806	3.84e-08	15316	family.Streptococcaceae.id.1850	31.4066
12	100552813	rs17030005	C	T	-0.125736	0.0223849	-5.49789	3.84e-08	15426	family.Streptococcaceae.id.1850	31.5508
12	100577526	rs11110276	G	T	-0.123964	0.0221453	-5.4925	3.96e-08	15426	family.Streptococcaceae.id.1850	31.3349
12	100482866	rs17851246	G	A	-0.125557	0.0224054	-5.48668	4.1e-08	15316	family.Streptococcaceae.id.1850	31.4034
12	100558751	rs9669453	G	A	-0.125477	0.022385	-5.48544	4.12e-08	15426	family.Streptococcaceae.id.1850	31.4205
12	100580705	rs11837200	T	C	-0.122857	0.0221673	-5.43451	5.49e-08	15426	family.Streptococcaceae.id.1850	30.7166
12	100567981	rs7959495	A	C	-0.124529	0.0223204	-5.45754	4.83e-08	15426	family.Streptococcaceae.id.1850	31.1268
12	100487095	rs7294396	C	G	-0.120437	0.0216243	-5.45764	4.83e-08	15425	family.Streptococcaceae.id.1850	31.0194
12	100589370	rs12371930	G	A	-0.129805	0.0235775	-5.43797	5.39e-08	14953	family.Streptococcaceae.id.1850	30.3104
12	100580813	rs11835118	C	T	-0.123301	0.0221675	-5.4531	4.95e-08	15426	family.Streptococcaceae.id.1850	30.9385
12	100477080	rs74348118	T	C	-0.124046	0.0222436	-5.45285	4.96e-08	15426	family.Streptococcaceae.id.1850	31.0996
12	100495426	rs17029986	T	G	-0.120228	0.0216246	-5.45008	5.03e-08	15425	family.Streptococcaceae.id.1850	30.9111
12	100349422	rs75132655	T	G	-0.110799	0.0200379	-5.44449	5.2e-08	15958	family.Streptococcaceae.id.1850	30.5755
12	100542517	rs12370758	T	C	-0.124609	0.0226361	-5.39501	6.85e-08	15313	family.Streptococcaceae.id.1850	30.3038
12	100572493	rs17030023	A	T	-0.124262	0.0223892	-5.42922	5.66e-08	15426	family.Streptococcaceae.id.1850	30.8036
12	100350616	rs7313123	T	C	-0.110191	0.020038	-5.41489	6.13e-08	15958	family.Streptococcaceae.id.1850	30.2401
12	100350261	rs12369047	T	G	-0.110957	0.0201541	-5.41289	6.2e-08	15850	family.Streptococcaceae.id.1850	30.3096
12	100487324	rs79728246	T	C	-0.123036	0.0222511	-5.40508	6.48e-08	15426	family.Streptococcaceae.id.1850	30.5747
12	100336946	rs11110145	A	T	-0.110938	0.0201662	-5.40426	6.51e-08	15849	family.Streptococcaceae.id.1850	30.2629
12	100460986	rs11522881	C	T	-0.123667	0.0224069	-5.39995	6.67e-08	15316	family.Streptococcaceae.id.1850	30.4607
12	100549841	rs4374023	G	A	-0.123014	0.0223052	-5.39825	6.73e-08	15423	family.Streptococcaceae.id.1850	30.4156
12	100493492	rs11110235	T	C	-0.121439	0.0222562	-5.32993	9.83e-08	15426	family.Streptococcaceae.id.1850	29.7726
12	100544236	rs117585280	T	A	-0.124422	0.0226365	-5.38812	7.12e-08	15313	family.Streptococcaceae.id.1850	30.2119
12	100392565	rs116878826	T	C	-0.123528	0.022329	-5.42938	5.65e-08	15312	family.Streptococcaceae.id.1850	30.6049
12	100482296	rs12368073	C	A	-0.117376	0.021422	-5.37343	7.73e-08	15425	family.Streptococcaceae.id.1850	30.0218
12	100529938	rs12372388	G	A	-0.122062	0.0222711	-5.36823	7.95e-08	15426	family.Streptococcaceae.id.1850	30.0381
12	100339180	rs7967270	A	C	-0.109764	0.020167	-5.34715	8.93e-08	15849	family.Streptococcaceae.id.1850	29.6238
12	100346622	rs11110148	G	C	-0.109309	0.0201201	-5.33803	9.4e-08	15850	family.Streptococcaceae.id.1850	29.5156
12	100598179	rs11110288	C	T	-0.121286	0.0222753	-5.33533	9.54e-08	15426	family.Streptococcaceae.id.1850	29.6467
12	100582783	rs2559847	C	T	-0.121567	0.0223859	-5.32923	9.86e-08	15426	family.Streptococcaceae.id.1850	29.4905
12	100442373	rs12367656	T	C	-0.122103	0.0224255	-5.32061	1.03e-07	15316	family.Streptococcaceae.id.1850	29.6463
12	100328915	rs11110138	T	C	-0.108586	0.0201718	-5.29655	1.18e-07	15849	family.Streptococcaceae.id.1850	28.9771
12	100475367	rs7296331	C	T	-0.1212	0.0222484	-5.32076	1.03e-07	15426	family.Streptococcaceae.id.1850	29.6764
12	100496220	rs11110241	T	C	-0.116121	0.0214922	-5.30989	1.1e-07	15425	family.Streptococcaceae.id.1850	29.1917
12	100356716	rs11110158	G	A	-0.126412	0.0231964	-5.36567	8.06e-08	15314	family.Streptococcaceae.id.1850	29.6984
12	100605235	rs78367981	G	C	-0.120546	0.0222746	-5.30356	1.14e-07	15426	family.Streptococcaceae.id.1850	29.2876
12	100500818	rs57062458	C	T	-0.114893	0.0213944	-5.29678	1.18e-07	15425	family.Streptococcaceae.id.1850	28.8397
12	100333456	rs74767263	C	G	-0.10877	0.0201706	-5.29678	1.18e-07	15849	family.Streptococcaceae.id.1850	29.0793
12	100435503	rs150200257	G	A	-0.123273	0.0232501	-5.21712	1.82e-07	15311	family.Streptococcaceae.id.1850	28.1117
12	100354147	rs114272490	T	C	-0.108709	0.0201576	-5.29188	1.21e-07	15850	family.Streptococcaceae.id.1850	29.084
12	100316441	rs11110129	A	G	-0.108173	0.0201691	-5.26969	1.37e-07	15849	family.Streptococcaceae.id.1850	28.765
12	100605417	rs7138882	A	G	-0.119694	0.0222754	-5.26541	1.4e-07	15426	family.Streptococcaceae.id.1850	28.8729
12	100315857	rs12370204	C	T	-0.108249	0.0202229	-5.26436	1.41e-07	15849	family.Streptococcaceae.id.1850	28.6523
12	100369625	rs115024257	G	A	-0.107871	0.0202209	-5.2606	1.44e-07	15849	family.Streptococcaceae.id.1850	28.4585
12	100341082	rs114181124	G	A	-0.107934	0.0201674	-5.25383	1.49e-07	15849	family.Streptococcaceae.id.1850	28.643
12	100514027	rs116172730	G	A	-0.119861	0.0222563	-5.26592	1.39e-07	15426	family.Streptococcaceae.id.1850	29.0037
12	100517118	rs11110250	T	C	-0.118066	0.0221095	-5.22401	1.75e-07	15426	family.Streptococcaceae.id.1850	28.5165
12	100429535	rs11110204	A	G	-0.119971	0.0224377	-5.22298	1.76e-07	15316	family.Streptococcaceae.id.1850	28.589
12	100517474	rs11110251	A	C	-0.117871	0.0221091	-5.21601	1.83e-07	15426	family.Streptococcaceae.id.1850	28.4232
12	100318337	rs10860540	A	C	-0.105445	0.0199255	-5.19735	2.02e-07	15959	family.Streptococcaceae.id.1850	28.0051
12	100305117	rs10860537	C	T	-0.105644	0.0201674	-5.15637	2.52e-07	15850	family.Streptococcaceae.id.1850	27.4404
12	100438139	rs11110211	T	G	-0.118002	0.0222359	-5.18407	2.17e-07	15426	family.Streptococcaceae.id.1850	28.1624
12	100330993	rs11110140	T	C	-0.106435	0.0201713	-5.18226	2.19e-07	15849	family.Streptococcaceae.id.1850	27.8421
12	100302337	rs11110118	C	T	-0.106082	0.0201694	-5.17456	2.28e-07	15850	family.Streptococcaceae.id.1850	27.6627
12	100452832	rs11832216	C	T	-0.117196	0.0221482	-5.16238	2.44e-07	15426	family.Streptococcaceae.id.1850	27.9994
12	100534291	rs11110257	C	T	-0.117056	0.0221957	-5.15419	2.55e-07	15425	family.Streptococcaceae.id.1850	27.8131
12	100429525	rs112118907	C	A	-0.117658	0.0222529	-5.15804	2.5e-07	15426	family.Streptococcaceae.id.1850	27.9554
12	100519182	rs74484094	C	T	-0.116515	0.0221655	-5.11889	3.07e-07	15426	family.Streptococcaceae.id.1850	27.6316
12	100465006	rs56843411	G	A	-0.114953	0.0219157	-5.14783	2.64e-07	15426	family.Streptococcaceae.id.1850	27.5125
12	100519321	rs75007764	G	A	-0.115919	0.0220668	-5.1434	2.7e-07	15426	family.Streptococcaceae.id.1850	27.5952
12	100318294	rs10860539	C	T	-0.104456	0.0199309	-5.14509	2.67e-07	15959	family.Streptococcaceae.id.1850	27.467
12	100417973	rs11110198	G	A	-0.105282	0.0202025	-5.12667	2.95e-07	15850	family.Streptococcaceae.id.1850	27.158
12	100358887	rs11110160	A	G	-0.105169	0.0200895	-5.12913	2.91e-07	15850	family.Streptococcaceae.id.1850	27.4052
12	100536945	rs12370791	T	G	-0.116438	0.0222249	-5.12654	2.95e-07	15425	family.Streptococcaceae.id.1850	27.448
12	100359430	rs7312868	G	A	-0.105263	0.0201562	-5.1223	3.02e-07	15850	family.Streptococcaceae.id.1850	27.2729
12	100410629	rs11110196	C	A	-0.105363	0.0201959	-5.12655	2.95e-07	15850	family.Streptococcaceae.id.1850	27.2177
12	100359237	rs7298009	T	C	-0.104871	0.020113	-5.11448	3.15e-07	15849	family.Streptococcaceae.id.1850	27.1871
12	100362241	rs138155218	C	G	-0.104902	0.0201589	-5.10972	3.23e-07	15850	family.Streptococcaceae.id.1850	27.0791
12	100301080	rs11110110	G	A	-0.104847	0.0201762	-5.1104	3.21e-07	15850	family.Streptococcaceae.id.1850	27.0045
16	73391982	rs6563952	C	G	0.0801931	0.0178576	4.44705	8.71e-06	16627	family.Streptococcaceae.id.1850	20.1664
12	100545669	rs11110259	C	A	-0.0972903	0.0200215	-4.7542	1.99e-06	15960	family.Streptococcaceae.id.1850	23.6127
17	61335497	rs2120255	C	A	-0.0518199	0.0110714	-4.67413	2.95e-06	16627	family.Streptococcaceae.id.1850	21.9074
12	100367541	rs7316693	A	G	-0.0552822	0.012236	-4.53084	5.87e-06	15960	family.Streptococcaceae.id.1850	20.4123
8	10138824	rs2952228	C	T	-0.0598296	0.0125916	-4.786	1.7e-06	16623	family.Streptococcaceae.id.1850	22.5771
12	100285942	rs11110092	C	T	-0.0927616	0.019502	-4.72269	2.33e-06	15960	family.Streptococcaceae.id.1850	22.6244
17	61164851	rs7224098	A	G	-0.0522485	0.011069	-4.71306	2.44e-06	16627	family.Streptococcaceae.id.1850	22.2809
17	61337555	rs2447443	G	C	-0.0516535	0.0110719	-4.65714	3.21e-06	16627	family.Streptococcaceae.id.1850	21.765
12	100281152	rs79222628	G	A	-0.0872288	0.0185686	-4.70929	2.49e-06	15850	family.Streptococcaceae.id.1850	22.0679
12	100557345	rs11110266	C	T	-0.0906297	0.018411	-4.78332	1.72e-06	15951	family.Streptococcaceae.id.1850	24.2317
12	100602912	rs11110294	A	G	-0.0970964	0.0200283	-4.73858	2.15e-06	15960	family.Streptococcaceae.id.1850	23.5026
8	10130696	rs2952172	T	C	-0.0584826	0.0123839	-4.73491	2.19e-06	16623	family.Streptococcaceae.id.1850	22.3017
8	10145925	rs67455183	T	G	-0.0749406	0.0160296	-4.69206	2.7e-06	16623	family.Streptococcaceae.id.1850	21.8569
12	100405148	rs57497665	C	T	-0.0905463	0.018549	-4.74592	2.08e-06	15960	family.Streptococcaceae.id.1850	23.8286
12	100283085	rs11110086	G	A	-0.0945095	0.0199303	-4.67004	3.01e-06	15960	family.Streptococcaceae.id.1850	22.4866
12	100291334	rs11110096	A	G	-0.0939181	0.0198425	-4.66577	3.07e-06	15960	family.Streptococcaceae.id.1850	22.403
12	100292509	rs11110098	G	A	-0.0917031	0.0193351	-4.67123	2.99e-06	15956	family.Streptococcaceae.id.1850	22.4943
12	100282904	rs11110085	C	A	-0.0943322	0.0199303	-4.66042	3.16e-06	15960	family.Streptococcaceae.id.1850	22.4023
17	61160271	rs9989494	G	A	-0.0511981	0.0110713	-4.61735	3.89e-06	16626	family.Streptococcaceae.id.1850	21.385
17	61323412	rs2460109	C	T	-0.0510878	0.0110717	-4.60366	4.15e-06	16627	family.Streptococcaceae.id.1850	21.2915
17	61319197	rs2460110	G	A	-0.0508792	0.0110752	-4.60149	4.19e-06	16625	family.Streptococcaceae.id.1850	21.1047
17	61160767	rs9916518	C	T	-0.0512765	0.0110708	-4.62899	3.67e-06	16627	family.Streptococcaceae.id.1850	21.4528
12	100523496	rs11110252	G	A	-0.0962223	0.0200066	-4.6969	2.64e-06	15960	family.Streptococcaceae.id.1850	23.1316
17	61088604	rs9904474	T	G	-0.0514324	0.0111108	-4.60943	4.04e-06	16623	family.Streptococcaceae.id.1850	21.4281
12	100214822	rs7970539	T	C	-0.0840503	0.0182862	-4.59209	4.39e-06	15958	family.Streptococcaceae.id.1850	21.1266
12	100247947	rs11110070	G	A	-0.0830644	0.0180163	-4.6221	3.8e-06	15958	family.Streptococcaceae.id.1850	21.2568
12	100270531	rs114279530	G	A	-0.0830488	0.0179861	-4.67814	2.89e-06	15850	family.Streptococcaceae.id.1850	21.3202
12	100281471	rs11110084	G	A	-0.0866972	0.0185687	-4.67517	2.94e-06	15850	family.Streptococcaceae.id.1850	21.7995
8	10134945	rs2952262	T	A	-0.0586105	0.0126206	-4.65541	3.23e-06	16624	family.Streptococcaceae.id.1850	21.5672
17	61158269	rs4968752	G	A	-0.0510762	0.0110712	-4.60188	4.19e-06	16626	family.Streptococcaceae.id.1850	21.2836
12	100215567	rs7971435	T	G	-0.0838484	0.0182368	-4.58341	4.57e-06	15956	family.Streptococcaceae.id.1850	21.1394
12	100584482	rs10860564	T	C	-0.0952125	0.0200298	-4.66126	3.14e-06	15960	family.Streptococcaceae.id.1850	22.5961
17	61180293	rs2052119	G	A	-0.0510991	0.0110707	-4.61296	3.97e-06	16626	family.Streptococcaceae.id.1850	21.3049
17	61167474	rs6504149	G	C	-0.0504202	0.0110782	-4.56129	5.08e-06	16627	family.Streptococcaceae.id.1850	20.7142
12	100604909	rs74476543	G	A	-0.0953108	0.0200284	-4.64997	3.32e-06	15960	family.Streptococcaceae.id.1850	22.6459
12	100257073	rs111923753	C	T	-0.084579	0.018275	-4.62707	3.71e-06	15849	family.Streptococcaceae.id.1850	21.4195
8	10137003	rs2952257	T	C	-0.0583309	0.0125919	-4.66071	3.15e-06	16623	family.Streptococcaceae.id.1850	21.4594
12	100530597	rs12367581	T	A	-0.0944045	0.0200023	-4.62344	3.77e-06	15960	family.Streptococcaceae.id.1850	22.2755
17	61529580	rs4968776	G	A	0.0500174	0.0112956	4.4574	8.3e-06	16198	family.Streptococcaceae.id.1850	19.6074
17	61297892	rs2927291	G	A	-0.0504666	0.0110753	-4.56492	5e-06	16627	family.Streptococcaceae.id.1850	20.7634
8	10135940	rs2975649	C	T	-0.058208	0.0125944	-4.64247	3.44e-06	16617	family.Streptococcaceae.id.1850	21.3604
17	61030663	rs8079516	A	G	-0.0506982	0.0110857	-4.56073	5.1e-06	16623	family.Streptococcaceae.id.1850	20.9149
16	991253	rs35344081	A	G	0.0609349	0.0129703	4.69713	2.64e-06	16624	family.Streptococcaceae.id.1850	22.0714
8	10136381	rs2975647	G	A	-0.0580841	0.0125919	-4.63738	3.53e-06	16623	family.Streptococcaceae.id.1850	21.2782
5	174173171	rs77558518	G	A	-0.104239	0.022806	-4.62633	3.72e-06	15161	family.Streptococcaceae.id.1850	20.891
17	61527677	rs4968647	T	C	-0.0491424	0.0110706	-4.45377	8.44e-06	16627	family.Streptococcaceae.id.1850	19.7049
8	10133477	rs2975654	G	A	-0.0579113	0.0126116	-4.59797	4.27e-06	16627	family.Streptococcaceae.id.1850	21.0856
17	61164747	rs7224059	C	A	-0.0498987	0.0110784	-4.51346	6.38e-06	16627	family.Streptococcaceae.id.1850	20.2874
17	61051271	rs4968638	C	T	-0.0504362	0.011076	-4.54885	5.39e-06	16622	family.Streptococcaceae.id.1850	20.7358
14	97526750	rs2370083	T	G	-0.0842751	0.0184509	-4.59844	4.26e-06	16516	family.Streptococcaceae.id.1850	20.8623
17	61326116	rs1518772	G	A	-0.0503373	0.0110755	-4.50113	6.76e-06	16627	family.Streptococcaceae.id.1850	20.6563
12	100521567	rs12370772	G	C	-0.0942899	0.0199756	-4.6028	4.17e-06	15960	family.Streptococcaceae.id.1850	22.2808
12	100246906	rs1601915	C	T	-0.0822475	0.0181624	-4.53557	5.74e-06	15531	family.Streptococcaceae.id.1850	20.5069
16	1009552	rs11248956	T	C	0.0599192	0.0129445	4.69364	2.68e-06	16627	family.Streptococcaceae.id.1850	21.4269
8	10135784	rs2952258	C	T	-0.0578238	0.012594	-4.61231	3.98e-06	16623	family.Streptococcaceae.id.1850	21.0807
12	100269249	rs7134384	T	C	-0.0797549	0.0177088	-4.56677	4.95e-06	15960	family.Streptococcaceae.id.1850	20.2831
3	94153993	rs76717940	A	T	0.150606	0.0334079	4.66479	3.09e-06	7720	family.Streptococcaceae.id.1850	20.3228
17	61029952	rs241062	A	T	-0.0501842	0.0110898	-4.51275	6.4e-06	16612	family.Streptococcaceae.id.1850	20.478
17	61043288	rs4968747	G	T	-0.0501379	0.0110765	-4.52462	6.05e-06	16622	family.Streptococcaceae.id.1850	20.4894
12	100273666	rs75088533	C	T	-0.0847123	0.0184515	-4.58267	4.59e-06	15850	family.Streptococcaceae.id.1850	21.078
12	100274654	rs77628647	G	A	-0.0848103	0.0184787	-4.58027	4.64e-06	15850	family.Streptococcaceae.id.1850	21.0647
17	61124882	rs7219218	T	A	-0.0500116	0.0110711	-4.51519	6.33e-06	16626	family.Streptococcaceae.id.1850	20.406
17	61024746	rs8076071	A	T	-0.0494602	0.0110681	-4.49536	6.95e-06	16621	family.Streptococcaceae.id.1850	19.9695
12	100268794	rs11110079	C	A	-0.0801416	0.017773	-4.545	5.49e-06	15850	family.Streptococcaceae.id.1850	20.3325
17	61183940	rs7212556	G	T	-0.0497211	0.0110772	-4.49286	7.03e-06	16627	family.Streptococcaceae.id.1850	20.1474
8	10135468	rs2975653	G	A	-0.0574219	0.0125932	-4.58114	4.62e-06	16623	family.Streptococcaceae.id.1850	20.7915
8	10121605	rs2952189	C	T	-0.0699896	0.0153435	-4.60694	4.09e-06	16627	family.Streptococcaceae.id.1850	20.8075
8	10125195	rs2952184	T	C	-0.0696016	0.0152846	-4.59564	4.31e-06	16627	family.Streptococcaceae.id.1850	20.7363
8	10175137	rs7835507	C	A	-0.0734753	0.0164644	-4.49617	6.92e-06	15959	family.Streptococcaceae.id.1850	19.9155
17	61152898	.	A	T	-0.049942	0.0111464	-4.49093	7.09e-06	16511	family.Streptococcaceae.id.1850	20.0754
4	53657577	rs10028567	T	C	-0.0934027	0.0190343	-4.62617	3.72e-06	16549	family.Streptococcaceae.id.1850	24.0792
17	61145080	rs8072812	G	A	-0.0498393	0.0110712	-4.48668	7.23e-06	16626	family.Streptococcaceae.id.1850	20.2652
17	61138450	rs239358	A	G	-0.0495977	0.0110827	-4.45266	8.48e-06	16610	family.Streptococcaceae.id.1850	20.0278
17	61228262	rs62077966	C	T	-0.0493747	0.0111299	-4.4609	8.16e-06	16621	family.Streptococcaceae.id.1850	19.6802
14	97527005	rs2370086	T	G	-0.0827433	0.0184288	-4.53463	5.77e-06	16516	family.Streptococcaceae.id.1850	20.1592
17	61147606	rs239363	G	A	-0.0491601	0.0110842	-4.43549	9.19e-06	16614	family.Streptococcaceae.id.1850	19.6707
17	61144648	rs6504148	A	G	-0.0496809	0.0110703	-4.47555	7.62e-06	16627	family.Streptococcaceae.id.1850	20.14
17	61280683	rs57226474	G	A	-0.0492269	0.0111312	-4.45454	8.41e-06	16623	family.Streptococcaceae.id.1850	19.5577
17	61032448	rs386474	T	C	-0.0497542	0.0110865	-4.47736	7.56e-06	16623	family.Streptococcaceae.id.1850	20.1406
15	41663393	rs72739637	G	A	0.0927983	0.0192021	4.77227	1.82e-06	15111	family.Streptococcaceae.id.1850	23.3552
12	100204338	rs11110057	G	A	-0.0836048	0.0185729	-4.48374	7.33e-06	15847	family.Streptococcaceae.id.1850	20.263
8	10209623	rs7818437	T	C	-0.0609289	0.0131558	-4.6438	3.42e-06	16615	family.Streptococcaceae.id.1850	21.4493
17	61386455	rs2907466	G	A	-0.0494128	0.0110805	-4.47183	7.76e-06	16627	family.Streptococcaceae.id.1850	19.8867
14	97525875	rs13379080	T	C	-0.0824532	0.0184352	-4.50246	6.72e-06	16517	family.Streptococcaceae.id.1850	20.0042
4	53657511	rs10025825	A	G	-0.0928938	0.0191161	-4.58208	4.6e-06	16549	family.Streptococcaceae.id.1850	23.6144
4	53657818	rs10026175	A	G	-0.0924964	0.0190318	-4.58267	4.59e-06	16549	family.Streptococcaceae.id.1850	23.6207
17	61191329	rs4261605	C	T	-0.0489851	0.0110763	-4.42266	9.75e-06	16627	family.Streptococcaceae.id.1850	19.5588
17	61034698	rs2533008	G	C	-0.0493715	0.0110864	-4.44208	8.91e-06	16623	family.Streptococcaceae.id.1850	19.8323
4	53658042	rs55657347	T	G	-0.0922862	0.0190293	-4.57773	4.7e-06	16549	family.Streptococcaceae.id.1850	23.5195
17	61121961	rs28510567	A	G	-0.0491249	0.0110727	-4.42538	9.63e-06	16623	family.Streptococcaceae.id.1850	19.6831
8	10124081	rs2952186	T	C	-0.0681878	0.0152939	-4.51227	6.41e-06	16626	family.Streptococcaceae.id.1850	19.8783
8	10173722	rs28587507	C	G	-0.0725896	0.0164752	-4.43553	9.18e-06	15959	family.Streptococcaceae.id.1850	19.4127
16	1007763	rs12595929	C	T	0.0584869	0.0129299	4.56956	4.89e-06	16627	family.Streptococcaceae.id.1850	20.461
8	10173455	rs10111917	C	T	-0.0725236	0.0164736	-4.43237	9.32e-06	15959	family.Streptococcaceae.id.1850	19.3812
8	10121563	rs2975675	T	C	-0.068235	0.015392	-4.49899	6.83e-06	16627	family.Streptococcaceae.id.1850	19.6528
4	53657554	rs10028558	T	C	-0.0916419	0.0191197	-4.52495	6.04e-06	16549	family.Streptococcaceae.id.1850	22.9733
16	1012750	rs7187700	G	A	0.0581728	0.0129397	4.55467	5.25e-06	16627	family.Streptococcaceae.id.1850	20.2112
8	10207943	rs6601443	G	A	-0.0620617	0.0135531	-4.62409	3.76e-06	16620	family.Streptococcaceae.id.1850	20.9687
4	53644580	rs4865417	A	G	-0.0893332	0.0186668	-4.4983	6.85e-06	16556	family.Streptococcaceae.id.1850	22.9027
8	10128683	rs6601426	G	C	-0.0679594	0.0152844	-4.4584	8.26e-06	16626	family.Streptococcaceae.id.1850	19.7699
12	100266113	rs11110077	C	G	-0.076794	0.017602	-4.42979	9.43e-06	15960	family.Streptococcaceae.id.1850	19.0341
4	53646007	rs10000595	C	A	-0.087998	0.0185234	-4.47108	7.78e-06	16556	family.Streptococcaceae.id.1850	22.5685
3	94103591	rs11720390	A	G	0.103043	0.0226649	4.48648	7.24e-06	15421	family.Streptococcaceae.id.1850	20.6696
4	53643039	rs4865415	T	C	-0.0888223	0.0189405	-4.45642	8.33e-06	16556	family.Streptococcaceae.id.1850	21.9917
4	53645920	rs17613967	T	G	-0.088321	0.0186712	-4.45644	8.33e-06	16556	family.Streptococcaceae.id.1850	22.3761
12	120729505	rs16950051	G	A	0.107008	0.0236973	4.55104	5.34e-06	14431	family.Streptococcaceae.id.1850	20.3907
3	94100695	rs11925530	A	C	0.103004	0.0226643	4.48829	7.18e-06	15421	family.Streptococcaceae.id.1850	20.6546
1	240441766	rs77968078	A	G	-0.0993013	0.0224788	-4.46697	7.93e-06	15519	family.Streptococcaceae.id.1850	19.5149
8	10207274	rs7838901	A	G	-0.0605231	0.0135199	-4.51547	6.32e-06	16620	family.Streptococcaceae.id.1850	20.04
8	15312558	rs28718126	G	A	0.109069	0.0246868	4.4303	9.41e-06	13529	family.Streptococcaceae.id.1850	19.5198
4	53656893	rs5012592	C	T	-0.0902277	0.0194013	-4.45416	8.42e-06	16549	family.Streptococcaceae.id.1850	21.628
10	28588269	rs7916711	G	A	0.0959639	0.021545	4.51515	6.33e-06	15515	family.Streptococcaceae.id.1850	19.8391
10	28590084	rs10826446	T	C	0.0953039	0.0215451	4.49045	7.11e-06	15515	family.Streptococcaceae.id.1850	19.567
8	10200253	rs73195303	C	T	-0.0582243	0.0133255	-4.42787	9.52e-06	16610	family.Streptococcaceae.id.1850	19.0915
7	46778653	rs957755	G	T	-0.0642449	0.0142702	-4.48141	7.42e-06	16627	family.Streptococcaceae.id.1850	20.2682
10	28589942	rs10826445	G	A	0.0951371	0.0215451	4.48658	7.24e-06	15515	family.Streptococcaceae.id.1850	19.4986
7	46782159	rs11769597	T	C	-0.0640033	0.0142784	-4.46279	8.09e-06	16623	family.Streptococcaceae.id.1850	20.0932
10	28588328	rs7901835	T	C	0.0948319	0.0215453	4.46437	8.03e-06	15515	family.Streptococcaceae.id.1850	19.3732
3	132058723	rs6806351	C	T	-0.0619209	0.0135744	-4.49558	6.94e-06	16198	family.Streptococcaceae.id.1850	20.8082
7	46774896	rs11764382	G	A	-0.0633677	0.0142652	-4.44348	8.85e-06	16627	family.Streptococcaceae.id.1850	19.7324
10	28588408	rs7916740	C	T	0.0946587	0.0215454	4.45863	8.25e-06	15515	family.Streptococcaceae.id.1850	19.3025
17	80576624	rs9903102	A	C	-0.0693015	0.0154096	-4.56825	4.92e-06	16623	family.Streptococcaceae.id.1850	20.2256
4	37452858	rs57646748	A	G	-0.088021	0.019876	-4.46832	7.88e-06	16160	family.Streptococcaceae.id.1850	19.6117
13	38326692	rs79535861	C	A	0.100666	0.0207016	4.80124	1.58e-06	15061	family.Veillonellaceae.id.2172	23.6462
1	50088819	rs12741784	T	C	-0.0621452	0.0119266	-5.28098	1.28e-07	15867	family.Veillonellaceae.id.2172	27.1507
1	50086218	rs12738636	G	A	-0.0591014	0.0117269	-5.04816	4.46e-07	15605	family.Veillonellaceae.id.2172	25.3998
5	132646303	rs12186441	A	G	0.208096	0.0453999	4.58552	4.53e-06	5236	family.Veillonellaceae.id.2172	21.0096
1	50468336	rs12024294	C	T	-0.0581039	0.0117708	-4.99052	6.02e-07	15605	family.Veillonellaceae.id.2172	24.3669
13	38345556	rs17263892	C	A	0.0987394	0.0210196	4.62798	3.69e-06	15060	family.Veillonellaceae.id.2172	22.0665
14	102897930	rs111810795	T	C	-0.0867108	0.0180573	-4.78273	1.73e-06	15605	family.Veillonellaceae.id.2172	23.0589
1	50022046	rs66716149	T	C	-0.0580955	0.0119247	-4.92718	8.34e-07	15865	family.Veillonellaceae.id.2172	23.7349
13	38330047	rs7324328	C	T	0.0942323	0.0203847	4.62238	3.79e-06	15170	family.Veillonellaceae.id.2172	21.3693
13	38330756	rs11838712	G	A	0.093581	0.0203879	4.58373	4.57e-06	15170	family.Veillonellaceae.id.2172	21.0683
13	61597625	rs114889439	G	A	-0.253809	0.0539169	-4.51978	6.19e-06	3268	family.Veillonellaceae.id.2172	22.1597
18	462180	rs4797169	C	T	0.0587799	0.0128297	4.58715	4.49e-06	15974	family.Veillonellaceae.id.2172	20.9907
13	38344859	rs17056612	G	A	0.0933297	0.0206629	4.46251	8.1e-06	15169	family.Veillonellaceae.id.2172	20.4013
5	132641595	rs79596873	G	A	0.204641	0.0452903	4.50524	6.63e-06	5236	family.Veillonellaceae.id.2172	20.4161
7	21637810	rs12668619	G	A	0.055301	0.0117654	4.70221	2.57e-06	15971	family.Veillonellaceae.id.2172	22.093
4	23317124	rs2175069	G	A	-0.0526752	0.0114886	-4.58064	4.64e-06	15976	family.Veillonellaceae.id.2172	21.0221
4	46366067	rs1442060	A	G	-0.0514024	0.0112125	-4.58653	4.51e-06	15976	family.Veillonellaceae.id.2172	21.0168
8	41231597	rs1447205	C	G	-0.0520689	0.0115656	-4.48332	7.35e-06	15971	family.Veillonellaceae.id.2172	20.2685
8	41231202	rs4736971	C	A	-0.0519618	0.0115653	-4.47248	7.73e-06	15971	family.Veillonellaceae.id.2172	20.1861
15	78546996	rs4461038	G	A	-0.0554965	0.0119467	-4.62562	3.73e-06	15973	family.Veillonellaceae.id.2172	21.5791
6	75534152	rs6909981	T	C	-0.0638697	0.0141765	-4.54567	5.48e-06	15976	family.Veillonellaceae.id.2172	20.2979
8	41232686	rs72643860	A	G	-0.0518806	0.011564	-4.46513	8e-06	15972	family.Veillonellaceae.id.2172	20.1278
6	92380922	rs9345168	A	C	0.0509102	0.0113253	4.45247	8.49e-06	15976	family.Veillonellaceae.id.2172	20.2074
5	38348199	rs2561116	G	T	-0.083617	0.0187159	-4.46828	7.89e-06	15976	family.Veillonellaceae.id.2172	19.9603
6	139188534	rs61264131	C	A	0.202367	0.0464388	4.50157	6.75e-06	3075	family.Veillonellaceae.id.2172	18.9897
4	23307920	rs2036713	A	C	-0.0516929	0.011484	-4.49653	6.91e-06	15976	family.Veillonellaceae.id.2172	20.2618
8	41231960	rs2354569	T	C	-0.0516732	0.0115656	-4.44792	8.67e-06	15972	family.Veillonellaceae.id.2172	19.9616
8	41231340	rs4236917	G	C	-0.0516508	0.0115657	-4.44685	8.71e-06	15971	family.Veillonellaceae.id.2172	19.9438
6	139181109	rs73557284	G	A	0.205194	0.0467174	4.48883	7.16e-06	3075	family.Veillonellaceae.id.2172	19.2918
5	38348573	rs2561115	C	A	-0.0831779	0.0186347	-4.44015	8.99e-06	15976	family.Veillonellaceae.id.2172	19.9238
21	35576123	rs11700976	A	C	0.0503337	0.0113763	4.43391	9.25e-06	15971	family.Veillonellaceae.id.2172	19.5756
1	244391618	rs6692542	G	A	0.0534397	0.0118254	4.44769	8.68e-06	15976	family.Veillonellaceae.id.2172	20.422
13	78785141	rs2585520	T	G	-0.0904972	0.0200428	-4.55377	5.27e-06	15501	family.Veillonellaceae.id.2172	20.387
13	101617913	rs75768969	G	C	-0.0703773	0.0156855	-4.48792	7.19e-06	15975	family.Veillonellaceae.id.2172	20.1312
18	30208691	rs1693340	C	T	0.0818934	0.018245	4.43394	9.25e-06	15058	family.Veillonellaceae.id.2172	20.147
8	138319508	rs4263802	A	G	0.050942	0.0114921	4.48041	7.45e-06	15976	family.Veillonellaceae.id.2172	19.6495
8	138318465	rs10086221	T	A	0.0506433	0.0114924	4.45941	8.22e-06	15976	family.Veillonellaceae.id.2172	19.4188
8	138317443	rs4909362	C	T	0.0507107	0.011492	4.47001	7.82e-06	15976	family.Veillonellaceae.id.2172	19.4717
8	138319771	rs7814375	A	C	0.0508024	0.011492	4.46858	7.87e-06	15975	family.Veillonellaceae.id.2172	19.5424
8	138318472	rs10086225	G	A	0.0507065	0.0114923	4.46588	7.97e-06	15976	family.Veillonellaceae.id.2172	19.4676
15	78546189	rs11633014	C	T	-0.0527377	0.0118921	-4.42546	9.62e-06	15976	family.Veillonellaceae.id.2172	19.6663
8	138320429	rs11166707	G	C	0.0503424	0.0114951	4.42586	9.61e-06	15969	family.Veillonellaceae.id.2172	19.1797
4	46389361	rs10013922	T	G	0.0549891	0.0129272	4.48632	7.25e-06	15961	family.Veillonellaceae.id.2172	18.0943
15	97578967	rs12904881	G	A	0.0579175	0.0131432	4.43358	9.27e-06	11865	family.Verrucomicrobiaceae.id.4036	19.4187
4	95016155	rs113634144	G	T	0.0737014	0.0150133	4.87123	1.11e-06	11860	family.Verrucomicrobiaceae.id.4036	24.099
4	95027272	rs11729256	C	T	0.0749798	0.0150177	4.96897	6.73e-07	11861	family.Verrucomicrobiaceae.id.4036	24.9277
11	130280667	rs4936098	G	A	0.0648691	0.0135928	4.86766	1.13e-06	11858	family.Verrucomicrobiaceae.id.4036	22.7749
4	95064162	rs77055143	C	T	0.0668485	0.0144833	4.62595	3.73e-06	11865	family.Verrucomicrobiaceae.id.4036	21.3034
6	56341481	rs9349825	G	A	-0.0704354	0.0147128	-4.70708	2.51e-06	11858	family.Verrucomicrobiaceae.id.4036	22.9188
4	95059232	rs56161035	C	T	0.0682092	0.014454	4.72238	2.33e-06	11865	family.Verrucomicrobiaceae.id.4036	22.2696
10	5073050	rs11252894	C	A	0.0770872	0.0166052	4.67441	2.95e-06	11864	family.Verrucomicrobiaceae.id.4036	21.5515
4	95072730	rs2169719	A	G	0.0677138	0.0145321	4.6604	3.16e-06	11859	family.Verrucomicrobiaceae.id.4036	21.7119
10	5076367	rs12416161	C	T	0.0762462	0.0165564	4.63846	3.51e-06	11864	family.Verrucomicrobiaceae.id.4036	21.2082
4	100544188	rs74542928	C	T	0.112124	0.0236422	4.79262	1.65e-06	11216	family.Verrucomicrobiaceae.id.4036	22.4917
10	11389614	rs3995795	T	C	0.064218	0.0140994	4.56373	5.03e-06	11690	family.Verrucomicrobiaceae.id.4036	20.7449
4	100542921	rs112769434	A	G	0.111206	0.0236429	4.7362	2.18e-06	11216	family.Verrucomicrobiaceae.id.4036	22.1235
4	95070236	rs12498518	C	T	0.0666138	0.0144866	4.61337	3.96e-06	11865	family.Verrucomicrobiaceae.id.4036	21.1444
16	81063149	rs2602429	T	C	0.0745516	0.0156195	4.69246	2.7e-06	11690	family.Verrucomicrobiaceae.id.4036	22.7814
4	95073229	rs12501826	G	C	0.0665432	0.0144876	4.60447	4.14e-06	11865	family.Verrucomicrobiaceae.id.4036	21.0967
10	5064327	rs4242783	A	G	0.0687992	0.0147694	4.68833	2.75e-06	11690	family.Verrucomicrobiaceae.id.4036	21.6992
11	130270855	rs59317921	C	T	0.0628433	0.0137504	4.5846	4.55e-06	11793	family.Verrucomicrobiaceae.id.4036	20.8876
1	105422565	rs11184341	C	G	0.0655301	0.014223	4.60431	4.14e-06	11864	family.Verrucomicrobiaceae.id.4036	21.2274
1	41074472	rs61779207	A	G	-0.0758811	0.0167762	-4.50522	6.63e-06	11591	family.Verrucomicrobiaceae.id.4036	20.4588
4	95063631	rs1605923	T	G	0.0662293	0.0144729	4.58043	4.64e-06	11865	family.Verrucomicrobiaceae.id.4036	20.9405
4	95070166	rs72663787	G	A	0.066278	0.0145347	4.56247	5.06e-06	11865	family.Verrucomicrobiaceae.id.4036	20.7935
10	5068141	rs12411321	T	C	0.0735615	0.0166058	4.48265	7.37e-06	11865	family.Verrucomicrobiaceae.id.4036	19.6237
4	95077819	rs11724791	G	A	0.0662779	0.014488	4.56827	4.92e-06	11865	family.Verrucomicrobiaceae.id.4036	20.9275
4	100542167	rs1491244	A	T	0.110688	0.0236329	4.70874	2.49e-06	11216	family.Verrucomicrobiaceae.id.4036	21.9363
4	95061207	rs72663782	G	C	0.0656441	0.0144844	4.54946	5.38e-06	11865	family.Verrucomicrobiaceae.id.4036	20.5396
1	105422965	rs6668273	G	A	0.0649749	0.0142223	4.56161	5.08e-06	11864	family.Verrucomicrobiaceae.id.4036	20.8714
4	95003498	rs72663756	C	T	0.0666059	0.0147148	4.55992	5.12e-06	11860	family.Verrucomicrobiaceae.id.4036	20.4887
1	41074833	rs736124	T	A	-0.0743177	0.0167736	-4.45027	8.58e-06	11593	family.Verrucomicrobiaceae.id.4036	19.6306
15	97570657	rs12908520	A	G	0.0619104	0.0130946	4.73866	2.15e-06	11863	family.Verrucomicrobiaceae.id.4036	22.3533
1	105418410	rs4294419	G	A	0.0631981	0.0141878	4.46411	8.04e-06	11864	family.Verrucomicrobiaceae.id.4036	19.8416
18	49473635	rs117107102	G	A	0.204683	0.0431573	4.67649	2.92e-06	4975	family.Verrucomicrobiaceae.id.4036	22.4934
1	105422681	rs12026127	G	A	0.0637385	0.0142053	4.49088	7.09e-06	11861	family.Verrucomicrobiaceae.id.4036	20.1327
4	100544511	rs6832119	A	G	0.109173	0.023644	4.6409	3.47e-06	11216	family.Verrucomicrobiaceae.id.4036	21.3203
1	105423732	rs4497215	C	T	0.0642932	0.0142231	4.51173	6.43e-06	11865	family.Verrucomicrobiaceae.id.4036	20.4335
1	105424258	rs12045978	G	A	0.0641333	0.0142239	4.4981	6.86e-06	11865	family.Verrucomicrobiaceae.id.4036	20.3297
4	95086438	rs72663802	C	T	0.0644466	0.014537	4.44785	8.67e-06	11865	family.Verrucomicrobiaceae.id.4036	19.6541
4	95068826	rs2199602	G	T	0.0656976	0.0145522	4.48347	7.34e-06	11864	family.Verrucomicrobiaceae.id.4036	20.3817
4	95069794	rs72663785	C	G	0.0655595	0.0145509	4.4772	7.56e-06	11864	family.Verrucomicrobiaceae.id.4036	20.2997
4	95017716	rs72663769	T	C	0.065346	0.0147109	4.48158	7.41e-06	11861	family.Verrucomicrobiaceae.id.4036	19.7315
1	105429581	rs7538356	A	C	0.0637052	0.0142224	4.47149	7.77e-06	11864	family.Verrucomicrobiaceae.id.4036	20.0634
4	95001794	rs72663751	G	A	0.0651135	0.0147162	4.46307	8.08e-06	11860	family.Verrucomicrobiaceae.id.4036	19.5771
4	100544867	rs6832927	C	A	0.108281	0.0236439	4.59786	4.27e-06	11216	family.Verrucomicrobiaceae.id.4036	20.9734
1	105423672	rs4595371	A	G	0.0634041	0.0142237	4.45167	8.52e-06	11864	family.Verrucomicrobiaceae.id.4036	19.8706
4	95005995	rs4107636	G	C	0.0629062	0.0141845	4.46588	7.97e-06	11864	family.Verrucomicrobiaceae.id.4036	19.6678
4	95003947	rs4600885	A	C	0.0628007	0.0141861	4.46188	8.12e-06	11864	family.Verrucomicrobiaceae.id.4036	19.5976
4	95004722	rs2865331	G	A	0.0623098	0.0141864	4.42549	9.62e-06	11864	family.Verrucomicrobiaceae.id.4036	19.2915
4	100545232	rs113653192	C	T	0.107765	0.0236441	4.57678	4.72e-06	11216	family.Verrucomicrobiaceae.id.4036	20.7736
1	105428018	rs12024893	A	G	0.0634213	0.0142226	4.45222	8.5e-06	11864	family.Verrucomicrobiaceae.id.4036	19.8844
1	105428856	rs36010840	C	T	0.0633748	0.0142228	4.44859	8.64e-06	11864	family.Verrucomicrobiaceae.id.4036	19.8546
4	95003641	rs28858161	T	C	0.0624099	0.0141859	4.43425	9.24e-06	11864	family.Verrucomicrobiaceae.id.4036	19.355
4	95003642	rs28811282	G	A	0.0624007	0.0141859	4.43362	9.27e-06	11864	family.Verrucomicrobiaceae.id.4036	19.3492
4	95004279	rs1988252	G	A	0.062431	0.0141938	4.42698	9.56e-06	11864	family.Verrucomicrobiaceae.id.4036	19.3466
4	100545820	rs7693865	C	T	0.106503	0.0236429	4.52202	6.13e-06	11216	family.Verrucomicrobiaceae.id.4036	20.2919
4	94995064	rs10005131	T	G	0.06054	0.0137535	4.4208	9.83e-06	11865	family.Verrucomicrobiaceae.id.4036	19.3757
4	100546600	rs79837054	T	C	0.105395	0.0236479	4.4751	7.64e-06	11216	family.Verrucomicrobiaceae.id.4036	19.8637
12	130309670	rs111862613	C	T	0.0907065	0.0196746	4.62582	3.73e-06	11621	family.Verrucomicrobiaceae.id.4036	21.2551
20	31867840	rs941682	A	G	-0.0631526	0.0143767	-4.42642	9.58e-06	11809	family.Verrucomicrobiaceae.id.4036	19.2958
7	146823361	rs12703879	G	A	0.116957	0.0256481	4.59595	4.31e-06	3882	family.Victivallaceae.id.2255	20.7944
2	60508008	rs56311698	G	T	-0.194961	0.0426146	-4.61352	3.96e-06	3917	family.Victivallaceae.id.2255	20.9304
5	94690178	rs253710	C	T	0.123711	0.0256972	4.74293	2.11e-06	3917	family.Victivallaceae.id.2255	23.1765
7	57597358	rs2944276	C	G	-0.117711	0.0262802	-4.47007	7.82e-06	3555	family.Victivallaceae.id.2255	20.062
5	94698304	rs1895249	G	T	0.122146	0.0257145	4.7149	2.42e-06	3916	family.Victivallaceae.id.2255	22.5635
11	9349271	rs12806744	G	A	-0.130177	0.0284221	-4.51648	6.29e-06	3909	family.Victivallaceae.id.2255	20.9777
5	94720245	rs2731834	G	C	0.123706	0.0259773	4.72224	2.33e-06	3916	family.Victivallaceae.id.2255	22.6775
5	94729769	rs33893	A	G	0.122867	0.025975	4.68065	2.86e-06	3917	family.Victivallaceae.id.2255	22.3749
5	94708550	rs1363428	A	G	0.121862	0.0256383	4.71039	2.47e-06	3917	family.Victivallaceae.id.2255	22.5923
5	94698037	rs2194089	C	T	0.11739	0.0250224	4.60971	4.03e-06	3915	family.Victivallaceae.id.2255	22.0091
2	60493335	rs111911665	G	A	-0.179518	0.0410708	-4.54439	5.51e-06	3915	family.Victivallaceae.id.2255	19.1052
5	94708243	rs1363429	G	T	0.117948	0.025056	4.63335	3.6e-06	3909	family.Victivallaceae.id.2255	22.1594
5	94702182	rs253712	G	A	0.11953	0.0257191	4.60894	4.05e-06	3916	family.Victivallaceae.id.2255	21.5995
5	94698407	rs1895248	T	A	0.119578	0.0257691	4.59603	4.31e-06	3916	family.Victivallaceae.id.2255	21.5329
5	94728078	rs33892	G	A	0.120571	0.0260011	4.59124	4.41e-06	3917	family.Victivallaceae.id.2255	21.5033
2	60509450	rs17021086	T	C	-0.175261	0.0415328	-4.42562	9.62e-06	3917	family.Victivallaceae.id.2255	17.807
2	2649472	rs67832247	T	C	-0.123489	0.0266695	-4.65511	3.24e-06	3555	family.Victivallaceae.id.2255	21.4401
5	94710572	rs185249	G	A	0.1188	0.0257166	4.5905	4.42e-06	3915	family.Victivallaceae.id.2255	21.3405
12	131103256	rs34962571	C	A	-0.186945	0.0418412	-4.51781	6.25e-06	3237	family.Victivallaceae.id.2255	19.9628
5	94688036	rs2434250	A	G	0.11368	0.0249071	4.50921	6.51e-06	3917	family.Victivallaceae.id.2255	20.8316
5	94719281	rs253708	G	A	0.118149	0.0261687	4.47026	7.81e-06	3915	family.Victivallaceae.id.2255	20.3843
5	94730340	rs41121	T	G	0.117385	0.0259135	4.47809	7.53e-06	3917	family.Victivallaceae.id.2255	20.5196
11	9340990	rs34702749	A	T	-0.140718	0.0284587	-4.86084	1.17e-06	3909	family.Victivallaceae.id.2255	24.4495
11	9316730	rs4396289	T	C	-0.152918	0.0288525	-5.24797	1.54e-07	3913	family.Victivallaceae.id.2255	28.0897
11	9312796	rs56349194	G	A	-0.152331	0.0288579	-5.22102	1.78e-07	3915	family.Victivallaceae.id.2255	27.8642
11	9314298	rs12575328	G	A	-0.149502	0.0288672	-5.12518	2.97e-07	3915	family.Victivallaceae.id.2255	26.8215
7	146817883	rs34296005	A	T	0.127903	0.0257466	4.93734	7.92e-07	3915	family.Victivallaceae.id.2255	24.6787
7	146913540	rs1603450	C	T	-0.144369	0.0299873	-4.72692	2.28e-06	3917	family.Victivallaceae.id.2255	23.1779
7	57589803	rs2944282	C	T	-0.124197	0.0257026	-4.80262	1.57e-06	3555	family.Victivallaceae.id.2255	23.3489
7	146808977	rs11764871	T	G	0.127099	0.025656	4.94813	7.49e-07	3909	family.Victivallaceae.id.2255	24.5418
2	60484909	rs6545794	G	A	-0.197786	0.0410495	-4.99218	5.97e-07	3916	family.Victivallaceae.id.2255	23.2152
7	146812673	rs6951588	T	C	0.124774	0.0255127	4.87051	1.11e-06	3911	family.Victivallaceae.id.2255	23.9186
11	9335750	rs12793955	G	T	-0.141094	0.0289084	-4.81989	1.44e-06	3908	family.Victivallaceae.id.2255	23.8217
7	146810428	rs62481809	C	G	0.124311	0.0255886	4.85721	1.19e-06	3907	family.Victivallaceae.id.2255	23.6006
2	60502433	rs72960925	C	T	-0.193159	0.0407931	-4.8551	1.2e-06	3917	family.Victivallaceae.id.2255	22.4212
7	146820669	rs13234582	A	G	0.121935	0.0255659	4.78941	1.67e-06	3883	family.Victivallaceae.id.2255	22.7477
7	57593889	rs2944279	G	A	-0.120159	0.025624	-4.67445	2.95e-06	3555	family.Victivallaceae.id.2255	21.9898
2	60503230	rs907574	G	A	-0.192754	0.0408289	-4.79886	1.6e-06	3917	family.Victivallaceae.id.2255	22.288
5	94692439	rs2546105	T	A	0.126643	0.0257111	4.88678	1.03e-06	3917	family.Victivallaceae.id.2255	24.262
7	146795379	rs11770843	T	C	0.124345	0.025836	4.88091	1.06e-06	3891	family.Victivallaceae.id.2255	23.1636
2	60504816	rs4079618	G	C	-0.190744	0.0407762	-4.77923	1.76e-06	3917	family.Victivallaceae.id.2255	21.8819
10	95286954	rs7077363	A	G	0.148942	0.0318366	4.68252	2.83e-06	3912	family.Victivallaceae.id.2255	21.8868
9	111086170	rs62570196	T	C	-0.246101	0.0483077	-5.14337	2.7e-07	3091	family.Victivallaceae.id.2255	25.9535
2	60507748	rs72960932	G	A	-0.193496	0.0419827	-4.71038	2.47e-06	3917	family.Victivallaceae.id.2255	21.2425
7	146798566	rs35004924	A	C	0.121799	0.0259202	4.75591	1.98e-06	3887	family.Victivallaceae.id.2255	22.0806
2	60487902	rs17017706	G	T	-0.188132	0.0409715	-4.8021	1.57e-06	3917	family.Victivallaceae.id.2255	21.0843
11	9167114	rs2291840	C	A	-0.132775	0.0292992	-4.5001	6.79e-06	3909	family.Victivallaceae.id.2255	20.5363
11	9352951	rs7131017	G	A	-0.13379	0.0284268	-4.61499	3.93e-06	3917	family.Victivallaceae.id.2255	22.1508
2	60499463	rs58593843	G	A	-0.187378	0.0407525	-4.67475	2.94e-06	3917	family.Victivallaceae.id.2255	21.1413
5	94724827	rs253719	G	A	0.117868	0.0261551	4.45209	8.5e-06	3917	family.Victivallaceae.id.2255	20.3086
9	94128796	rs7860510	C	G	0.164855	0.0375128	4.42597	9.6e-06	3912	family.Victivallaceae.id.2255	19.3129
5	94719268	rs2731835	G	T	0.117032	0.0261713	4.42956	9.44e-06	3915	family.Victivallaceae.id.2255	19.9966
3	9968555	rs7627405	T	C	-0.134158	0.0301427	-4.46005	8.19e-06	3555	family.Victivallaceae.id.2255	19.8092
2	31211657	rs61702987	C	T	0.145501	0.0300007	4.66546	3.08e-06	3906	family.Victivallaceae.id.2255	23.5218
12	102525047	rs7314815	A	G	0.101088	0.0225594	4.5127	6.4e-06	3912	family.Victivallaceae.id.2255	20.0791
2	31211387	rs13009241	G	A	0.118293	0.0260259	4.51962	6.2e-06	3909	family.Victivallaceae.id.2255	20.6588
2	31211641	rs59078374	C	G	0.142843	0.0300033	4.5655	4.98e-06	3906	family.Victivallaceae.id.2255	22.6664
12	102514184	rs4764863	A	G	0.0998232	0.0225194	4.43698	9.12e-06	3916	family.Victivallaceae.id.2255	19.6494
2	31213631	rs2241426	G	C	0.117036	0.0259831	4.45092	8.55e-06	3912	family.Victivallaceae.id.2255	20.2888
2	31211295	rs60597389	A	G	0.137989	0.0299173	4.43756	9.1e-06	3904	family.Victivallaceae.id.2255	21.2736
19	711637	rs11671100	C	A	-0.160034	0.0349472	-4.60724	4.08e-06	3331	family.Victivallaceae.id.2255	20.9701
3	14306949	rs9864379	C	T	-0.160521	0.0292752	-5.46387	4.66e-08	5768	family.unknownfamily.id.1000001214	30.0653
3	14306999	rs9830438	A	C	-0.159823	0.0292714	-5.44192	5.27e-08	5768	family.unknownfamily.id.1000001214	29.8121
3	14308119	rs2005426	C	A	-0.158558	0.0293672	-5.37404	7.7e-08	5764	family.unknownfamily.id.1000001214	29.1509
3	14280171	rs12493406	C	T	-0.154563	0.0292189	-5.18172	2.2e-07	5768	family.unknownfamily.id.1000001214	27.9824
3	14307483	rs900188	A	G	-0.157741	0.0292726	-5.35681	8.47e-08	5767	family.unknownfamily.id.1000001214	29.038
3	14306561	rs9864035	G	A	-0.153263	0.0292617	-5.21663	1.82e-07	5766	family.unknownfamily.id.1000001214	27.4332
3	14268381	rs6773199	G	A	-0.14963	0.0286206	-5.26867	1.37e-07	5766	family.unknownfamily.id.1000001214	27.3326
3	14268744	rs13062781	G	A	-0.146187	0.0283737	-5.26065	1.44e-07	5765	family.unknownfamily.id.1000001214	26.5449
3	14298628	rs6442436	C	T	-0.151925	0.0291554	-5.19617	2.03e-07	5767	family.unknownfamily.id.1000001214	27.1534
3	14306171	rs9883109	T	C	-0.151742	0.0291879	-5.18243	2.19e-07	5768	family.unknownfamily.id.1000001214	27.0275
3	14303081	rs17039205	A	G	-0.148607	0.029161	-5.08676	3.64e-07	5768	family.unknownfamily.id.1000001214	25.97
3	14299101	rs6780959	A	G	-0.150946	0.0291597	-5.16281	2.43e-07	5767	family.unknownfamily.id.1000001214	26.7963
3	14296762	rs13072729	T	C	-0.151287	0.0291828	-5.14988	2.61e-07	5766	family.unknownfamily.id.1000001214	26.8749
3	14283539	rs12486770	T	A	-0.153481	0.0292238	-5.14769	2.64e-07	5768	family.unknownfamily.id.1000001214	27.5828
3	14282488	rs62231951	A	T	-0.153098	0.0292201	-5.13517	2.82e-07	5768	family.unknownfamily.id.1000001214	27.4523
3	14306519	rs9863760	C	T	-0.148488	0.0284732	-5.17509	2.28e-07	5767	family.unknownfamily.id.1000001214	27.1963
3	14287703	rs10510427	G	A	-0.150282	0.0289098	-5.09392	3.51e-07	5768	family.unknownfamily.id.1000001214	27.0226
3	14301173	rs1010755	C	T	-0.148992	0.0291295	-5.09174	3.55e-07	5768	family.unknownfamily.id.1000001214	26.1612
16	80493705	rs11150282	C	T	0.098235	0.0197127	4.9516	7.36e-07	5864	family.unknownfamily.id.1000001214	24.8337
3	14303190	rs17039208	T	C	-0.147835	0.0291477	-5.06173	4.15e-07	5768	family.unknownfamily.id.1000001214	25.7246
3	14270680	rs9832125	C	T	-0.139152	0.028206	-5.1075	3.26e-07	5767	family.unknownfamily.id.1000001214	24.3387
3	14270543	rs13084677	A	T	-0.138695	0.0282049	-5.09715	3.45e-07	5767	family.unknownfamily.id.1000001214	24.181
3	14304191	rs13088024	T	A	-0.146615	0.0291526	-5.00423	5.61e-07	5768	family.unknownfamily.id.1000001214	25.2932
3	14303491	rs13060131	C	T	-0.146232	0.0291538	-4.99367	5.92e-07	5768	family.unknownfamily.id.1000001214	25.1592
3	14290362	rs13098772	C	A	-0.147334	0.029178	-4.98871	6.08e-07	5766	family.unknownfamily.id.1000001214	25.4974
3	14304881	rs12714902	G	A	-0.145167	0.0291553	-4.96002	7.05e-07	5768	family.unknownfamily.id.1000001214	24.7914
16	80490529	rs7206242	C	T	0.0992309	0.0201276	4.88248	1.05e-06	5871	family.unknownfamily.id.1000001214	24.3059
3	14304748	rs12714900	G	T	-0.145763	0.0291532	-4.98144	6.31e-07	5768	family.unknownfamily.id.1000001214	24.9989
3	14303744	rs12491989	C	G	-0.145927	0.0292108	-4.97527	6.52e-07	5768	family.unknownfamily.id.1000001214	24.9568
3	14305088	rs12714903	C	T	-0.145504	0.0291581	-4.97173	6.64e-07	5768	family.unknownfamily.id.1000001214	24.9018
3	14305670	rs13095126	T	C	-0.145423	0.0291525	-4.96631	6.82e-07	5768	family.unknownfamily.id.1000001214	24.8836
3	14305584	rs13072444	G	A	-0.145316	0.0291527	-4.9629	6.94e-07	5768	family.unknownfamily.id.1000001214	24.8467
9	115975644	rs4129397	A	G	0.0902711	0.018525	4.84448	1.27e-06	5877	family.unknownfamily.id.1000001214	23.7456
3	14305836	rs13072505	A	G	-0.146171	0.0291487	-4.99703	5.82e-07	5768	family.unknownfamily.id.1000001214	25.1469
3	14302318	rs7644367	G	A	-0.143984	0.0291474	-4.93329	8.09e-07	5768	family.unknownfamily.id.1000001214	24.4021
3	14305341	rs13072044	G	T	-0.148103	0.0300439	-4.92947	8.25e-07	5334	family.unknownfamily.id.1000001214	24.3004
3	14305775	rs13072359	A	C	-0.143617	0.0291512	-4.90443	9.37e-07	5768	family.unknownfamily.id.1000001214	24.2717
16	80484304	rs7204337	G	A	0.0982693	0.0203106	4.77555	1.79e-06	5864	family.unknownfamily.id.1000001214	23.4094
1	230522960	rs72765665	C	T	-0.0894145	0.0186684	-4.83249	1.35e-06	5872	family.unknownfamily.id.1000001214	22.9405
1	230523039	rs16851659	C	G	-0.0895168	0.0186555	-4.84435	1.27e-06	5875	family.unknownfamily.id.1000001214	23.0247
15	100747683	rs79790072	C	T	0.226103	0.0488017	4.63682	3.54e-06	4104	family.unknownfamily.id.1000001214	21.4655
9	115975389	rs4129395	A	G	0.0904264	0.0185253	4.85278	1.22e-06	5878	family.unknownfamily.id.1000001214	23.8264
1	230522961	rs72765667	A	G	-0.0882514	0.0186717	-4.77103	1.83e-06	5872	family.unknownfamily.id.1000001214	22.3395
1	230522978	rs68053172	G	A	-0.0882743	0.0186701	-4.77066	1.84e-06	5872	family.unknownfamily.id.1000001214	22.3551
9	122046549	rs1221147	A	T	0.126305	0.0279161	4.57076	4.86e-06	5759	family.unknownfamily.id.1000001214	20.4706
9	115975613	rs4129396	A	G	0.089523	0.0185265	4.80318	1.56e-06	5877	family.unknownfamily.id.1000001214	23.3497
1	230522690	rs4846956	C	T	-0.0874254	0.018658	-4.73552	2.18e-06	5876	family.unknownfamily.id.1000001214	21.9556
9	115977175	rs10739388	T	C	0.0886459	0.0185245	4.75612	1.97e-06	5878	family.unknownfamily.id.1000001214	22.8995
9	115976445	rs7859354	C	T	0.0888125	0.0185251	4.76525	1.89e-06	5878	family.unknownfamily.id.1000001214	22.984
7	20010624	rs73074665	T	A	0.164631	0.0356037	4.63187	3.62e-06	5749	family.unknownfamily.id.1000001214	21.3813
9	115978038	rs10817461	A	T	0.0880092	0.0185266	4.72357	2.32e-06	5878	family.unknownfamily.id.1000001214	22.5664
1	230523609	rs12746891	A	G	-0.0846912	0.0185978	-4.59887	4.25e-06	5875	family.unknownfamily.id.1000001214	20.7374
1	230524296	rs7549147	G	A	-0.085841	0.0185971	-4.66209	3.13e-06	5874	family.unknownfamily.id.1000001214	21.3058
9	24648997	rs113884518	C	T	-0.20591	0.0455376	-4.47226	7.74e-06	4434	family.unknownfamily.id.1000001214	20.4463
18	1008278	rs789069	C	A	-0.10413	0.0234459	-4.50944	6.5e-06	5870	family.unknownfamily.id.1000001214	19.725
11	2937631	rs367480	A	G	-0.0841649	0.0185948	-4.47829	7.52e-06	5878	family.unknownfamily.id.1000001214	20.4871
15	62055753	rs8028558	G	A	0.08346	0.0188504	4.42193	9.78e-06	5875	family.unknownfamily.id.1000001214	19.6027
17	53906328	rs28678345	C	T	0.213083	0.0471377	4.4636	8.06e-06	4315	family.unknownfamily.id.1000001214	20.4344
1	230521031	rs11806158	C	A	-0.0819772	0.0186621	-4.44565	8.76e-06	5878	family.unknownfamily.id.1000001214	19.2959
5	17442045	rs2459830	C	T	0.0614758	0.0138971	4.42041	9.85e-06	10359	family.unknownfamily.id.1000005471	19.5686
9	116711241	rs7853673	A	G	-0.0624389	0.0139833	-4.50197	6.73e-06	10359	family.unknownfamily.id.1000005471	19.9386
1	109845252	rs638542	A	G	-0.070592	0.0157049	-4.55765	5.17e-06	9970	family.unknownfamily.id.1000005471	20.2041
14	46519718	rs74603314	C	T	0.230767	0.0489701	4.7272	2.28e-06	4033	family.unknownfamily.id.1000005471	22.2068
3	3771148	rs76373661	A	G	0.0908218	0.0202986	4.5582	5.16e-06	10359	family.unknownfamily.id.1000005471	20.0193
7	82536037	rs17235252	C	T	-0.122002	0.0255463	-4.73796	2.16e-06	9531	family.unknownfamily.id.1000005471	22.8076
1	109849254	rs443345	G	A	-0.0701042	0.0156603	-4.53028	5.89e-06	9971	family.unknownfamily.id.1000005471	20.0395
2	177374176	rs62188991	C	G	-0.110864	0.0241355	-4.55386	5.27e-06	9531	family.unknownfamily.id.1000005471	21.0993
3	3771470	rs17361688	G	A	0.08925	0.0202987	4.48344	7.34e-06	10359	family.unknownfamily.id.1000005471	19.3322
3	3773503	rs3967171	C	T	0.0890407	0.0203081	4.48306	7.36e-06	10358	family.unknownfamily.id.1000005471	19.2239
11	112386785	rs949341	A	G	0.0656602	0.0147216	4.47245	7.73e-06	10355	family.unknownfamily.id.1000005471	19.8926
3	165846506	rs13100746	T	C	0.0638979	0.0142685	4.48509	7.29e-06	10359	family.unknownfamily.id.1000005471	20.0546
1	109849144	rs417270	C	T	-0.0701464	0.0156608	-4.53336	5.81e-06	9971	family.unknownfamily.id.1000005471	20.0624
3	3772717	rs10510175	G	A	0.0887049	0.0202937	4.46375	8.05e-06	10358	family.unknownfamily.id.1000005471	19.1062
3	3773328	rs4524269	C	T	0.087868	0.0203026	4.42372	9.7e-06	10358	family.unknownfamily.id.1000005471	18.7308
4	115850193	rs116086762	T	C	-0.175014	0.0387246	-4.52402	6.07e-06	5933	family.unknownfamily.id.1000005471	20.4255
10	3521459	rs515984	C	T	-0.0875451	0.0190685	-4.50576	6.61e-06	10359	family.unknownfamily.id.1000005471	21.078
1	109850122	rs367586	A	C	-0.0699353	0.0156598	-4.51867	6.22e-06	9971	family.unknownfamily.id.1000005471	19.9445
5	17443654	rs7706512	A	G	0.0657351	0.0138979	4.72758	2.27e-06	10359	family.unknownfamily.id.1000005471	22.3715
1	109860144	rs3853498	C	T	-0.0695895	0.0156542	-4.50242	6.72e-06	9973	family.unknownfamily.id.1000005471	19.7617
10	3520151	rs483881	A	G	-0.0872597	0.0190712	-4.48833	7.18e-06	10359	family.unknownfamily.id.1000005471	20.9349
8	15406830	rs11779863	A	G	-0.0772768	0.0172171	-4.50337	6.69e-06	10353	family.unknownfamily.id.1000005471	20.1456
1	109937931	rs12711448	T	C	-0.0693223	0.0156536	-4.48105	7.43e-06	9973	family.unknownfamily.id.1000005471	19.6117
7	4105705	rs7801843	G	A	-0.0869495	0.0194509	-4.42896	9.47e-06	10359	family.unknownfamily.id.1000005471	19.9826
1	109873573	rs4970749	A	G	-0.06922	0.0156541	-4.47999	7.46e-06	9973	family.unknownfamily.id.1000005471	19.5527
1	109844532	rs652651	G	A	-0.0691314	0.0157084	-4.46714	7.93e-06	9972	family.unknownfamily.id.1000005471	19.368
9	116018011	rs114184530	C	T	-0.154545	0.0339992	-4.46855	7.88e-06	7196	family.unknownfamily.id.1000005471	20.6619
10	3521579	rs609343	A	T	-0.0866352	0.0190702	-4.45708	8.31e-06	10359	family.unknownfamily.id.1000005471	20.6384
1	109873367	rs4970840	G	A	-0.069532	0.0156992	-4.4705	7.8e-06	9973	family.unknownfamily.id.1000005471	19.6162
5	176287195	rs10071529	C	G	0.125105	0.0278674	4.44858	8.64e-06	10147	family.unknownfamily.id.1000005471	20.1536
22	42741466	rs739151	G	C	0.0652659	0.0139773	4.66455	3.09e-06	10337	family.unknownfamily.id.1000005471	21.8035
1	109851127	rs444387	G	A	-0.0685511	0.0156645	-4.42878	9.48e-06	9971	family.unknownfamily.id.1000005471	19.1512
1	109867929	rs11102969	A	G	-0.0687672	0.0156533	-4.44945	8.61e-06	9973	family.unknownfamily.id.1000005471	19.2996
1	109870859	rs6695482	G	C	-0.0687152	0.0156532	-4.44597	8.75e-06	9973	family.unknownfamily.id.1000005471	19.2707
1	61850864	rs12566890	G	T	-0.103134	0.0241775	-4.46221	8.11e-06	10339	family.unknownfamily.id.1000005471	18.1961
1	109871787	rs10745352	C	T	-0.0686084	0.0156537	-4.44053	8.97e-06	9973	family.unknownfamily.id.1000005471	19.2097
1	109875415	rs12046539	T	C	-0.068904	0.0156917	-4.42788	9.52e-06	9973	family.unknownfamily.id.1000005471	19.2818
1	109877506	rs10745353	G	A	-0.0692473	0.0157372	-4.43792	9.08e-06	9973	family.unknownfamily.id.1000005471	19.3619
1	109872370	rs11102971	T	C	-0.0684324	0.0156543	-4.43079	9.39e-06	9973	family.unknownfamily.id.1000005471	19.1098
3	184193482	rs3932485	T	C	0.0626209	0.0141623	4.41872	9.93e-06	10359	family.unknownfamily.id.1000005471	19.551
5	17439636	rs9885169	A	G	0.0643368	0.0142023	4.52849	5.94e-06	9917	family.unknownfamily.id.1000005471	20.5211
7	43571128	rs34157616	C	T	0.0673126	0.0142912	4.67613	2.92e-06	13307	genus..Eubacteriumxylanophilumgroup.id.14375	22.1848
20	57995506	rs17830032	A	G	-0.160597	0.0310515	-5.16621	2.39e-07	9527	genus..Eubacteriumxylanophilumgroup.id.14375	26.7494
7	43566344	rs13239072	A	G	0.0687427	0.0142728	4.77269	1.82e-06	13307	genus..Eubacteriumxylanophilumgroup.id.14375	23.1971
7	43565458	rs34085021	G	A	0.0688094	0.0143211	4.75241	2.01e-06	13304	genus..Eubacteriumxylanophilumgroup.id.14375	23.0856
7	43810764	rs699512	A	G	0.0647233	0.0145315	4.44707	8.7e-06	13309	genus..Eubacteriumxylanophilumgroup.id.14375	19.8382
7	43571280	rs35278384	A	G	0.0671619	0.0142712	4.66907	3.03e-06	13307	genus..Eubacteriumxylanophilumgroup.id.14375	22.1476
17	66689958	rs79582700	G	C	-0.0951677	0.0199969	-4.71562	2.41e-06	13256	genus..Eubacteriumxylanophilumgroup.id.14375	22.6492
19	8255478	rs12980122	G	C	-0.108274	0.0238257	-4.56398	5.02e-06	12039	genus..Eubacteriumxylanophilumgroup.id.14375	20.6516
7	43810270	rs699510	T	C	0.0652347	0.0145314	4.48128	7.42e-06	13308	genus..Eubacteriumxylanophilumgroup.id.14375	20.153
7	43803607	rs1181573	A	G	0.0651381	0.0145312	4.48074	7.44e-06	13309	genus..Eubacteriumxylanophilumgroup.id.14375	20.0939
7	43821852	rs849162	G	A	0.0650269	0.0145314	4.46529	8e-06	13309	genus..Eubacteriumxylanophilumgroup.id.14375	20.0248
16	84790559	rs2012708	G	A	0.0573202	0.0126905	4.50861	6.53e-06	13306	genus..Eubacteriumxylanophilumgroup.id.14375	20.4013
11	131009660	rs2213117	G	T	0.0877797	0.0189012	4.60057	4.21e-06	12878	genus..Eubacteriumxylanophilumgroup.id.14375	21.5679
14	73181783	rs10140184	C	A	0.0576795	0.012599	4.56653	4.96e-06	12930	genus..Eubacteriumxylanophilumgroup.id.14375	20.959
1	22627266	rs10917203	C	A	0.0612633	0.0130917	4.66069	3.15e-06	12930	genus..Eubacteriumxylanophilumgroup.id.14375	21.8983
7	43577715	rs13234419	C	T	0.0635418	0.0143052	4.43318	9.29e-06	13309	genus..Eubacteriumxylanophilumgroup.id.14375	19.7303
16	73696771	rs112176119	T	C	-0.113455	0.0245762	-4.64948	3.33e-06	12199	genus..Eubacteriumxylanophilumgroup.id.14375	21.3119
17	66687181	rs75091271	T	C	-0.0920792	0.0200042	-4.55455	5.25e-06	13256	genus..Eubacteriumxylanophilumgroup.id.14375	21.1876
9	130498120	rs1999224	T	G	-0.0949051	0.0203503	-4.62451	3.75e-06	13309	genus..Eubacteriumxylanophilumgroup.id.14375	21.749
1	22633113	rs55654754	A	G	0.0607418	0.0131428	4.60294	4.17e-06	12930	genus..Eubacteriumxylanophilumgroup.id.14375	21.36
4	87891938	rs75586835	G	A	-0.114498	0.0263455	-4.43083	9.39e-06	12550	genus..Eubacteriumxylanophilumgroup.id.14375	18.8878
17	66683907	rs78828165	C	T	-0.0906011	0.0200251	-4.46632	7.96e-06	13251	genus..Eubacteriumxylanophilumgroup.id.14375	20.47
17	66685757	rs79618182	G	A	-0.0909681	0.0200047	-4.48772	7.2e-06	13256	genus..Eubacteriumxylanophilumgroup.id.14375	20.6783
1	246780557	rs4654122	G	C	0.0553508	0.0123588	4.4878	7.2e-06	13309	genus..Eubacteriumxylanophilumgroup.id.14375	20.0584
9	130358412	rs28420252	A	G	-0.104609	0.0232036	-4.4831	7.36e-06	12930	genus..Eubacteriumxylanophilumgroup.id.14375	20.3249
1	246780619	rs3124075	C	T	0.0550522	0.0123591	4.46425	8.04e-06	13309	genus..Eubacteriumxylanophilumgroup.id.14375	19.8417
17	66686902	rs76813986	T	C	-0.0899856	0.0200079	-4.44496	8.79e-06	13256	genus..Eubacteriumxylanophilumgroup.id.14375	20.2275
9	130497293	rs7867296	G	T	-0.0928802	0.0203693	-4.5108	6.46e-06	13305	genus..Eubacteriumxylanophilumgroup.id.14375	20.7918
1	22624557	rs6426744	A	G	0.0593996	0.0130972	4.51466	6.34e-06	12930	genus..Eubacteriumxylanophilumgroup.id.14375	20.569
9	130360660	rs10987693	C	T	-0.103327	0.0232679	-4.44324	8.86e-06	12930	genus..Eubacteriumxylanophilumgroup.id.14375	19.7204
10	29201860	rs2047242	G	A	-0.067603	0.0133738	-5.16044	2.46e-07	13369	genus..Ruminococcusgauvreauiigroup.id.11342	25.552
12	61119266	rs1391597	T	C	0.0590284	0.0124874	4.76811	1.86e-06	13382	genus..Ruminococcusgauvreauiigroup.id.11342	22.345
10	29200793	rs7084821	A	G	-0.0672583	0.0133689	-5.12431	2.99e-07	13368	genus..Ruminococcusgauvreauiigroup.id.11342	25.3104
10	29196847	rs11007308	T	C	-0.0667786	0.0135472	-5.0272	4.98e-07	13382	genus..Ruminococcusgauvreauiigroup.id.11342	24.2982
16	2767894	rs71386687	G	T	0.121037	0.02386	5.12934	2.91e-07	11340	genus..Ruminococcusgauvreauiigroup.id.11342	25.7333
10	29201960	rs2047241	A	G	-0.0655109	0.0133369	-5.00304	5.64e-07	13368	genus..Ruminococcusgauvreauiigroup.id.11342	24.1278
3	112372317	rs9870933	G	A	0.0621643	0.0126072	4.92373	8.49e-07	13382	genus..Ruminococcusgauvreauiigroup.id.11342	24.3135
3	112362188	rs6772337	G	A	0.0610663	0.0126084	4.83875	1.31e-06	13373	genus..Ruminococcusgauvreauiigroup.id.11342	23.4576
5	166374190	rs12189268	T	C	-0.086877	0.0197442	-4.4208	9.83e-06	12738	genus..Ruminococcusgauvreauiigroup.id.11342	19.3611
3	112359986	rs6438086	G	A	0.0627437	0.0129919	4.79417	1.63e-06	13382	genus..Ruminococcusgauvreauiigroup.id.11342	23.3237
10	29192854	rs2039977	T	C	-0.0639716	0.0135268	-4.82436	1.4e-06	13379	genus..Ruminococcusgauvreauiigroup.id.11342	22.3657
5	166419552	rs431418	G	A	-0.094737	0.0210157	-4.54335	5.54e-06	13289	genus..Ruminococcusgauvreauiigroup.id.11342	20.3213
2	191954852	rs10931481	A	G	0.0610096	0.0130484	4.64614	3.38e-06	13382	genus..Ruminococcusgauvreauiigroup.id.11342	21.8615
15	85563483	rs289410	A	G	-0.0654926	0.0139101	-4.72735	2.27e-06	13380	genus..Ruminococcusgauvreauiigroup.id.11342	22.1678
3	112371578	rs7620601	C	T	0.0565009	0.0123931	4.53326	5.81e-06	13382	genus..Ruminococcusgauvreauiigroup.id.11342	20.7851
3	112372172	rs7611898	A	G	0.0593943	0.0128313	4.58586	4.52e-06	13377	genus..Ruminococcusgauvreauiigroup.id.11342	21.4265
4	18824180	rs11940874	G	A	0.0733742	0.017018	4.46229	8.11e-06	13382	genus..Ruminococcusgauvreauiigroup.id.11342	18.5896
1	20552072	rs2105937	G	A	0.0580215	0.0127806	4.56049	5.1e-06	13364	genus..Ruminococcusgauvreauiigroup.id.11342	20.61
2	191959933	rs12463876	T	C	0.059222	0.0130394	4.51467	6.34e-06	13372	genus..Ruminococcusgauvreauiigroup.id.11342	20.6276
8	137090850	rs2166943	C	A	0.0566974	0.0123497	4.55346	5.28e-06	13377	genus..Ruminococcusgauvreauiigroup.id.11342	21.0773
1	20551745	rs2097532	T	C	0.0575737	0.0127724	4.5311	5.87e-06	13382	genus..Ruminococcusgauvreauiigroup.id.11342	20.3191
7	153487396	rs12539819	T	C	0.110654	0.0240684	4.58713	4.49e-06	11860	genus..Ruminococcusgauvreauiigroup.id.11342	21.1367
1	161880482	rs12079579	G	A	0.0955324	0.0213436	4.56323	5.04e-06	12986	genus..Ruminococcusgauvreauiigroup.id.11342	20.0339
4	18824860	rs73802842	A	C	0.0736808	0.0169665	4.47954	7.48e-06	13382	genus..Ruminococcusgauvreauiigroup.id.11342	18.8593
10	29185749	rs61838419	G	A	-0.058849	0.0133804	-4.49472	6.97e-06	13379	genus..Ruminococcusgauvreauiigroup.id.11342	19.3437
10	29188056	rs61838421	T	C	-0.0590103	0.0133823	-4.50676	6.58e-06	13380	genus..Ruminococcusgauvreauiigroup.id.11342	19.4445
3	112359926	rs6807798	G	T	0.0597385	0.0135734	4.45319	8.46e-06	13382	genus..Ruminococcusgauvreauiigroup.id.11342	19.3702
15	85563955	rs289409	T	C	-0.0633037	0.0140654	-4.50699	6.58e-06	13380	genus..Ruminococcusgauvreauiigroup.id.11342	20.2561
15	85562162	rs289414	C	T	-0.0632372	0.0140662	-4.50186	6.74e-06	13380	genus..Ruminococcusgauvreauiigroup.id.11342	20.2113
15	85563766	rs188296	C	T	-0.0632565	0.0140652	-4.50068	6.77e-06	13380	genus..Ruminococcusgauvreauiigroup.id.11342	20.2264
15	85564602	rs289408	A	G	-0.0631658	0.0140653	-4.49427	6.98e-06	13380	genus..Ruminococcusgauvreauiigroup.id.11342	20.168
15	85553042	rs289379	A	G	-0.0625579	0.0140587	-4.46683	7.94e-06	13381	genus..Ruminococcusgauvreauiigroup.id.11342	19.8004
15	85561714	rs289417	A	G	-0.0627566	0.0140654	-4.46875	7.87e-06	13380	genus..Ruminococcusgauvreauiigroup.id.11342	19.9074
15	85561805	rs289416	T	C	-0.0620713	0.0140591	-4.4229	9.74e-06	13380	genus..Ruminococcusgauvreauiigroup.id.11342	19.4926
5	112673227	rs11740807	A	T	0.0711453	0.0156985	4.47289	7.72e-06	12838	genus..Ruminococcusgauvreauiigroup.id.11342	20.5389
5	112673238	rs11750752	T	C	0.0712689	0.0157	4.48179	7.4e-06	12837	genus..Ruminococcusgauvreauiigroup.id.11342	20.6064
5	112676579	rs17326496	C	T	0.0712586	0.0157073	4.48372	7.34e-06	12838	genus..Ruminococcusgauvreauiigroup.id.11342	20.5811
5	112627773	rs13188803	A	T	0.0709419	0.0156855	4.48546	7.28e-06	12834	genus..Ruminococcusgauvreauiigroup.id.11342	20.4554
5	112623493	rs36120874	A	G	0.0706334	0.0156911	4.45432	8.42e-06	12839	genus..Ruminococcusgauvreauiigroup.id.11342	20.2633
5	112672870	rs58833244	G	C	0.0668661	0.0150229	4.43015	9.42e-06	12829	genus..Ruminococcusgauvreauiigroup.id.11342	19.8108
5	18695365	rs6861651	T	C	-0.0898529	0.0202498	-4.46341	8.07e-06	6399	genus..Ruminococcusgnavusgroup.id.14376	19.6889
5	18692119	rs13180887	C	T	-0.0901145	0.0202312	-4.48508	7.29e-06	6401	genus..Ruminococcusgnavusgroup.id.14376	19.8403
5	18688768	rs329903	G	A	-0.08827	0.0200611	-4.43845	9.06e-06	6401	genus..Ruminococcusgnavusgroup.id.14376	19.3606
1	115188615	rs28374963	T	C	0.0877801	0.0196823	4.56176	5.07e-06	6327	genus..Ruminococcusgnavusgroup.id.14376	19.8903
5	18692806	rs10054585	A	C	-0.089736	0.0202322	-4.46804	7.89e-06	6401	genus..Ruminococcusgnavusgroup.id.14376	19.6719
5	18692871	rs10054604	A	C	-0.089736	0.0202322	-4.46804	7.89e-06	6401	genus..Ruminococcusgnavusgroup.id.14376	19.6719
5	18691410	rs13174809	G	C	-0.0894204	0.0202318	-4.46627	7.96e-06	6401	genus..Ruminococcusgnavusgroup.id.14376	19.5346
1	115196166	rs10858049	A	G	0.0879747	0.0196203	4.55056	5.35e-06	6401	genus..Ruminococcusgnavusgroup.id.14376	20.1051
5	18691510	rs13161892	T	C	-0.089462	0.0202335	-4.4639	8.05e-06	6401	genus..Ruminococcusgnavusgroup.id.14376	19.5494
5	18684309	rs7710079	T	C	-0.0887958	0.0202339	-4.42979	9.43e-06	6401	genus..Ruminococcusgnavusgroup.id.14376	19.2587
1	115079658	rs11587400	C	T	0.0864596	0.019443	4.51379	6.37e-06	6401	genus..Ruminococcusgnavusgroup.id.14376	19.7743
5	18692078	rs13166543	T	C	-0.0893511	0.0202318	-4.44984	8.59e-06	6401	genus..Ruminococcusgnavusgroup.id.14376	19.5043
1	115081237	rs11102814	C	T	0.0863521	0.0196779	4.50981	6.49e-06	6328	genus..Ruminococcusgnavusgroup.id.14376	19.2571
4	190110710	rs4388134	T	C	-0.0904997	0.0203544	-4.43714	9.12e-06	6399	genus..Ruminococcusgnavusgroup.id.14376	19.7686
5	18690644	rs6863988	T	A	-0.0884689	0.0202337	-4.41744	9.99e-06	6401	genus..Ruminococcusgnavusgroup.id.14376	19.1176
5	18691634	rs16886734	T	C	-0.0890721	0.0202638	-4.43958	9.01e-06	6401	genus..Ruminococcusgnavusgroup.id.14376	19.3216
5	18691605	rs16886738	G	A	-0.0888982	0.0202663	-4.43075	9.39e-06	6401	genus..Ruminococcusgnavusgroup.id.14376	19.2414
5	18605141	rs10071259	A	C	-0.114526	0.0226852	-4.98929	6.06e-07	6401	genus..Ruminococcusgnavusgroup.id.14376	25.4869
5	18662686	rs13163520	A	G	-0.127377	0.0233883	-5.4308	5.61e-08	6326	genus..Ruminococcusgnavusgroup.id.14376	29.6611
5	18675684	rs35326214	T	A	-0.123768	0.0230712	-5.29511	1.19e-07	6327	genus..Ruminococcusgnavusgroup.id.14376	28.7788
5	18640112	rs6893333	C	G	-0.121344	0.0231491	-5.24524	1.56e-07	6327	genus..Ruminococcusgnavusgroup.id.14376	27.4768
5	18637578	rs12659196	T	C	-0.116496	0.0231127	-5.01826	5.21e-07	6326	genus..Ruminococcusgnavusgroup.id.14376	25.4051
5	18674519	rs10039058	C	A	-0.114024	0.0226954	-4.96325	6.93e-07	6400	genus..Ruminococcusgnavusgroup.id.14376	25.2415
5	18711322	rs329899	T	C	-0.0845979	0.0178481	-4.70527	2.54e-06	6398	genus..Ruminococcusgnavusgroup.id.14376	22.4665
5	18686194	rs62349877	C	T	-0.113812	0.0230654	-4.94489	7.62e-07	6328	genus..Ruminococcusgnavusgroup.id.14376	24.3475
5	18604787	rs17631095	C	T	-0.114297	0.0228748	-4.92574	8.4e-07	6327	genus..Ruminococcusgnavusgroup.id.14376	24.9664
5	18603925	rs13180307	C	T	-0.114251	0.0228762	-4.92434	8.46e-07	6327	genus..Ruminococcusgnavusgroup.id.14376	24.943
5	18675000	rs62349875	T	A	-0.11279	0.0226851	-4.89057	1.01e-06	6400	genus..Ruminococcusgnavusgroup.id.14376	24.7206
5	18691650	rs71599205	T	C	-0.113786	0.0231057	-4.92991	8.23e-07	6328	genus..Ruminococcusgnavusgroup.id.14376	24.2514
5	18680420	rs1496279	T	A	-0.087722	0.0184167	-4.72442	2.31e-06	6236	genus..Ruminococcusgnavusgroup.id.14376	22.6878
5	18736646	rs1472609	C	T	-0.086975	0.017875	-4.80493	1.55e-06	6399	genus..Ruminococcusgnavusgroup.id.14376	23.6753
5	18695562	rs6861985	T	C	-0.107447	0.0230784	-4.66612	3.07e-06	6326	genus..Ruminococcusgnavusgroup.id.14376	21.6759
5	18691618	rs13176281	C	T	-0.112122	0.0231159	-4.86295	1.16e-06	6328	genus..Ruminococcusgnavusgroup.id.14376	23.5268
2	122096018	rs934940	C	A	-0.105045	0.0229588	-4.68963	2.74e-06	6309	genus..Ruminococcusgnavusgroup.id.14376	20.9339
5	18601982	rs1472354	A	G	-0.111964	0.0228742	-4.82738	1.38e-06	6327	genus..Ruminococcusgnavusgroup.id.14376	23.9587
5	18608409	rs36058922	T	A	-0.11163	0.0228798	-4.80035	1.58e-06	6328	genus..Ruminococcusgnavusgroup.id.14376	23.8044
5	18727016	rs2102146	A	G	-0.0823702	0.0178851	-4.56328	5.04e-06	6401	genus..Ruminococcusgnavusgroup.id.14376	21.2108
5	18622572	rs12659207	C	G	-0.109071	0.0228475	-4.70871	2.49e-06	6327	genus..Ruminococcusgnavusgroup.id.14376	22.7897
5	18692183	rs13166733	T	A	-0.107907	0.0230758	-4.68941	2.74e-06	6328	genus..Ruminococcusgnavusgroup.id.14376	21.8666
5	18676874	rs2132502	T	G	-0.0816244	0.0181693	-4.46216	8.11e-06	6401	genus..Ruminococcusgnavusgroup.id.14376	20.182
5	18584049	rs12653275	G	A	-0.108639	0.0228564	-4.67362	2.96e-06	6327	genus..Ruminococcusgnavusgroup.id.14376	22.5922
3	66701616	rs9872758	C	T	0.0849233	0.0176643	4.79091	1.66e-06	6398	genus..Ruminococcusgnavusgroup.id.14376	23.1132
8	129224680	rs2909242	A	C	-0.0909965	0.018351	-4.95031	7.41e-07	6401	genus..Ruminococcusgnavusgroup.id.14376	24.5883
5	18702636	rs329887	A	G	-0.0819841	0.0178303	-4.55644	5.2e-06	6397	genus..Ruminococcusgnavusgroup.id.14376	21.1418
5	18677203	rs6895524	G	A	-0.0818194	0.0181642	-4.47183	7.76e-06	6401	genus..Ruminococcusgnavusgroup.id.14376	20.2898
5	18705831	rs329892	A	G	-0.0811361	0.0178458	-4.50954	6.5e-06	6398	genus..Ruminococcusgnavusgroup.id.14376	20.6707
5	18676487	rs6868279	T	G	-0.0813833	0.0181667	-4.45019	8.58e-06	6401	genus..Ruminococcusgnavusgroup.id.14376	20.0686
5	18731559	rs2962235	T	C	-0.0832645	0.017873	-4.58362	4.57e-06	6400	genus..Ruminococcusgnavusgroup.id.14376	21.7032
5	18700572	rs329889	C	A	-0.0810273	0.0178837	-4.48424	7.32e-06	6397	genus..Ruminococcusgnavusgroup.id.14376	20.5281
5	18705367	rs329894	A	G	-0.0806949	0.0178745	-4.45597	8.35e-06	6398	genus..Ruminococcusgnavusgroup.id.14376	20.3809
9	135838591	rs3124783	G	A	-0.11599	0.0249099	-4.69507	2.67e-06	6401	genus..Ruminococcusgnavusgroup.id.14376	21.6818
5	18693810	rs10940770	A	C	-0.0934427	0.020231	-4.64959	3.33e-06	6401	genus..Ruminococcusgnavusgroup.id.14376	21.3332
9	135837360	rs3011257	G	T	-0.115634	0.0249081	-4.67959	2.87e-06	6401	genus..Ruminococcusgnavusgroup.id.14376	21.5523
2	144700007	rs62167033	C	T	0.185289	0.0396295	4.63934	3.5e-06	5194	genus..Ruminococcusgnavusgroup.id.14376	21.8606
5	18594877	rs1908700	T	C	-0.105708	0.0228731	-4.54417	5.52e-06	6327	genus..Ruminococcusgnavusgroup.id.14376	21.3583
2	36259341	rs12989336	A	G	-0.0846861	0.0187936	-4.49013	7.12e-06	6401	genus..Ruminococcusgnavusgroup.id.14376	20.305
1	115168097	rs12136548	T	C	0.0901946	0.0196476	4.66433	3.1e-06	6401	genus..Ruminococcusgnavusgroup.id.14376	21.0738
1	115136095	rs12402335	T	A	0.08911	0.0196876	4.65951	3.17e-06	6327	genus..Ruminococcusgnavusgroup.id.14376	20.4865
5	18693942	rs12513491	C	G	-0.0922451	0.0202345	-4.58467	4.55e-06	6401	genus..Ruminococcusgnavusgroup.id.14376	20.7827
5	18333302	rs12515623	T	G	-0.0958098	0.0213519	-4.49714	6.89e-06	6327	genus..Ruminococcusgnavusgroup.id.14376	20.1347
3	146290310	rs78399089	C	T	0.144445	0.0326618	4.50523	6.63e-06	5944	genus..Ruminococcusgnavusgroup.id.14376	19.558
10	6512581	rs11597105	G	A	0.114673	0.0250653	4.49525	6.95e-06	6328	genus..Ruminococcusgnavusgroup.id.14376	20.9303
3	66701851	rs34575570	T	G	0.0820674	0.0177076	4.58296	4.58e-06	6400	genus..Ruminococcusgnavusgroup.id.14376	21.4795
5	18587613	rs34867396	T	C	-0.10483	0.0228697	-4.49195	7.06e-06	6327	genus..Ruminococcusgnavusgroup.id.14376	21.0112
5	18583286	rs12652689	G	A	-0.104582	0.0229396	-4.47117	7.78e-06	6327	genus..Ruminococcusgnavusgroup.id.14376	20.7847
5	18695049	rs6861096	T	A	-0.0913257	0.0202376	-4.53766	5.69e-06	6400	genus..Ruminococcusgnavusgroup.id.14376	20.3643
3	66700959	rs11128172	A	G	-0.0807956	0.0179381	-4.49288	7.03e-06	6401	genus..Ruminococcusgnavusgroup.id.14376	20.2873
5	18692601	rs16886724	C	A	-0.0907614	0.0202319	-4.51761	6.25e-06	6401	genus..Ruminococcusgnavusgroup.id.14376	20.1248
1	115211407	rs12124711	T	C	0.0890901	0.0196219	4.63371	3.59e-06	6401	genus..Ruminococcusgnavusgroup.id.14376	20.6148
5	18693494	rs12653463	A	G	-0.0913768	0.0202317	-4.54807	5.41e-06	6401	genus..Ruminococcusgnavusgroup.id.14376	20.3989
5	18339269	rs10942121	G	A	-0.0942507	0.0213427	-4.42525	9.63e-06	6326	genus..Ruminococcusgnavusgroup.id.14376	19.5016
5	18691779	rs67084241	G	A	-0.0907904	0.0202379	-4.52553	6.02e-06	6399	genus..Ruminococcusgnavusgroup.id.14376	20.1257
5	18692551	rs67308382	A	G	-0.0907614	0.0202319	-4.51761	6.25e-06	6401	genus..Ruminococcusgnavusgroup.id.14376	20.1248
16	433078	rs11864644	C	T	-0.139804	0.0318253	-4.56442	5.01e-06	6241	genus..Ruminococcusgnavusgroup.id.14376	19.2971
5	18683939	rs10070691	C	T	-0.0905165	0.0202354	-4.51177	6.43e-06	6401	genus..Ruminococcusgnavusgroup.id.14376	20.0093
5	18691931	rs13179441	G	A	-0.0905586	0.020232	-4.50963	6.49e-06	6401	genus..Ruminococcusgnavusgroup.id.14376	20.0347
5	18697557	rs10043038	G	A	-0.0895836	0.0202843	-4.4426	8.89e-06	6397	genus..Ruminococcusgnavusgroup.id.14376	19.5046
5	71186626	rs6890185	C	T	0.113424	0.0233137	4.86886	1.12e-06	4166	genus..Clostridiuminnocuumgroup.id.14397	23.6692
18	6345363	rs11878088	T	C	0.146117	0.032069	4.51477	6.34e-06	4166	genus..Clostridiuminnocuumgroup.id.14397	20.7602
5	71186172	rs6884406	G	A	0.112236	0.0233124	4.81892	1.44e-06	4166	genus..Clostridiuminnocuumgroup.id.14397	23.1788
18	6344587	rs57676887	T	C	0.146731	0.032074	4.53221	5.84e-06	4166	genus..Clostridiuminnocuumgroup.id.14397	20.9283
18	6343719	rs72864816	G	T	0.15002	0.03293	4.52776	5.96e-06	4164	genus..Clostridiuminnocuumgroup.id.14397	20.7546
18	6343212	rs75448022	G	A	0.148917	0.0330406	4.47691	7.57e-06	4164	genus..Clostridiuminnocuumgroup.id.14397	20.314
18	6348227	rs61267978	C	T	0.14708	0.0320875	4.54152	5.59e-06	4165	genus..Clostridiuminnocuumgroup.id.14397	21.0103
18	6354297	rs11661723	A	T	0.147085	0.032764	4.4976	6.87e-06	4161	genus..Clostridiuminnocuumgroup.id.14397	20.153
18	6343636	rs57004694	T	C	0.144265	0.0320841	4.45841	8.26e-06	4166	genus..Clostridiuminnocuumgroup.id.14397	20.218
18	6345071	rs8096953	T	C	0.145961	0.032068	4.51007	6.48e-06	4166	genus..Clostridiuminnocuumgroup.id.14397	20.7171
18	6348470	rs56367012	A	G	0.145951	0.0320813	4.5094	6.5e-06	4165	genus..Clostridiuminnocuumgroup.id.14397	20.6972
18	6348553	rs61277346	T	C	0.145745	0.0320852	4.50218	6.73e-06	4165	genus..Clostridiuminnocuumgroup.id.14397	20.6336
18	6346395	rs11662417	C	G	0.144565	0.0320675	4.4657	7.98e-06	4166	genus..Clostridiuminnocuumgroup.id.14397	20.3235
18	6348028	rs67307009	A	G	0.145665	0.0320773	4.49372	7e-06	4165	genus..Clostridiuminnocuumgroup.id.14397	20.6213
18	6348256	rs59596655	G	T	0.147436	0.0326109	4.49359	7e-06	4165	genus..Clostridiuminnocuumgroup.id.14397	20.44
18	6347346	rs11875989	C	A	0.145335	0.0320711	4.48742	7.21e-06	4166	genus..Clostridiuminnocuumgroup.id.14397	20.5358
18	6350318	rs7235290	G	A	0.147017	0.0326515	4.46738	7.92e-06	4163	genus..Clostridiuminnocuumgroup.id.14397	20.2735
18	6346176	rs66960257	T	C	0.144667	0.0320678	4.46759	7.91e-06	4166	genus..Clostridiuminnocuumgroup.id.14397	20.3516
18	6346932	rs67260757	T	C	0.144528	0.0320667	4.46557	7.99e-06	4166	genus..Clostridiuminnocuumgroup.id.14397	20.3139
3	103025517	rs1948423	A	T	-0.108859	0.023425	-4.63941	3.49e-06	4165	genus..Clostridiuminnocuumgroup.id.14397	21.5959
1	8419420	rs6577484	A	G	0.160425	0.0360857	4.45457	8.41e-06	3858	genus..Clostridiuminnocuumgroup.id.14397	19.7639
5	113126539	rs10074000	C	T	-0.102648	0.0227508	-4.49371	7e-06	4048	genus..Clostridiuminnocuumgroup.id.14397	20.3567
18	69274308	rs1942371	A	G	-0.157938	0.034187	-4.60811	4.06e-06	3971	genus..Clostridiuminnocuumgroup.id.14397	21.3428
3	103025037	rs9831905	C	T	-0.10595	0.0234439	-4.51227	6.41e-06	4166	genus..Clostridiuminnocuumgroup.id.14397	20.424
5	9368158	rs40656	T	C	0.142664	0.0311021	4.4493	8.62e-06	4048	genus..Clostridiuminnocuumgroup.id.14397	21.0403
6	143718234	rs71564433	A	T	-0.126746	0.0274657	-4.4706	7.8e-06	4164	genus..Clostridiuminnocuumgroup.id.14397	21.2955
15	59704208	rs77845139	G	A	-0.114993	0.0257186	-4.45457	8.41e-06	4048	genus..Clostridiuminnocuumgroup.id.14397	19.9916
12	30268485	rs10506058	G	A	0.0997048	0.0221926	4.44172	8.92e-06	4163	genus..Clostridiuminnocuumgroup.id.14397	20.1844
5	95717619	rs4869133	A	G	-0.180591	0.0409505	-4.48637	7.24e-06	3735	genus..Clostridiuminnocuumgroup.id.14397	19.4478
5	17460096	rs62348779	C	T	-0.201481	0.043286	-4.62306	3.78e-06	3827	genus..Eubacteriumbrachygroup.id.11296	21.6656
10	94140233	rs55932844	G	A	-0.170705	0.0361023	-4.7172	2.39e-06	3999	genus..Eubacteriumbrachygroup.id.11296	22.3575
10	94198194	rs55716278	A	G	-0.17004	0.0363435	-4.71595	2.41e-06	4000	genus..Eubacteriumbrachygroup.id.11296	21.89
10	94194779	rs142794441	T	A	-0.171204	0.0365351	-4.70077	2.59e-06	3988	genus..Eubacteriumbrachygroup.id.11296	21.9588
10	94185213	rs112617308	C	T	-0.170873	0.0362844	-4.71812	2.38e-06	4001	genus..Eubacteriumbrachygroup.id.11296	22.1773
22	26922534	rs9613196	A	T	-0.238718	0.0528561	-4.5653	4.99e-06	3004	genus..Eubacteriumbrachygroup.id.11296	20.3977
10	94185670	rs12257053	T	C	-0.16735	0.0359423	-4.7009	2.59e-06	4001	genus..Eubacteriumbrachygroup.id.11296	21.6791
10	94066343	rs11592691	A	G	-0.168388	0.0361961	-4.63932	3.5e-06	3989	genus..Eubacteriumbrachygroup.id.11296	21.642
10	93864300	rs77700046	C	T	-0.1651	0.0361371	-4.54452	5.51e-06	3988	genus..Eubacteriumbrachygroup.id.11296	20.8733
10	94146580	rs11598977	A	T	-0.170511	0.0367702	-4.62861	3.68e-06	4000	genus..Eubacteriumbrachygroup.id.11296	21.5038
10	94196690	rs12261262	G	C	-0.163203	0.0359504	-4.63828	3.51e-06	4001	genus..Eubacteriumbrachygroup.id.11296	20.6085
10	94180747	rs11598383	A	C	-0.168844	0.0363929	-4.62492	3.75e-06	4001	genus..Eubacteriumbrachygroup.id.11296	21.5246
10	93869756	rs74323458	C	T	-0.163536	0.0355547	-4.6042	4.14e-06	3999	genus..Eubacteriumbrachygroup.id.11296	21.1559
10	93869195	rs11186828	G	A	-0.163536	0.0355547	-4.6042	4.14e-06	3999	genus..Eubacteriumbrachygroup.id.11296	21.1559
10	93889624	rs76251755	C	G	-0.166035	0.036099	-4.58827	4.47e-06	3988	genus..Eubacteriumbrachygroup.id.11296	21.1548
10	94091334	rs77352868	G	A	-0.165698	0.0362811	-4.55626	5.21e-06	3989	genus..Eubacteriumbrachygroup.id.11296	20.858
10	93801585	rs1581240	A	G	-0.171972	0.0368426	-4.60647	4.1e-06	3989	genus..Eubacteriumbrachygroup.id.11296	21.7877
10	93706792	rs7904900	G	T	-0.168	0.0369525	-4.53112	5.87e-06	3987	genus..Eubacteriumbrachygroup.id.11296	20.6696
10	22892667	rs2913110	T	C	0.105143	0.022942	4.58416	4.56e-06	4001	genus..Eubacteriumbrachygroup.id.11296	21.0039
4	184628931	rs4862235	A	G	0.104806	0.0225751	4.62581	3.73e-06	4000	genus..Eubacteriumbrachygroup.id.11296	21.5533
10	93899482	rs142445524	G	C	-0.162867	0.0360841	-4.50091	6.77e-06	3988	genus..Eubacteriumbrachygroup.id.11296	20.3721
10	22890431	rs2765994	T	C	0.105103	0.0230017	4.56624	4.97e-06	4001	genus..Eubacteriumbrachygroup.id.11296	20.8793
10	93844623	rs55737168	A	T	-0.162203	0.036163	-4.47019	7.82e-06	3988	genus..Eubacteriumbrachygroup.id.11296	20.1182
2	218237281	rs12151423	G	A	0.101329	0.0227324	4.43352	9.27e-06	3854	genus..Eubacteriumbrachygroup.id.11296	19.8688
10	93827436	rs833386	A	G	-0.113119	0.0251954	-4.47586	7.61e-06	4000	genus..Eubacteriumbrachygroup.id.11296	20.1572
10	93832601	rs1935864	G	A	-0.159177	0.0355709	-4.46441	8.03e-06	3999	genus..Eubacteriumbrachygroup.id.11296	20.0249
10	94062676	rs17107539	C	T	-0.162135	0.0362459	-4.45083	8.55e-06	3989	genus..Eubacteriumbrachygroup.id.11296	20.0096
10	93798148	rs12251446	A	G	-0.165361	0.0362766	-4.5405	5.61e-06	4000	genus..Eubacteriumbrachygroup.id.11296	20.7785
4	6856564	rs73199919	C	T	-0.236717	0.0531335	-4.46107	8.16e-06	3008	genus..Eubacteriumbrachygroup.id.11296	19.8482
10	93832353	rs11818152	C	T	-0.112841	0.0252303	-4.46207	8.12e-06	4001	genus..Eubacteriumbrachygroup.id.11296	20.0027
10	93822193	rs833380	C	T	-0.113049	0.0251923	-4.47338	7.7e-06	4000	genus..Eubacteriumbrachygroup.id.11296	20.1372
10	22902853	rs1778331	T	C	0.104054	0.0230527	4.5124	6.41e-06	4000	genus..Eubacteriumbrachygroup.id.11296	20.3739
4	184619017	rs12651215	G	C	0.103041	0.022576	4.54997	5.37e-06	4000	genus..Eubacteriumbrachygroup.id.11296	20.8317
10	93820337	rs2797645	A	C	-0.11219	0.0251934	-4.4403	8.98e-06	4000	genus..Eubacteriumbrachygroup.id.11296	19.8304
10	93727619	rs78928087	C	A	-0.162499	0.0363194	-4.47047	7.8e-06	4001	genus..Eubacteriumbrachygroup.id.11296	20.0181
11	80236833	rs6591893	A	G	0.108225	0.0240319	4.48348	7.34e-06	3999	genus..Eubacteriumbrachygroup.id.11296	20.2807
11	80235447	rs965716	A	G	0.107251	0.0239595	4.46304	8.08e-06	4001	genus..Eubacteriumbrachygroup.id.11296	20.0376
22	48190598	rs720439	G	A	-0.111927	0.0251252	-4.49283	7.03e-06	4001	genus..Eubacteriumbrachygroup.id.11296	19.8449
10	22900309	rs1409398	A	T	0.101809	0.0229647	4.43615	9.16e-06	4000	genus..Eubacteriumbrachygroup.id.11296	19.6538
10	22905234	rs1778353	C	T	0.102999	0.0231115	4.43843	9.06e-06	4001	genus..Eubacteriumbrachygroup.id.11296	19.8613
10	22896485	rs2559526	A	G	0.101545	0.022946	4.42888	9.47e-06	4001	genus..Eubacteriumbrachygroup.id.11296	19.5842
4	144665178	rs13139592	C	T	-0.145997	0.0327192	-4.46605	7.97e-06	3842	genus..Eubacteriumbrachygroup.id.11296	19.9104
10	22900143	rs1409397	G	C	0.101412	0.0229655	4.41886	9.92e-06	4000	genus..Eubacteriumbrachygroup.id.11296	19.4994
14	23060552	rs1384962	G	A	0.120888	0.0266264	4.4939	6.99e-06	4001	genus..Eubacteriumbrachygroup.id.11296	20.6131
7	16338614	rs57026722	A	G	-0.0783776	0.0164589	-4.85378	1.21e-06	17271	genus..Eubacteriumcoprostanoligenesgroup.id.11375	22.6768
7	31096363	rs10241138	T	C	0.0777814	0.0164403	4.82576	1.39e-06	17380	genus..Eubacteriumcoprostanoligenesgroup.id.11375	22.3836
7	16394509	rs4463323	G	A	-0.0773883	0.0161849	-4.89719	9.72e-07	17377	genus..Eubacteriumcoprostanoligenesgroup.id.11375	22.8629
7	16360809	rs73684130	G	A	-0.0796995	0.0164797	-4.92098	8.61e-07	17272	genus..Eubacteriumcoprostanoligenesgroup.id.11375	23.3891
7	16348830	rs17169417	T	C	-0.0784533	0.0164271	-4.87615	1.08e-06	17274	genus..Eubacteriumcoprostanoligenesgroup.id.11375	22.8087
7	16365655	rs56815850	A	G	-0.0790147	0.0164539	-4.89344	9.91e-07	17270	genus..Eubacteriumcoprostanoligenesgroup.id.11375	23.0609
7	16359028	rs73684129	G	A	-0.079305	0.0164783	-4.9109	9.07e-07	17272	genus..Eubacteriumcoprostanoligenesgroup.id.11375	23.162
7	16395531	rs10950614	C	G	-0.076636	0.0162124	-4.84522	1.26e-06	17373	genus..Eubacteriumcoprostanoligenesgroup.id.11375	22.3445
7	16395343	rs10950613	G	A	-0.0766096	0.0162137	-4.84324	1.28e-06	17377	genus..Eubacteriumcoprostanoligenesgroup.id.11375	22.3255
7	16395072	rs11508469	G	A	-0.0764844	0.0162138	-4.83592	1.33e-06	17377	genus..Eubacteriumcoprostanoligenesgroup.id.11375	22.2523
7	16397327	rs61227640	T	C	-0.0762648	0.0162126	-4.82545	1.4e-06	17377	genus..Eubacteriumcoprostanoligenesgroup.id.11375	22.1281
7	31087801	rs61416816	C	T	0.0787436	0.0167619	4.77135	1.83e-06	16854	genus..Eubacteriumcoprostanoligenesgroup.id.11375	22.0692
7	16359060	rs55750250	A	G	-0.0821851	0.0163218	-5.14433	2.68e-07	17378	genus..Eubacteriumcoprostanoligenesgroup.id.11375	25.3543
7	31085162	rs17159861	T	C	0.0962228	0.0168388	5.72442	1.04e-08	17380	genus..Eubacteriumcoprostanoligenesgroup.id.11375	32.6537
7	16380806	rs9648214	C	T	-0.0828719	0.016431	-5.15619	2.52e-07	17379	genus..Eubacteriumcoprostanoligenesgroup.id.11375	25.4383
7	16377308	rs57381059	G	A	-0.0825854	0.0164358	-5.14153	2.73e-07	17377	genus..Eubacteriumcoprostanoligenesgroup.id.11375	25.2479
7	16386826	rs56327615	C	G	-0.0790641	0.0162389	-4.97208	6.62e-07	17380	genus..Eubacteriumcoprostanoligenesgroup.id.11375	23.7054
7	16388295	rs12666868	T	C	-0.0795094	0.0162079	-5.01245	5.37e-07	17380	genus..Eubacteriumcoprostanoligenesgroup.id.11375	24.0648
7	16388624	rs4615457	A	G	-0.0792473	0.0162045	-5.0087	5.48e-07	17380	genus..Eubacteriumcoprostanoligenesgroup.id.11375	23.9164
7	16385256	rs12531973	A	G	-0.0795181	0.0162298	-5.01625	5.27e-07	17380	genus..Eubacteriumcoprostanoligenesgroup.id.11375	24.0053
7	16368771	rs58877550	G	T	-0.0924252	0.0187627	-4.99449	5.9e-07	17272	genus..Eubacteriumcoprostanoligenesgroup.id.11375	24.2655
7	16351558	rs12666346	T	C	-0.0793205	0.0162381	-5.00367	5.62e-07	17272	genus..Eubacteriumcoprostanoligenesgroup.id.11375	23.8616
7	16370043	rs10950610	C	G	-0.0808127	0.0164722	-4.99654	5.84e-07	17272	genus..Eubacteriumcoprostanoligenesgroup.id.11375	24.0689
7	16389089	rs4001474	T	G	-0.078836	0.0162065	-4.97213	6.62e-07	17379	genus..Eubacteriumcoprostanoligenesgroup.id.11375	23.6632
7	16368668	rs17169426	A	G	-0.0807946	0.0164733	-4.99328	5.94e-07	17272	genus..Eubacteriumcoprostanoligenesgroup.id.11375	24.0549
7	16386034	rs73304492	C	T	-0.0782731	0.0162437	-4.92395	8.48e-07	17380	genus..Eubacteriumcoprostanoligenesgroup.id.11375	23.2196
7	16391588	rs55966090	C	T	-0.0779074	0.0162075	-4.91136	9.04e-07	17380	genus..Eubacteriumcoprostanoligenesgroup.id.11375	23.1061
7	16370782	rs191030074	G	A	-0.086606	0.0184472	-4.75233	2.01e-06	17272	genus..Eubacteriumcoprostanoligenesgroup.id.11375	22.0413
7	16399822	rs10950616	T	C	-0.0766611	0.0162391	-4.81844	1.45e-06	17380	genus..Eubacteriumcoprostanoligenesgroup.id.11375	22.2857
7	16337176	rs12155021	A	T	-0.0774971	0.0164563	-4.79701	1.61e-06	17271	genus..Eubacteriumcoprostanoligenesgroup.id.11375	22.1772
7	16331139	rs78208790	A	G	-0.075846	0.0162854	-4.79113	1.66e-06	17271	genus..Eubacteriumcoprostanoligenesgroup.id.11375	21.6903
7	16398598	rs1921839	T	A	-0.0756404	0.0162168	-4.77261	1.82e-06	17377	genus..Eubacteriumcoprostanoligenesgroup.id.11375	21.7558
7	16399727	rs12533801	G	A	-0.0758487	0.0162407	-4.76535	1.89e-06	17379	genus..Eubacteriumcoprostanoligenesgroup.id.11375	21.8117
7	16337556	rs72506102	T	G	-0.0768859	0.0164507	-4.76951	1.85e-06	17271	genus..Eubacteriumcoprostanoligenesgroup.id.11375	21.8435
1	200594891	rs11808093	C	T	0.0790287	0.0173724	4.67254	2.97e-06	16660	genus..Eubacteriumcoprostanoligenesgroup.id.11375	20.6943
7	16327408	rs3919476	G	A	-0.0769971	0.0164699	-4.76175	1.92e-06	17272	genus..Eubacteriumcoprostanoligenesgroup.id.11375	21.8559
1	200638489	rs115325767	C	G	0.0783322	0.0174719	4.69841	2.62e-06	16555	genus..Eubacteriumcoprostanoligenesgroup.id.11375	20.1002
7	31082748	rs7795339	C	T	0.0832162	0.0180775	4.6063	4.1e-06	16139	genus..Eubacteriumcoprostanoligenesgroup.id.11375	21.1905
7	16397809	rs61391935	G	A	-0.0741881	0.0161881	-4.69223	2.7e-06	17377	genus..Eubacteriumcoprostanoligenesgroup.id.11375	21.0026
1	200621190	rs78401243	A	G	0.0775928	0.0174587	4.65209	3.29e-06	16554	genus..Eubacteriumcoprostanoligenesgroup.id.11375	19.7523
15	36911598	rs12906958	T	C	-0.0533159	0.0115935	-4.59401	4.35e-06	17380	genus..Eubacteriumcoprostanoligenesgroup.id.11375	21.1488
7	16322506	rs12666960	T	C	-0.0789289	0.0171375	-4.69308	2.69e-06	17274	genus..Eubacteriumcoprostanoligenesgroup.id.11375	21.2117
7	16395978	rs73306417	T	C	-0.0739521	0.0161872	-4.6721	2.98e-06	17377	genus..Eubacteriumcoprostanoligenesgroup.id.11375	20.8716
15	86440997	rs4076415	G	T	0.0515152	0.0110294	4.75446	1.99e-06	16960	genus..Eubacteriumcoprostanoligenesgroup.id.11375	21.8155
1	200632660	rs77919058	T	C	0.0763677	0.0174292	4.59551	4.32e-06	16554	genus..Eubacteriumcoprostanoligenesgroup.id.11375	19.1984
7	16369115	rs17169428	A	T	-0.0662309	0.0145125	-4.59505	4.33e-06	17380	genus..Eubacteriumcoprostanoligenesgroup.id.11375	20.8274
7	31104178	rs57593136	C	T	0.0786456	0.0175834	4.47087	7.79e-06	16245	genus..Eubacteriumcoprostanoligenesgroup.id.11375	20.0052
7	31104564	rs758995	G	A	0.0764825	0.0173492	4.46766	7.91e-06	16245	genus..Eubacteriumcoprostanoligenesgroup.id.11375	19.4342
3	127139574	rs6762473	A	C	0.0521584	0.0112353	4.59822	4.26e-06	17377	genus..Eubacteriumcoprostanoligenesgroup.id.11375	21.5517
1	200591848	rs59168137	C	T	0.0767581	0.0173582	4.55054	5.35e-06	16660	genus..Eubacteriumcoprostanoligenesgroup.id.11375	19.5542
7	33603122	rs73109678	A	G	-0.0796956	0.0172275	-4.62962	3.66e-06	17379	genus..Eubacteriumcoprostanoligenesgroup.id.11375	21.4005
15	36905834	rs12911214	T	A	-0.0510035	0.0115578	-4.43721	9.11e-06	17379	genus..Eubacteriumcoprostanoligenesgroup.id.11375	19.4738
7	16351899	rs58327496	T	G	-0.0634802	0.0143651	-4.48376	7.33e-06	17380	genus..Eubacteriumcoprostanoligenesgroup.id.11375	19.5282
10	2215931	rs10444197	G	A	-0.0505823	0.0113455	-4.52693	5.98e-06	17380	genus..Eubacteriumcoprostanoligenesgroup.id.11375	19.8768
7	33604535	rs58433508	A	G	-0.0737184	0.0165292	-4.45756	8.29e-06	17371	genus..Eubacteriumcoprostanoligenesgroup.id.11375	19.8906
15	97869293	rs62024432	T	C	-0.0769698	0.0172101	-4.47892	7.5e-06	17271	genus..Eubacteriumcoprostanoligenesgroup.id.11375	20.0019
15	97882593	rs62025228	G	T	-0.0796717	0.0179859	-4.45795	8.27e-06	17271	genus..Eubacteriumcoprostanoligenesgroup.id.11375	19.622
10	84506096	rs2644213	A	G	0.0538845	0.0121245	4.4203	9.86e-06	17380	genus..Eubacteriumcoprostanoligenesgroup.id.11375	19.7517
3	113794507	rs11720857	T	C	0.0630776	0.0144485	4.43371	9.26e-06	16960	genus..Eubacteriumcoprostanoligenesgroup.id.11375	19.0592
15	36896276	rs1377730	C	T	-0.0481139	0.0107761	-4.47331	7.7e-06	17365	genus..Eubacteriumcoprostanoligenesgroup.id.11375	19.935
7	73306506	rs4717831	T	A	0.0786783	0.0174038	4.4357	9.18e-06	16854	genus..Eubacteriumcoprostanoligenesgroup.id.11375	20.4372
7	33603146	rs1020520	G	T	-0.0590705	0.0132929	-4.44255	8.89e-06	17371	genus..Eubacteriumcoprostanoligenesgroup.id.11375	19.7471
3	127143886	rs7650657	A	G	0.0502765	0.0112391	4.43572	9.18e-06	17379	genus..Eubacteriumcoprostanoligenesgroup.id.11375	20.0111
3	81595477	rs76898927	A	G	0.123055	0.0266375	4.57379	4.79e-06	12197	genus..Eubacteriumcoprostanoligenesgroup.id.11375	21.3409
12	32713919	rs11052069	C	T	0.0477832	0.0107833	4.43101	9.38e-06	17380	genus..Eubacteriumcoprostanoligenesgroup.id.11375	19.6356
7	33601075	rs73109677	G	A	-0.0766482	0.0172589	-4.44535	8.77e-06	17378	genus..Eubacteriumcoprostanoligenesgroup.id.11375	19.7233
2	50797401	rs79895140	C	T	-0.0641017	0.0141153	-4.44922	8.62e-06	16139	genus..Eubacteriumcoprostanoligenesgroup.id.11375	20.6233
15	97894269	rs62025254	C	A	-0.078806	0.0178614	-4.41864	9.93e-06	17273	genus..Eubacteriumcoprostanoligenesgroup.id.11375	19.4664
4	42836822	.	A	C	0.0877679	0.0197674	4.52864	5.94e-06	14327	genus..Eubacteriumeligensgroup.id.14372	19.7139
16	81820486	rs4583233	C	A	0.0670205	0.0128122	5.13386	2.84e-07	14327	genus..Eubacteriumeligensgroup.id.14372	27.3633
16	81821672	rs8063637	C	G	0.0631941	0.0124584	5.00364	5.63e-07	14327	genus..Eubacteriumeligensgroup.id.14372	25.7294
10	83092007	rs265534	G	T	-0.0563756	0.0120127	-4.72799	2.27e-06	14776	genus..Eubacteriumeligensgroup.id.14372	22.0242
2	115197171	rs72839198	G	C	0.155659	0.0375612	4.6615	3.14e-06	4926	genus..Eubacteriumeligensgroup.id.14372	17.1739
14	39301409	rs74606150	G	C	-0.196454	0.042565	-4.59901	4.25e-06	5381	genus..Eubacteriumeligensgroup.id.14372	21.3018
6	70956815	rs6923695	G	T	0.103268	0.0229524	4.57014	4.87e-06	12891	genus..Eubacteriumeligensgroup.id.14372	20.2428
13	107563458	rs2200429	G	A	-0.0888825	0.0198479	-4.55266	5.3e-06	14761	genus..Eubacteriumeligensgroup.id.14372	20.0541
6	70956427	rs73747127	A	T	0.103027	0.0229526	4.55926	5.13e-06	12891	genus..Eubacteriumeligensgroup.id.14372	20.1484
6	70957422	rs73747128	T	C	0.102899	0.0229525	4.55389	5.27e-06	12891	genus..Eubacteriumeligensgroup.id.14372	20.0984
2	110260993	rs56080211	T	C	0.123093	0.0282743	4.43651	9.14e-06	10699	genus..Eubacteriumeligensgroup.id.14372	18.9531
16	81823326	rs7195470	A	G	0.057647	0.0125388	4.51862	6.22e-06	14327	genus..Eubacteriumeligensgroup.id.14372	21.1369
6	70954653	rs16868806	C	G	0.101564	0.022902	4.5154	6.32e-06	12891	genus..Eubacteriumeligensgroup.id.14372	19.6667
16	81951937	rs4888188	G	T	-0.053328	0.0119126	-4.47221	7.74e-06	14771	genus..Eubacteriumeligensgroup.id.14372	20.04
14	77619186	rs158115	C	G	0.0915271	0.0190611	4.42283	9.74e-06	14678	genus..Eubacteriumeligensgroup.id.14372	23.057
6	70959538	rs77349995	C	T	0.09591	0.0218502	4.43661	9.14e-06	13249	genus..Eubacteriumeligensgroup.id.14372	19.2671
11	31098691	rs182318	A	G	-0.0824941	0.0195615	-4.45477	8.4e-06	14777	genus..Eubacteriumeligensgroup.id.14372	17.7845
7	51365152	rs12719051	G	A	0.0916626	0.0208183	4.49014	7.12e-06	12799	genus..Eubacteriumeligensgroup.id.14372	19.3862
6	70867288	rs73746881	C	T	0.109955	0.0247986	4.43007	9.42e-06	12891	genus..Eubacteriumeligensgroup.id.14372	19.6598
2	71145211	rs3771394	C	T	0.129666	0.0266749	4.90621	9.29e-07	3791	genus..Eubacteriumfissicatenagroup.id.14373	23.6291
2	71145246	rs3771393	T	C	0.130842	0.0266671	4.95111	7.38e-07	3792	genus..Eubacteriumfissicatenagroup.id.14373	24.0738
2	71144605	rs4852730	C	T	0.130756	0.0266713	4.94894	7.46e-07	3791	genus..Eubacteriumfissicatenagroup.id.14373	24.0346
2	71145287	rs3771392	A	G	0.129684	0.0266628	4.91003	9.11e-07	3793	genus..Eubacteriumfissicatenagroup.id.14373	23.6573
2	71146436	rs7586455	G	A	0.125699	0.0266725	4.75997	1.94e-06	3792	genus..Eubacteriumfissicatenagroup.id.14373	22.2093
8	5433699	rs2733072	A	G	0.109644	0.0228306	4.81245	1.49e-06	3833	genus..Eubacteriumfissicatenagroup.id.14373	23.0641
11	115165111	rs7104872	A	G	0.138612	0.0291906	4.69004	2.73e-06	3829	genus..Eubacteriumfissicatenagroup.id.14373	22.5484
2	71145741	rs7556718	T	C	0.126476	0.0266629	4.78461	1.71e-06	3793	genus..Eubacteriumfissicatenagroup.id.14373	22.5012
2	71145643	rs3771391	C	T	0.126089	0.0266674	4.77288	1.82e-06	3793	genus..Eubacteriumfissicatenagroup.id.14373	22.3558
7	73043561	rs151257695	G	A	0.20951	0.0454847	4.66429	3.1e-06	3587	genus..Eubacteriumfissicatenagroup.id.14373	21.2167
18	45753272	rs11876297	C	T	0.131469	0.0281712	4.69504	2.67e-06	3396	genus..Eubacteriumfissicatenagroup.id.14373	21.779
2	71146169	rs13013342	T	C	0.125557	0.0266669	4.75665	1.97e-06	3793	genus..Eubacteriumfissicatenagroup.id.14373	22.1688
2	71137646	rs6722245	G	A	0.123923	0.0264107	4.71523	2.41e-06	3790	genus..Eubacteriumfissicatenagroup.id.14373	22.0164
6	39940437	rs6934739	G	A	0.111463	0.0252788	4.42257	9.75e-06	3831	genus..Eubacteriumfissicatenagroup.id.14373	19.4425
8	5435690	rs4875590	T	A	-0.106141	0.0227652	-4.6652	3.08e-06	3830	genus..Eubacteriumfissicatenagroup.id.14373	21.7383
14	89484373	rs10147907	G	T	0.172263	0.039601	4.45801	8.27e-06	3833	genus..Eubacteriumfissicatenagroup.id.14373	18.9222
2	71141557	rs7587617	G	A	0.12926	0.0285833	4.61627	3.91e-06	3550	genus..Eubacteriumfissicatenagroup.id.14373	20.4504
7	73032615	rs145236068	C	T	0.203776	0.0446618	4.57938	4.66e-06	3594	genus..Eubacteriumfissicatenagroup.id.14373	20.8177
8	5435082	rs7844020	C	G	-0.101986	0.0227767	-4.48672	7.23e-06	3830	genus..Eubacteriumfissicatenagroup.id.14373	20.0492
3	39604954	rs1768152	C	T	0.139489	0.0316186	4.44718	8.7e-06	3590	genus..Eubacteriumfissicatenagroup.id.14373	19.4622
8	5440890	rs2190161	C	T	-0.101381	0.0227993	-4.44658	8.72e-06	3828	genus..Eubacteriumfissicatenagroup.id.14373	19.7729
6	138265732	rs6570197	C	T	0.162709	0.0363451	4.48169	7.41e-06	3598	genus..Eubacteriumfissicatenagroup.id.14373	20.0415
10	96758467	rs11818408	A	G	0.10585	0.0237114	4.45989	8.2e-06	3590	genus..Eubacteriumfissicatenagroup.id.14373	19.9283
1	34308917	rs10798999	T	C	0.0601661	0.0126752	4.69969	2.61e-06	16561	genus..Eubacteriumhalliigroup.id.11338	22.5315
4	111885431	rs13116360	C	T	0.154124	0.0297185	5.12694	2.94e-07	10323	genus..Eubacteriumhalliigroup.id.11338	26.896
7	100635591	rs10953312	A	C	-0.0556372	0.0111417	-4.98807	6.1e-07	16130	genus..Eubacteriumhalliigroup.id.11338	24.9359
3	110283389	rs949971	G	T	-0.0540164	0.0116101	-4.65183	3.29e-06	16566	genus..Eubacteriumhalliigroup.id.11338	21.6462
7	148856720	rs60254196	G	A	-0.0522832	0.0111865	-4.69266	2.7e-06	16238	genus..Eubacteriumhalliigroup.id.11338	21.8442
7	100635375	rs10808115	C	A	-0.0504747	0.0109922	-4.59038	4.42e-06	16566	genus..Eubacteriumhalliigroup.id.11338	21.0851
1	34308585	rs6425850	T	G	0.0628424	0.0133226	4.69202	2.71e-06	16563	genus..Eubacteriumhalliigroup.id.11338	22.2498
11	58040621	rs10501370	T	C	-0.115589	0.0252489	-4.54787	5.42e-06	13824	genus..Eubacteriumhalliigroup.id.11338	20.9579
3	110281978	rs34877286	G	T	-0.053243	0.0116101	-4.59395	4.35e-06	16567	genus..Eubacteriumhalliigroup.id.11338	21.0305
3	110299944	rs36021113	G	A	-0.0536542	0.011728	-4.55688	5.19e-06	16238	genus..Eubacteriumhalliigroup.id.11338	20.9296
15	62014160	rs74018587	T	C	0.208943	0.043822	4.62742	3.7e-06	3039	genus..Eubacteriumhalliigroup.id.11338	22.7337
3	110289659	rs61302912	C	T	-0.0521929	0.0116025	-4.51048	6.47e-06	16563	genus..Eubacteriumhalliigroup.id.11338	20.2356
3	110294921	rs4682185	A	G	-0.0521047	0.0116113	-4.49534	6.95e-06	16561	genus..Eubacteriumhalliigroup.id.11338	20.1368
3	23663416	rs6550770	C	T	-0.198087	0.0443545	-4.57234	4.82e-06	4279	genus..Eubacteriumhalliigroup.id.11338	19.9452
3	195238086	rs138531890	G	A	0.153138	0.0349456	4.54743	5.43e-06	7710	genus..Eubacteriumhalliigroup.id.11338	19.2036
3	110276731	rs11717425	C	T	-0.0523282	0.0115982	-4.49431	6.98e-06	16567	genus..Eubacteriumhalliigroup.id.11338	20.3559
3	110236393	rs13073982	T	C	-0.0519485	0.0115993	-4.47828	7.52e-06	16568	genus..Eubacteriumhalliigroup.id.11338	20.0578
3	110272365	rs4682182	C	T	-0.0518263	0.0115982	-4.46224	8.11e-06	16567	genus..Eubacteriumhalliigroup.id.11338	19.9674
3	110225767	rs6437918	C	T	-0.0517653	0.0116012	-4.46107	8.16e-06	16568	genus..Eubacteriumhalliigroup.id.11338	19.9101
19	49214274	rs281379	G	A	-0.0499523	0.0112153	-4.43219	9.33e-06	16130	genus..Eubacteriumhalliigroup.id.11338	19.8376
1	34306705	rs1321623	A	G	0.0598477	0.0131655	4.52177	6.13e-06	16568	genus..Eubacteriumhalliigroup.id.11338	20.6643
11	123789877	rs78056098	T	G	-0.0507411	0.0113758	-4.4576	8.29e-06	16568	genus..Eubacteriumhalliigroup.id.11338	19.8955
1	37546787	rs368871882	T	C	0.232067	0.0516182	4.45907	8.23e-06	3039	genus..Eubacteriumhalliigroup.id.11338	20.2126
3	195236798	rs142387626	C	T	0.152849	0.0349817	4.53329	5.81e-06	7710	genus..Eubacteriumhalliigroup.id.11338	19.0915
1	34302800	rs10753292	A	C	0.0572353	0.0128098	4.46496	8.01e-06	16566	genus..Eubacteriumhalliigroup.id.11338	19.9637
3	195238197	rs79860578	T	C	0.149842	0.034816	4.47591	7.61e-06	7709	genus..Eubacteriumhalliigroup.id.11338	18.523
3	64664456	rs28584818	G	A	0.126115	0.0268627	4.59001	4.43e-06	11095	genus..Eubacteriumhalliigroup.id.11338	22.0412
1	34305941	rs10798998	C	G	0.0583376	0.0131546	4.42823	9.5e-06	16567	genus..Eubacteriumhalliigroup.id.11338	19.6671
3	195248351	rs76496924	T	A	0.154229	0.0351663	4.5211	6.15e-06	7712	genus..Eubacteriumhalliigroup.id.11338	19.2343
11	11771637	rs117748144	C	T	-0.126582	0.028712	-4.46896	7.86e-06	10861	genus..Eubacteriumhalliigroup.id.11338	19.4365
1	104524676	rs17474256	A	G	0.0810805	0.0184573	4.42929	9.45e-06	16460	genus..Eubacteriumhalliigroup.id.11338	19.2973
18	48384463	rs630939	T	C	-0.0508914	0.0114352	-4.43616	9.16e-06	16238	genus..Eubacteriumhalliigroup.id.11338	19.8062
3	195248350	rs76557701	G	A	0.151618	0.0351482	4.4428	8.88e-06	7712	genus..Eubacteriumhalliigroup.id.11338	18.6078
4	183709536	rs17074066	C	T	-0.0813986	0.0189272	-4.43171	9.35e-06	15804	genus..Eubacteriumhalliigroup.id.11338	18.4952
14	52190565	rs34273878	C	T	-0.174731	0.0340368	-5.01528	5.3e-07	3295	genus..Eubacteriumnodatumgroup.id.11297	26.3537
14	52185888	rs34297067	G	A	-0.186907	0.0341475	-5.40179	6.6e-08	3271	genus..Eubacteriumnodatumgroup.id.11297	29.9593
14	52184600	rs12147432	C	A	-0.186263	0.0341516	-5.37919	7.48e-08	3271	genus..Eubacteriumnodatumgroup.id.11297	29.7462
14	52176874	rs12888970	G	A	-0.175708	0.0341966	-5.07497	3.88e-07	3271	genus..Eubacteriumnodatumgroup.id.11297	26.4007
14	52190594	rs35337287	A	T	-0.175857	0.0340341	-5.0477	4.47e-07	3295	genus..Eubacteriumnodatumgroup.id.11297	26.6988
14	52202559	rs12897317	C	T	-0.169172	0.0341345	-4.88058	1.06e-06	3294	genus..Eubacteriumnodatumgroup.id.11297	24.5623
14	52199494	rs12890135	A	G	-0.164774	0.0335313	-4.84845	1.24e-06	3270	genus..Eubacteriumnodatumgroup.id.11297	24.1477
14	52175433	rs4255714	T	A	-0.163973	0.0336468	-4.82654	1.39e-06	3271	genus..Eubacteriumnodatumgroup.id.11297	23.7497
14	52176611	rs4609756	G	T	-0.168681	0.03414	-4.82585	1.39e-06	3295	genus..Eubacteriumnodatumgroup.id.11297	24.412
14	52176612	rs4432189	A	T	-0.168681	0.03414	-4.82585	1.39e-06	3295	genus..Eubacteriumnodatumgroup.id.11297	24.412
10	9659749	rs61841040	T	G	0.160621	0.0341609	4.63546	3.56e-06	3295	genus..Eubacteriumnodatumgroup.id.11297	22.1078
9	28245518	rs113893692	T	C	-0.185107	0.0403573	-4.53512	5.76e-06	3195	genus..Eubacteriumnodatumgroup.id.11297	21.0379
14	52164509	rs12889944	A	T	-0.165224	0.0342207	-4.7775	1.77e-06	3271	genus..Eubacteriumnodatumgroup.id.11297	23.3113
14	52173498	rs61969852	A	T	-0.160422	0.0335176	-4.7446	2.09e-06	3270	genus..Eubacteriumnodatumgroup.id.11297	22.9076
9	96597985	rs77910827	T	C	0.201788	0.0413568	4.91116	9.05e-07	3271	genus..Eubacteriumnodatumgroup.id.11297	23.8066
14	52139785	rs34860830	G	A	-0.165665	0.034229	-4.76487	1.89e-06	3271	genus..Eubacteriumnodatumgroup.id.11297	23.4248
14	52134000	rs35883366	C	A	-0.165452	0.0342869	-4.74145	2.12e-06	3271	genus..Eubacteriumnodatumgroup.id.11297	23.2857
14	52166252	rs34029790	C	T	-0.162208	0.0342129	-4.68043	2.86e-06	3271	genus..Eubacteriumnodatumgroup.id.11297	22.4782
14	52133233	rs7146815	G	A	-0.162397	0.0340576	-4.69093	2.72e-06	3295	genus..Eubacteriumnodatumgroup.id.11297	22.7368
14	52155985	rs4502131	T	C	-0.161975	0.0341203	-4.69065	2.72e-06	3271	genus..Eubacteriumnodatumgroup.id.11297	22.5355
7	64894137	rs10263623	T	C	0.193496	0.0439023	4.44213	8.91e-06	3080	genus..Eubacteriumnodatumgroup.id.11297	19.4253
1	34529736	rs9425984	C	T	-0.130234	0.0292347	-4.48749	7.21e-06	3294	genus..Eubacteriumnodatumgroup.id.11297	19.845
14	52141647	rs10130434	G	T	-0.161054	0.0340632	-4.65742	3.2e-06	3295	genus..Eubacteriumnodatumgroup.id.11297	22.355
14	52155997	rs4542578	C	G	-0.159743	0.0340056	-4.64402	3.42e-06	3295	genus..Eubacteriumnodatumgroup.id.11297	22.0669
10	9660063	rs11256279	T	C	0.157966	0.0341654	4.55562	5.22e-06	3295	genus..Eubacteriumnodatumgroup.id.11297	21.3774
9	96564040	rs35598171	T	G	0.169446	0.036617	4.6411	3.47e-06	3270	genus..Eubacteriumnodatumgroup.id.11297	21.4139
14	52106648	rs12881844	C	T	-0.158095	0.0336742	-4.63389	3.59e-06	3271	genus..Eubacteriumnodatumgroup.id.11297	22.0415
10	9657837	rs1158959	C	T	0.157588	0.0341831	4.53947	5.64e-06	3295	genus..Eubacteriumnodatumgroup.id.11297	21.2533
14	52136755	rs66522207	A	C	-0.16004	0.0341264	-4.61087	4.01e-06	3271	genus..Eubacteriumnodatumgroup.id.11297	21.9927
10	61322015	rs11006576	G	A	-0.110167	0.024593	-4.46554	7.99e-06	3295	genus..Eubacteriumnodatumgroup.id.11297	20.067
10	61324890	rs10826311	G	A	-0.10983	0.0245922	-4.45251	8.49e-06	3295	genus..Eubacteriumnodatumgroup.id.11297	19.9454
1	171060821	rs7880204	C	T	-0.125454	0.0275303	-4.49864	6.84e-06	3294	genus..Eubacteriumnodatumgroup.id.11297	20.7656
9	96575578	rs34195214	C	G	0.166515	0.036268	4.60253	4.17e-06	3295	genus..Eubacteriumnodatumgroup.id.11297	21.0796
10	9671054	rs11256282	A	G	0.15479	0.0339874	4.47328	7.7e-06	3295	genus..Eubacteriumnodatumgroup.id.11297	20.7421
14	52120466	rs2357118	G	T	-0.154696	0.0335563	-4.54594	5.47e-06	3271	genus..Eubacteriumnodatumgroup.id.11297	21.2526
9	96579113	rs34008056	G	C	0.164947	0.0362776	4.55836	5.16e-06	3295	genus..Eubacteriumnodatumgroup.id.11297	20.6734
9	96577949	rs35778972	C	T	0.164914	0.0362786	4.55731	5.18e-06	3295	genus..Eubacteriumnodatumgroup.id.11297	20.664
10	9671127	rs10905594	T	C	0.153408	0.0339942	4.43237	9.32e-06	3295	genus..Eubacteriumnodatumgroup.id.11297	20.3651
10	9696881	rs11256291	T	C	0.152135	0.0339543	4.42495	9.65e-06	3295	genus..Eubacteriumnodatumgroup.id.11297	20.0756
4	94712747	rs6818880	G	A	-0.110081	0.0245964	-4.46991	7.83e-06	3291	genus..Eubacteriumnodatumgroup.id.11297	20.0298
7	135052348	rs10458299	C	T	-0.187753	0.041969	-4.45557	8.37e-06	3271	genus..Eubacteriumnodatumgroup.id.11297	20.0131
8	4954912	rs7827125	T	C	0.1223	0.0271331	4.48847	7.17e-06	3294	genus..Eubacteriumnodatumgroup.id.11297	20.3166
8	4953778	rs1304116	T	C	0.120454	0.0271475	4.42001	9.87e-06	3294	genus..Eubacteriumnodatumgroup.id.11297	19.6871
12	94515340	rs12423772	T	G	0.14098	0.0295029	4.69784	2.63e-06	5321	genus..Eubacteriumoxidoreducensgroup.id.11339	22.8341
4	37526679	rs2973294	T	G	0.0923559	0.0195439	4.71744	2.39e-06	5378	genus..Eubacteriumoxidoreducensgroup.id.11339	22.331
4	37526686	rs2973293	C	G	0.0920647	0.0195442	4.70177	2.58e-06	5378	genus..Eubacteriumoxidoreducensgroup.id.11339	22.1897
16	86480355	rs34561138	A	G	0.216145	0.045992	4.70718	2.51e-06	4186	genus..Eubacteriumoxidoreducensgroup.id.11339	22.0865
4	37526783	rs2973292	G	A	0.0907118	0.0195451	4.63297	3.6e-06	5378	genus..Eubacteriumoxidoreducensgroup.id.11339	21.5402
4	37526844	rs2939710	T	C	0.090982	0.0195449	4.64732	3.36e-06	5378	genus..Eubacteriumoxidoreducensgroup.id.11339	21.6692
4	37526312	rs2973295	G	A	0.0897321	0.0195467	4.58052	4.64e-06	5377	genus..Eubacteriumoxidoreducensgroup.id.11339	21.074
5	106882394	rs440215	T	C	0.0932766	0.0195294	4.79166	1.65e-06	5377	genus..Eubacteriumoxidoreducensgroup.id.11339	22.8122
4	37527106	rs2973291	A	G	0.0907302	0.0195455	4.63072	3.64e-06	5378	genus..Eubacteriumoxidoreducensgroup.id.11339	21.5481
4	37526331	rs2939711	T	A	0.0903942	0.019544	4.61469	3.94e-06	5377	genus..Eubacteriumoxidoreducensgroup.id.11339	21.3921
4	37527371	rs2380733	G	T	0.090433	0.0195428	4.61673	3.9e-06	5378	genus..Eubacteriumoxidoreducensgroup.id.11339	21.4132
4	37528330	rs2939707	A	C	0.0901672	0.0195408	4.60958	4.03e-06	5378	genus..Eubacteriumoxidoreducensgroup.id.11339	21.2918
4	37526903	rs2939709	A	G	0.0902115	0.0195456	4.60756	4.07e-06	5378	genus..Eubacteriumoxidoreducensgroup.id.11339	21.3023
4	37528960	rs2973289	G	A	0.0873752	0.0195398	4.46278	8.09e-06	5378	genus..Eubacteriumoxidoreducensgroup.id.11339	19.9957
4	37527143	rs2939708	T	A	0.0898927	0.0195448	4.58881	4.46e-06	5378	genus..Eubacteriumoxidoreducensgroup.id.11339	21.1538
4	37526213	rs2973296	A	G	0.0887931	0.0195462	4.53501	5.76e-06	5378	genus..Eubacteriumoxidoreducensgroup.id.11339	20.6365
4	37526169	rs2973297	G	A	0.0883559	0.0195463	4.51071	6.46e-06	5378	genus..Eubacteriumoxidoreducensgroup.id.11339	20.4334
4	37528656	rs2939706	T	A	0.0883738	0.0195403	4.51621	6.3e-06	5378	genus..Eubacteriumoxidoreducensgroup.id.11339	20.4543
4	187905399	rs1425962	C	G	0.0906104	0.0200612	4.48408	7.32e-06	5321	genus..Eubacteriumoxidoreducensgroup.id.11339	20.4005
16	86480003	rs62051905	G	A	0.207912	0.0461448	4.5153	6.32e-06	4186	genus..Eubacteriumoxidoreducensgroup.id.11339	20.3009
4	37529417	rs2939752	G	A	0.087588	0.0195384	4.47351	7.69e-06	5378	genus..Eubacteriumoxidoreducensgroup.id.11339	20.096
1	195064019	rs12129908	A	C	0.0893272	0.0198333	4.53373	5.8e-06	5377	genus..Eubacteriumoxidoreducensgroup.id.11339	20.2852
1	195068470	rs12117558	G	A	0.088935	0.0198433	4.51428	6.35e-06	5378	genus..Eubacteriumoxidoreducensgroup.id.11339	20.0872
1	195088871	rs1999981	T	G	0.0877509	0.0198335	4.45045	8.57e-06	5378	genus..Eubacteriumoxidoreducensgroup.id.11339	19.5751
12	20044283	rs79970080	A	G	-0.094671	0.0217749	-4.41911	9.91e-06	15610	genus..Eubacteriumrectalegroup.id.14374	18.9026
2	125553155	rs314726	C	T	0.0528824	0.0109486	4.82792	1.38e-06	16966	genus..Eubacteriumrectalegroup.id.14374	23.3293
15	93006765	rs35398954	G	A	-0.0901402	0.0174602	-5.01155	5.4e-07	16621	genus..Eubacteriumrectalegroup.id.14374	26.6526
12	20066025	rs117151453	C	G	-0.113141	0.0243541	-4.76977	1.84e-06	13908	genus..Eubacteriumrectalegroup.id.14374	21.582
18	37703874	rs16960159	G	C	-0.156596	0.0336234	-4.60618	4.1e-06	8334	genus..Eubacteriumrectalegroup.id.14374	21.6909
11	98523638	rs10892089	G	C	-0.0635522	0.0140072	-4.51883	6.22e-06	17351	genus..Eubacteriumrectalegroup.id.14374	20.5852
1	234530370	rs10797540	G	A	0.0503179	0.0108389	4.63707	3.53e-06	17350	genus..Eubacteriumrectalegroup.id.14374	21.5512
12	20064852	rs117175461	C	T	-0.11098	0.0244281	-4.66486	3.09e-06	13910	genus..Eubacteriumrectalegroup.id.14374	20.6399
7	121281238	rs10248854	A	C	-0.0527827	0.0113463	-4.6009	4.21e-06	17348	genus..Eubacteriumrectalegroup.id.14374	21.6407
1	234530325	rs10910426	A	G	0.0500651	0.0108388	4.61367	3.96e-06	17350	genus..Eubacteriumrectalegroup.id.14374	21.3355
1	170900221	rs3980709	T	A	-0.0622701	0.0140572	-4.49813	6.86e-06	17340	genus..Eubacteriumrectalegroup.id.14374	19.623
11	8129537	rs2884897	G	A	-0.129364	0.0289021	-4.51126	6.44e-06	10813	genus..Eubacteriumrectalegroup.id.14374	20.034
11	98522257	rs17132308	T	C	-0.0633965	0.0140072	-4.50841	6.53e-06	17351	genus..Eubacteriumrectalegroup.id.14374	20.4846
11	98521502	rs4297429	T	C	-0.0632798	0.0140072	-4.50077	6.77e-06	17351	genus..Eubacteriumrectalegroup.id.14374	20.4093
11	98524203	rs12361923	T	C	-0.0632484	0.0140081	-4.49912	6.82e-06	17351	genus..Eubacteriumrectalegroup.id.14374	20.3865
11	98521386	rs11216331	A	G	-0.0632155	0.0140072	-4.4983	6.85e-06	17351	genus..Eubacteriumrectalegroup.id.14374	20.3678
1	234529570	rs2175593	G	A	0.0490116	0.0108394	4.51519	6.33e-06	17351	genus..Eubacteriumrectalegroup.id.14374	20.445
1	234528373	rs7523423	C	T	0.0490061	0.0108394	4.51469	6.34e-06	17351	genus..Eubacteriumrectalegroup.id.14374	20.4406
1	116082909	rs143694765	C	T	0.0870025	0.019779	4.42256	9.75e-06	15124	genus..Eubacteriumrectalegroup.id.14374	19.3489
9	129425745	rs59427698	G	A	-0.0576035	0.0130853	-4.54982	5.37e-06	16613	genus..Eubacteriumrectalegroup.id.14374	19.3789
12	20046100	rs11044925	T	C	-0.0966788	0.0217039	-4.55339	5.28e-06	15612	genus..Eubacteriumrectalegroup.id.14374	19.8421
9	92013419	rs62547233	G	A	0.0536319	0.0120201	4.41939	9.9e-06	17347	genus..Eubacteriumrectalegroup.id.14374	19.9082
1	234527575	rs3862040	C	T	0.048127	0.0108392	4.43369	9.26e-06	17351	genus..Eubacteriumrectalegroup.id.14374	19.7144
1	234529552	rs2175594	C	T	0.0481507	0.0108277	4.44013	8.99e-06	17351	genus..Eubacteriumrectalegroup.id.14374	19.7759
12	20047606	rs11044927	G	T	-0.0959836	0.0217596	-4.50508	6.63e-06	15612	genus..Eubacteriumrectalegroup.id.14374	19.4577
15	87881513	rs58498416	T	C	-0.0517316	0.0118196	-4.42411	9.68e-06	17350	genus..Eubacteriumrectalegroup.id.14374	19.1559
12	20038419	rs763963	A	G	-0.0944996	0.0217641	-4.44989	8.59e-06	15614	genus..Eubacteriumrectalegroup.id.14374	18.8529
12	30360879	rs17459885	T	C	0.10503	0.0234053	4.44914	8.62e-06	7710	genus..Eubacteriumruminantiumgroup.id.11340	20.1372
15	61289861	rs951265	G	A	-0.0738544	0.0165407	-4.45484	8.4e-06	7314	genus..Eubacteriumruminantiumgroup.id.11340	19.9363
12	30373868	rs61920452	G	A	0.105631	0.0233571	4.47131	7.77e-06	7707	genus..Eubacteriumruminantiumgroup.id.11340	20.4523
22	25298891	rs139741	G	A	-0.084227	0.0171757	-4.9058	9.3e-07	7314	genus..Eubacteriumruminantiumgroup.id.11340	24.0477
5	121182996	rs2116427	G	A	0.0911461	0.0182353	5.03925	4.67e-07	7739	genus..Eubacteriumruminantiumgroup.id.11340	24.9833
5	121182514	rs6595327	C	A	0.0959014	0.0195701	4.96351	6.92e-07	7314	genus..Eubacteriumruminantiumgroup.id.11340	24.0139
5	121187497	rs7720502	A	G	0.0885926	0.018597	4.78626	1.7e-06	7314	genus..Eubacteriumruminantiumgroup.id.11340	22.6939
22	25303055	rs139749	T	C	-0.0845439	0.0171791	-4.9215	8.59e-07	7314	genus..Eubacteriumruminantiumgroup.id.11340	24.2195
22	25301743	rs139747	A	G	-0.0841122	0.017173	-4.89755	9.7e-07	7314	genus..Eubacteriumruminantiumgroup.id.11340	23.9896
10	129037453	rs72836424	T	C	-0.139825	0.030069	-4.69846	2.62e-06	7314	genus..Eubacteriumruminantiumgroup.id.11340	21.6237
9	130980937	rs2229917	G	A	0.153538	0.0323922	4.73795	2.16e-06	7050	genus..Eubacteriumruminantiumgroup.id.11340	22.4673
14	52219066	rs10131724	C	A	-0.199832	0.0414577	-4.71758	2.39e-06	5071	genus..Eubacteriumruminantiumgroup.id.11340	23.2338
22	25303688	rs139750	G	A	-0.0830184	0.0171902	-4.8302	1.36e-06	7314	genus..Eubacteriumruminantiumgroup.id.11340	23.323
5	33897589	rs16891896	A	G	-0.174787	0.0390573	-4.71805	2.38e-06	4753	genus..Eubacteriumruminantiumgroup.id.11340	20.0269
22	25305370	rs139756	A	G	-0.0815151	0.0171678	-4.74783	2.06e-06	7314	genus..Eubacteriumruminantiumgroup.id.11340	22.5449
10	129035689	rs72836423	G	T	-0.139995	0.0306785	-4.64743	3.36e-06	7285	genus..Eubacteriumruminantiumgroup.id.11340	20.8237
14	52222427	rs7154654	G	T	-0.199751	0.0416527	-4.70052	2.59e-06	5071	genus..Eubacteriumruminantiumgroup.id.11340	22.998
22	25298983	rs139742	C	T	-0.082364	0.0171893	-4.79308	1.64e-06	7314	genus..Eubacteriumruminantiumgroup.id.11340	22.9594
22	25300371	rs139745	T	C	-0.0820112	0.0171746	-4.77708	1.78e-06	7314	genus..Eubacteriumruminantiumgroup.id.11340	22.8019
22	25297338	rs139735	A	C	-0.0825757	0.0173398	-4.77481	1.8e-06	7739	genus..Eubacteriumruminantiumgroup.id.11340	22.6786
8	138626268	rs7000472	G	A	-0.0762282	0.016523	-4.60785	4.07e-06	7739	genus..Eubacteriumruminantiumgroup.id.11340	21.284
2	71247578	rs2418654	T	C	-0.0748879	0.0165852	-4.52039	6.17e-06	7314	genus..Eubacteriumruminantiumgroup.id.11340	20.3884
2	201610645	rs13025464	C	T	-0.0737077	0.0163786	-4.49465	6.97e-06	7738	genus..Eubacteriumruminantiumgroup.id.11340	20.2523
5	121184522	rs35482477	C	G	0.0848449	0.0185697	4.58288	4.59e-06	7314	genus..Eubacteriumruminantiumgroup.id.11340	20.8758
2	201610167	rs2348119	T	C	-0.0735024	0.0163774	-4.48309	7.36e-06	7738	genus..Eubacteriumruminantiumgroup.id.11340	20.1424
2	201609120	rs10931918	G	A	-0.0734344	0.0163825	-4.47616	7.6e-06	7738	genus..Eubacteriumruminantiumgroup.id.11340	20.0927
5	33896793	rs62352462	A	G	-0.164077	0.0378038	-4.56205	5.07e-06	4790	genus..Eubacteriumruminantiumgroup.id.11340	18.8375
5	33898607	rs58535382	C	T	-0.170617	0.0391685	-4.59581	4.31e-06	4753	genus..Eubacteriumruminantiumgroup.id.11340	18.9744
22	25300658	rs139746	G	A	0.0766786	0.0161247	4.72778	2.27e-06	7739	genus..Eubacteriumruminantiumgroup.id.11340	22.6133
22	25304948	rs139755	G	A	-0.0801848	0.0171957	-4.66338	3.11e-06	7314	genus..Eubacteriumruminantiumgroup.id.11340	21.7443
1	197978281	rs6676699	T	G	-0.0888124	0.0196447	-4.5134	6.38e-06	7708	genus..Eubacteriumruminantiumgroup.id.11340	20.4388
5	33902358	rs1593084	G	A	-0.14052	0.0314262	-4.576	4.74e-06	7238	genus..Eubacteriumruminantiumgroup.id.11340	19.9937
12	63306003	rs73139629	C	A	-0.115098	0.0247909	-4.5501	5.36e-06	7314	genus..Eubacteriumruminantiumgroup.id.11340	21.555
22	48749548	rs112375806	A	T	0.143141	0.0293757	4.53276	5.82e-06	7123	genus..Eubacteriumruminantiumgroup.id.11340	23.7438
9	2539358	rs606117	G	A	0.0833243	0.018056	4.57263	4.82e-06	7263	genus..Eubacteriumruminantiumgroup.id.11340	21.2961
2	201606722	rs11684485	C	T	-0.0725226	0.0163802	-4.4232	9.72e-06	7739	genus..Eubacteriumruminantiumgroup.id.11340	19.6022
8	138619522	rs6991627	A	C	0.0729382	0.0162304	4.48101	7.43e-06	7739	genus..Eubacteriumruminantiumgroup.id.11340	20.1953
8	138615208	rs11988117	T	G	0.0724628	0.0162305	4.45263	8.48e-06	7739	genus..Eubacteriumruminantiumgroup.id.11340	19.9326
9	2539367	rs606120	G	A	0.0826132	0.0180574	4.53245	5.83e-06	7263	genus..Eubacteriumruminantiumgroup.id.11340	20.9308
6	130030114	rs57340348	C	T	-0.0979429	0.0212166	-4.56763	4.93e-06	7314	genus..Eubacteriumruminantiumgroup.id.11340	21.3106
22	48749087	rs9627308	G	C	0.140574	0.0293882	4.47582	7.61e-06	7118	genus..Eubacteriumruminantiumgroup.id.11340	22.8803
22	25297513	rs139737	C	A	-0.0854026	0.0192776	-4.49687	6.9e-06	7728	genus..Eubacteriumruminantiumgroup.id.11340	19.6262
9	2539175	rs605239	G	A	0.0816941	0.0179992	4.49615	6.92e-06	7264	genus..Eubacteriumruminantiumgroup.id.11340	20.6004
22	25302284	rs139748	A	G	-0.0887287	0.0199653	-4.47333	7.7e-06	7314	genus..Eubacteriumruminantiumgroup.id.11340	19.7503
1	3044181	rs2817174	T	C	-0.0734306	0.0163687	-4.4687	7.87e-06	7710	genus..Eubacteriumruminantiumgroup.id.11340	20.1246
9	2539337	rs606082	G	A	0.0816144	0.0180044	4.493	7.02e-06	7263	genus..Eubacteriumruminantiumgroup.id.11340	20.5482
22	25305513	rs139757	C	A	-0.0791007	0.0171972	-4.59699	4.29e-06	7314	genus..Eubacteriumruminantiumgroup.id.11340	21.1566
9	2538163	rs559682	G	A	0.0805633	0.0179999	4.43162	9.35e-06	7265	genus..Eubacteriumruminantiumgroup.id.11340	20.0325
9	2539280	rs829969	G	A	0.0809604	0.0180021	4.45521	8.38e-06	7263	genus..Eubacteriumruminantiumgroup.id.11340	20.2255
9	2539495	rs482376	C	T	0.0807967	0.0180051	4.44172	8.92e-06	7265	genus..Eubacteriumruminantiumgroup.id.11340	20.1371
9	2530047	rs7857522	C	T	0.0813023	0.0179913	4.47164	7.76e-06	7265	genus..Eubacteriumruminantiumgroup.id.11340	20.4211
1	88523399	rs10923018	A	G	0.0726438	0.0160924	4.5	6.8e-06	7739	genus..Eubacteriumruminantiumgroup.id.11340	20.3777
15	61289622	rs11637981	T	G	-0.073258	0.0160888	-4.54719	5.44e-06	7718	genus..Eubacteriumruminantiumgroup.id.11340	20.733
9	2529848	rs7858063	G	C	0.0809647	0.0179903	4.45336	8.45e-06	7264	genus..Eubacteriumruminantiumgroup.id.11340	20.2542
12	30360954	rs17519472	T	C	0.107804	0.0233984	4.57759	4.7e-06	7710	genus..Eubacteriumruminantiumgroup.id.11340	21.2275
6	11953633	rs209813	A	G	-0.103488	0.0236391	-4.43443	9.23e-06	7264	genus..Eubacteriumruminantiumgroup.id.11340	19.1655
5	33895326	rs10521010	T	C	-0.163044	0.0388685	-4.44308	8.87e-06	4753	genus..Eubacteriumruminantiumgroup.id.11340	17.5959
1	88522282	rs4656007	T	C	0.0721409	0.0160888	4.46774	7.9e-06	7739	genus..Eubacteriumruminantiumgroup.id.11340	20.1056
22	25305718	rs139758	T	C	-0.0774789	0.0171759	-4.5107	6.46e-06	7314	genus..Eubacteriumruminantiumgroup.id.11340	20.3482
1	88518243	rs12117793	T	A	0.0717461	0.0160936	4.44115	8.95e-06	7738	genus..Eubacteriumruminantiumgroup.id.11340	19.8742
22	25305805	rs139759	G	A	-0.0773223	0.0171721	-4.5052	6.63e-06	7314	genus..Eubacteriumruminantiumgroup.id.11340	20.275
15	61290342	rs7164992	G	C	-0.0743144	0.016524	-4.48916	7.15e-06	7314	genus..Eubacteriumruminantiumgroup.id.11340	20.2262
8	114445055	rs16884680	T	G	-0.0906428	0.0191909	-4.78153	1.74e-06	15289	genus..Eubacteriumventriosumgroup.id.11341	22.3088
20	2308307	rs6048195	T	A	-0.0603594	0.011658	-5.15746	2.5e-07	14839	genus..Eubacteriumventriosumgroup.id.11341	26.8067
20	50140919	rs73615400	C	T	-0.0956303	0.0193428	-4.90098	9.54e-07	15146	genus..Eubacteriumventriosumgroup.id.11341	24.443
3	190223732	rs57199565	C	T	0.0783394	0.0160257	4.93609	7.97e-07	14913	genus..Eubacteriumventriosumgroup.id.11341	23.8961
13	98785900	rs11617697	G	A	-0.143349	0.0286241	-4.95542	7.22e-07	11497	genus..Eubacteriumventriosumgroup.id.11341	25.0798
18	22464738	rs11872789	C	T	0.0570842	0.0123744	4.61593	3.91e-06	15286	genus..Eubacteriumventriosumgroup.id.11341	21.2806
18	22460785	rs12964517	A	G	0.0587198	0.0123453	4.74598	2.07e-06	15289	genus..Eubacteriumventriosumgroup.id.11341	22.6237
12	52423996	rs876734	T	C	-0.0618696	0.0132532	-4.67855	2.89e-06	14913	genus..Eubacteriumventriosumgroup.id.11341	21.7927
20	2308274	rs6036147	A	G	-0.0554001	0.0115051	-4.80234	1.57e-06	15215	genus..Eubacteriumventriosumgroup.id.11341	23.1869
14	44975510	rs3809430	C	T	-0.0548171	0.0118426	-4.63594	3.55e-06	15287	genus..Eubacteriumventriosumgroup.id.11341	21.426
14	44950818	rs12889086	A	G	0.0533018	0.0116038	4.58023	4.64e-06	15289	genus..Eubacteriumventriosumgroup.id.11341	21.1
14	44977004	rs62013253	A	G	-0.0547469	0.011848	-4.62933	3.67e-06	15284	genus..Eubacteriumventriosumgroup.id.11341	21.3514
14	44986647	rs10150913	T	A	-0.0541999	0.0118601	-4.57873	4.68e-06	15287	genus..Eubacteriumventriosumgroup.id.11341	20.8842
14	44969300	rs423478	C	T	-0.0544673	0.0118439	-4.60657	4.09e-06	15286	genus..Eubacteriumventriosumgroup.id.11341	21.1487
14	44959913	rs398277	C	A	-0.0543725	0.0118449	-4.594	4.35e-06	15282	genus..Eubacteriumventriosumgroup.id.11341	21.0716
14	44978771	rs28650295	G	C	-0.0543673	0.0118582	-4.59606	4.31e-06	15287	genus..Eubacteriumventriosumgroup.id.11341	21.0202
16	60348381	rs72783037	A	C	0.0658926	0.0143747	4.50789	6.55e-06	15286	genus..Eubacteriumventriosumgroup.id.11341	21.0124
14	44988118	rs10144730	C	T	-0.0543347	0.0118602	-4.58985	4.44e-06	15287	genus..Eubacteriumventriosumgroup.id.11341	20.9879
14	44955470	rs390352	T	G	-0.0541723	0.0118384	-4.58088	4.63e-06	15284	genus..Eubacteriumventriosumgroup.id.11341	20.9395
14	44979062	rs28552670	G	T	-0.0541345	0.0118482	-4.57992	4.65e-06	15287	genus..Eubacteriumventriosumgroup.id.11341	20.8758
14	44988898	rs10134680	T	C	-0.0541444	0.0118598	-4.57499	4.76e-06	15287	genus..Eubacteriumventriosumgroup.id.11341	20.8426
4	126371814	rs73849225	C	T	0.0975711	0.0224388	4.55619	5.21e-06	14573	genus..Eubacteriumventriosumgroup.id.11341	18.9079
14	44986149	rs62011174	A	C	-0.053911	0.01186	-4.55342	5.28e-06	15287	genus..Eubacteriumventriosumgroup.id.11341	20.6627
14	44991412	rs55939577	A	G	-0.0540323	0.0118638	-4.56574	4.98e-06	15289	genus..Eubacteriumventriosumgroup.id.11341	20.7426
14	44987406	rs10141800	C	T	-0.0539578	0.0118504	-4.56217	5.06e-06	15287	genus..Eubacteriumventriosumgroup.id.11341	20.7321
14	44985842	rs1959383	G	C	-0.0539421	0.0118497	-4.56116	5.09e-06	15287	genus..Eubacteriumventriosumgroup.id.11341	20.7223
4	126375259	rs17009692	A	C	0.0979294	0.0225024	4.54849	5.4e-06	14578	genus..Eubacteriumventriosumgroup.id.11341	18.9396
14	44984475	rs10144298	T	G	-0.0538489	0.0118487	-4.55552	5.23e-06	15287	genus..Eubacteriumventriosumgroup.id.11341	20.6544
4	126382122	rs78869071	T	C	0.0980023	0.0225083	4.54142	5.59e-06	14577	genus..Eubacteriumventriosumgroup.id.11341	18.9577
1	147291928	rs78250280	A	G	0.0749762	0.0164404	4.64762	3.36e-06	14835	genus..Eubacteriumventriosumgroup.id.11341	20.7979
13	51938576	rs9316536	G	T	-0.0817111	0.0183121	-4.46964	7.84e-06	15289	genus..Eubacteriumventriosumgroup.id.11341	19.9107
14	44983120	rs8022000	C	T	-0.0538328	0.0118492	-4.55263	5.3e-06	15287	genus..Eubacteriumventriosumgroup.id.11341	20.6404
14	44983849	rs28803480	C	G	-0.0538228	0.0118494	-4.5519	5.32e-06	15287	genus..Eubacteriumventriosumgroup.id.11341	20.6319
14	44991751	rs61534193	G	A	-0.0538822	0.0118635	-4.55148	5.33e-06	15289	genus..Eubacteriumventriosumgroup.id.11341	20.6283
14	44986631	rs10138634	A	G	-0.0538076	0.0118502	-4.54942	5.38e-06	15287	genus..Eubacteriumventriosumgroup.id.11341	20.6175
14	51960625	rs35179274	T	C	-0.0627263	0.013786	-4.53509	5.76e-06	15287	genus..Eubacteriumventriosumgroup.id.11341	20.7026
14	44982580	rs10137837	T	C	-0.0537154	0.0118491	-4.5426	5.56e-06	15287	genus..Eubacteriumventriosumgroup.id.11341	20.5508
14	44983973	rs28820968	G	A	-0.0537052	0.0118586	-4.538	5.68e-06	15287	genus..Eubacteriumventriosumgroup.id.11341	20.5102
14	51961407	rs11157826	C	T	-0.0616087	0.0138021	-4.4543	8.42e-06	15288	genus..Eubacteriumventriosumgroup.id.11341	19.9248
1	109398264	rs66746423	T	C	0.0751501	0.0164978	4.5225	6.11e-06	14578	genus..Eubacteriumventriosumgroup.id.11341	20.7494
14	44996191	rs1959391	A	C	-0.0532932	0.0118624	-4.50479	6.64e-06	15289	genus..Eubacteriumventriosumgroup.id.11341	20.1836
2	203661779	rs6704822	G	A	0.0739179	0.0166705	4.50548	6.62e-06	15289	genus..Eubacteriumventriosumgroup.id.11341	19.6609
14	45001676	rs2152497	T	C	-0.0530193	0.011846	-4.49792	6.86e-06	15289	genus..Eubacteriumventriosumgroup.id.11341	20.032
14	44996549	rs10130880	C	G	-0.0527692	0.0118551	-4.45961	8.21e-06	15288	genus..Eubacteriumventriosumgroup.id.11341	19.8129
14	45034115	rs8020950	G	C	-0.0526103	0.0118568	-4.44475	8.8e-06	15289	genus..Eubacteriumventriosumgroup.id.11341	19.6882
14	44966111	rs397124	C	T	-0.0560569	0.0126606	-4.45354	8.45e-06	15287	genus..Eubacteriumventriosumgroup.id.11341	19.6042
3	107736434	rs13082419	T	C	-0.0715522	0.016137	-4.4269	9.56e-06	14501	genus..Eubacteriumventriosumgroup.id.11341	19.6608
3	171895485	rs66830358	A	T	0.0528752	0.0117972	4.4977	6.87e-06	14913	genus..Eubacteriumventriosumgroup.id.11341	20.0884
2	203664244	rs13409418	T	G	0.0813818	0.0185558	4.42189	9.78e-06	14835	genus..Eubacteriumventriosumgroup.id.11341	19.2351
1	147270847	rs35298140	C	T	0.0753602	0.0172241	4.45592	8.35e-06	14835	genus..Eubacteriumventriosumgroup.id.11341	19.1431
10	117350560	rs10509991	A	G	-0.0518669	0.011072	-4.64137	3.46e-06	16925	genus.Anaerostipes.id.1991	21.9448
10	117356060	rs2769391	G	A	-0.0511432	0.0109541	-4.64451	3.41e-06	16926	genus.Anaerostipes.id.1991	21.7982
10	117356127	rs11197325	T	C	-0.051152	0.0109548	-4.64344	3.43e-06	16925	genus.Anaerostipes.id.1991	21.8031
10	117338912	rs2804190	T	G	-0.0510354	0.0109534	-4.63728	3.53e-06	16925	genus.Anaerostipes.id.1991	21.7091
10	117341127	rs2769371	G	T	-0.051046	0.0109529	-4.63795	3.52e-06	16926	genus.Anaerostipes.id.1991	21.7202
10	117333719	rs2250761	C	T	-0.051044	0.0109529	-4.63752	3.53e-06	16926	genus.Anaerostipes.id.1991	21.7187
10	117339248	rs9420197	G	A	-0.0510004	0.010953	-4.6325	3.61e-06	16926	genus.Anaerostipes.id.1991	21.681
16	77577415	rs282969	T	C	0.0766425	0.0167019	4.75375	2e-06	16132	genus.Anaerostipes.id.1991	21.0576
10	117379664	rs1581904	C	A	-0.0513054	0.0109575	-4.66208	3.13e-06	16926	genus.Anaerostipes.id.1991	21.9232
10	117341202	rs12765024	G	A	-0.050966	0.0109541	-4.62897	3.67e-06	16925	genus.Anaerostipes.id.1991	21.6475
10	117332461	rs1410305	G	A	-0.0509452	0.0109528	-4.62767	3.7e-06	16926	genus.Anaerostipes.id.1991	21.6351
10	117328439	rs1336116	A	C	-0.0517391	0.0110683	-4.63279	3.61e-06	16926	genus.Anaerostipes.id.1991	21.8513
10	117355665	rs2804214	G	C	-0.0508961	0.0109542	-4.62288	3.78e-06	16926	genus.Anaerostipes.id.1991	21.5876
10	117331998	rs1328008	A	G	-0.050822	0.0109443	-4.61818	3.87e-06	16926	genus.Anaerostipes.id.1991	21.5637
10	117338162	rs2804187	A	T	-0.0508346	0.0109528	-4.61814	3.87e-06	16926	genus.Anaerostipes.id.1991	21.541
10	117338608	rs1576149	G	T	-0.0507956	0.0109528	-4.61441	3.94e-06	16926	genus.Anaerostipes.id.1991	21.508
10	117355460	rs2769394	C	A	-0.0507945	0.0109543	-4.61368	3.96e-06	16926	genus.Anaerostipes.id.1991	21.5014
10	117355138	rs2804212	G	C	-0.0507043	0.0109543	-4.60468	4.13e-06	16926	genus.Anaerostipes.id.1991	21.4251
10	117337927	rs2804186	T	C	-0.0507606	0.0109528	-4.61142	4e-06	16926	genus.Anaerostipes.id.1991	21.4783
10	117347590	rs11197320	C	T	-0.0507743	0.010954	-4.61245	3.98e-06	16926	genus.Anaerostipes.id.1991	21.4854
10	117338678	rs1576148	G	A	-0.0507477	0.0109528	-4.6098	4.03e-06	16926	genus.Anaerostipes.id.1991	21.4675
10	117335435	rs10885738	A	T	-0.0507882	0.0109545	-4.61061	4.01e-06	16926	genus.Anaerostipes.id.1991	21.4952
10	117310634	rs4506550	G	C	-0.0508574	0.0109606	-4.60723	4.08e-06	16926	genus.Anaerostipes.id.1991	21.5298
10	117337613	rs2784811	C	T	-0.0506896	0.0109528	-4.60499	4.12e-06	16926	genus.Anaerostipes.id.1991	21.4184
10	117311098	rs11197294	C	T	-0.0516559	0.0110945	-4.60854	4.06e-06	16926	genus.Anaerostipes.id.1991	21.6782
10	117332440	rs1410306	G	A	-0.0506958	0.0109528	-4.60506	4.12e-06	16926	genus.Anaerostipes.id.1991	21.4236
10	117355323	rs2769395	T	A	-0.0506765	0.0109543	-4.60218	4.18e-06	16926	genus.Anaerostipes.id.1991	21.4015
10	117339523	rs2804192	G	A	-0.0506518	0.0109532	-4.6006	4.21e-06	16926	genus.Anaerostipes.id.1991	21.3849
10	117357169	rs11197326	A	G	-0.050697	0.010956	-4.60047	4.22e-06	16926	genus.Anaerostipes.id.1991	21.4121
10	117332693	rs28414370	G	C	-0.0515261	0.0110703	-4.61233	3.98e-06	16926	genus.Anaerostipes.id.1991	21.6638
10	117348218	rs2769416	A	G	-0.0505635	0.010954	-4.59229	4.38e-06	16926	genus.Anaerostipes.id.1991	21.3074
10	117351901	rs2804204	G	T	-0.0505599	0.0109543	-4.59143	4.4e-06	16926	genus.Anaerostipes.id.1991	21.3029
10	117354392	rs2769398	A	C	-0.0504638	0.0109543	-4.58215	4.6e-06	16926	genus.Anaerostipes.id.1991	21.2221
10	117333664	rs1336117	C	G	-0.0504871	0.0109531	-4.58733	4.49e-06	16926	genus.Anaerostipes.id.1991	21.2465
10	117310224	rs7068521	C	T	-0.0507352	0.0109605	-4.59654	4.3e-06	16926	genus.Anaerostipes.id.1991	21.4268
10	117348436	rs2804195	A	C	-0.0505051	0.010954	-4.58621	4.51e-06	16926	genus.Anaerostipes.id.1991	21.2581
10	117348438	rs2769415	A	G	-0.0505025	0.0109537	-4.58621	4.51e-06	16926	genus.Anaerostipes.id.1991	21.2572
10	117351374	rs2769406	A	G	-0.0504765	0.010954	-4.58424	4.56e-06	16926	genus.Anaerostipes.id.1991	21.2339
10	117338419	rs1854244	T	C	-0.0504449	0.010953	-4.58306	4.58e-06	16926	genus.Anaerostipes.id.1991	21.2113
10	117354189	rs2769400	A	G	-0.0504638	0.0109543	-4.58215	4.6e-06	16926	genus.Anaerostipes.id.1991	21.2221
10	117354242	rs2769399	A	T	-0.0504638	0.0109543	-4.58215	4.6e-06	16926	genus.Anaerostipes.id.1991	21.2221
10	117352960	rs2804208	T	C	-0.0504303	0.0109544	-4.58007	4.65e-06	16926	genus.Anaerostipes.id.1991	21.1936
10	117352025	rs2804205	G	C	-0.0503703	0.0109544	-4.57426	4.78e-06	16926	genus.Anaerostipes.id.1991	21.1432
10	117355017	rs2769397	G	T	-0.0504259	0.010955	-4.57834	4.69e-06	16924	genus.Anaerostipes.id.1991	21.1878
10	117355034	rs2769396	G	A	-0.0504259	0.010955	-4.57834	4.69e-06	16924	genus.Anaerostipes.id.1991	21.1878
10	117352592	rs2769403	G	A	-0.0504152	0.0109545	-4.57788	4.7e-06	16926	genus.Anaerostipes.id.1991	21.1807
10	117338441	rs1854243	G	C	-0.0503711	0.010953	-4.57636	4.73e-06	16926	genus.Anaerostipes.id.1991	21.1493
10	117339417	rs2769375	T	C	-0.0503966	0.010954	-4.5759	4.74e-06	16926	genus.Anaerostipes.id.1991	21.1669
10	117351787	rs2769405	G	A	-0.0503804	0.010954	-4.57541	4.75e-06	16926	genus.Anaerostipes.id.1991	21.1532
10	117333122	rs7894126	C	T	-0.0504172	0.0109536	-4.57872	4.68e-06	16926	genus.Anaerostipes.id.1991	21.1858
10	117381868	rs1410304	G	A	-0.0504116	0.0109574	-4.5792	4.67e-06	16926	genus.Anaerostipes.id.1991	21.1663
10	117353172	rs2804209	T	C	-0.0503362	0.0109544	-4.57153	4.84e-06	16926	genus.Anaerostipes.id.1991	21.1145
10	117350946	rs2769408	A	G	-0.050322	0.0109537	-4.57035	4.87e-06	16926	genus.Anaerostipes.id.1991	21.1055
10	117368656	rs3932552	C	T	-0.0503205	0.0109578	-4.56766	4.93e-06	16925	genus.Anaerostipes.id.1991	21.0883
3	171100102	rs2014785	C	T	0.0515687	0.0112199	4.57862	4.68e-06	16445	genus.Anaerostipes.id.1991	21.125
10	117350613	rs2769409	A	G	-0.0503363	0.0109554	-4.56854	4.91e-06	16926	genus.Anaerostipes.id.1991	21.111
9	13524951	rs3900777	A	G	-0.107918	0.0236309	-4.60186	4.19e-06	14693	genus.Anaerostipes.id.1991	20.856
10	117371711	rs1977454	G	A	-0.0502287	0.0109559	-4.56177	5.07e-06	16926	genus.Anaerostipes.id.1991	21.0188
10	117350297	rs2804200	G	C	-0.0502587	0.0109537	-4.565	5e-06	16926	genus.Anaerostipes.id.1991	21.0522
10	117352961	rs2769402	C	T	-0.0502625	0.0109545	-4.56483	5e-06	16926	genus.Anaerostipes.id.1991	21.0526
10	117353700	rs2769401	A	G	-0.0502764	0.0109545	-4.56481	5e-06	16926	genus.Anaerostipes.id.1991	21.0643
10	117350587	rs2804201	T	A	-0.0502363	0.0109538	-4.56295	5.04e-06	16926	genus.Anaerostipes.id.1991	21.0334
10	117315484	rs11197299	T	G	-0.0512799	0.0111019	-4.56939	4.89e-06	16922	genus.Anaerostipes.id.1991	21.3353
10	117349320	rs2804198	T	C	-0.0501948	0.0109537	-4.55889	5.14e-06	16926	genus.Anaerostipes.id.1991	20.9987
10	117352231	rs2804206	T	G	-0.0502016	0.0109544	-4.55836	5.16e-06	16926	genus.Anaerostipes.id.1991	21.0018
2	142774333	rs62157625	C	T	0.088573	0.0185548	4.81813	1.45e-06	15215	genus.Anaerostipes.id.1991	22.7872
10	117331519	rs2250483	C	A	-0.0501398	0.010953	-4.55458	5.25e-06	16926	genus.Anaerostipes.id.1991	20.9556
10	117337716	rs2784812	G	A	-0.0501114	0.010953	-4.55253	5.3e-06	16926	genus.Anaerostipes.id.1991	20.9319
10	117351373	rs10885747	C	T	-0.0510319	0.0111113	-4.56123	5.09e-06	16921	genus.Anaerostipes.id.1991	21.0936
10	117376831	rs1927480	G	A	-0.0502366	0.0109584	-4.56059	5.1e-06	16926	genus.Anaerostipes.id.1991	21.0158
10	117375970	rs1576144	C	T	-0.0501395	0.0109559	-4.55485	5.24e-06	16926	genus.Anaerostipes.id.1991	20.9442
10	117375587	rs1576147	G	A	-0.0501516	0.0109558	-4.55413	5.26e-06	16926	genus.Anaerostipes.id.1991	20.9545
10	117379859	rs1581903	T	C	-0.0500056	0.0109586	-4.53923	5.65e-06	16926	genus.Anaerostipes.id.1991	20.8221
10	117347467	rs11197319	T	G	-0.0500229	0.0109544	-4.54466	5.5e-06	16926	genus.Anaerostipes.id.1991	20.8528
10	117381084	rs2769424	C	T	-0.0500946	0.0109562	-4.5505	5.35e-06	16926	genus.Anaerostipes.id.1991	20.9055
10	117357959	rs2225166	C	T	-0.0500311	0.0109558	-4.54252	5.56e-06	16925	genus.Anaerostipes.id.1991	20.8541
10	117350842	rs2804202	T	A	-0.0500018	0.0109536	-4.54144	5.59e-06	16926	genus.Anaerostipes.id.1991	20.8381
10	117348814	rs2804197	T	C	-0.0499713	0.0109538	-4.53865	5.66e-06	16926	genus.Anaerostipes.id.1991	20.8121
10	117374509	rs1581906	T	A	-0.0500093	0.0109558	-4.5417	5.58e-06	16926	genus.Anaerostipes.id.1991	20.8361
10	117352029	rs11197324	G	A	-0.0497691	0.0109543	-4.52025	6.18e-06	16925	genus.Anaerostipes.id.1991	20.642
10	117363999	rs11197344	A	C	-0.0498487	0.010957	-4.52934	5.92e-06	16925	genus.Anaerostipes.id.1991	20.6976
10	117352524	rs2804207	C	T	-0.0498972	0.0109561	-4.52807	5.95e-06	16926	genus.Anaerostipes.id.1991	20.7415
10	117370033	rs2804224	G	C	-0.049797	0.0109555	-4.5226	6.11e-06	16926	genus.Anaerostipes.id.1991	20.6604
10	117358809	rs1590736	A	G	-0.0496685	0.0109566	-4.51257	6.4e-06	16925	genus.Anaerostipes.id.1991	20.5501
10	117359928	rs10885752	A	C	-0.0497252	0.0109568	-4.51743	6.26e-06	16925	genus.Anaerostipes.id.1991	20.5962
10	117351219	rs7095798	C	T	-0.0503701	0.0110586	-4.52543	6.03e-06	16925	genus.Anaerostipes.id.1991	20.7467
10	117360111	rs10787582	C	T	-0.0497168	0.0109568	-4.51665	6.28e-06	16925	genus.Anaerostipes.id.1991	20.5892
10	117353403	rs3858323	G	A	-0.0506186	0.0110719	-4.53245	5.83e-06	16925	genus.Anaerostipes.id.1991	20.9013
10	117350004	rs10509992	A	G	-0.0497505	0.0109537	-4.51879	6.22e-06	16925	genus.Anaerostipes.id.1991	20.6287
10	117349838	rs2769413	C	A	-0.0495657	0.010954	-4.50196	6.73e-06	16926	genus.Anaerostipes.id.1991	20.4747
10	117360268	rs10787583	G	A	-0.0496431	0.0109568	-4.50996	6.48e-06	16925	genus.Anaerostipes.id.1991	20.5281
10	117329956	rs11197301	A	G	-0.0502584	0.0110543	-4.51779	6.25e-06	16926	genus.Anaerostipes.id.1991	20.6708
10	117358351	rs4498893	A	G	-0.049634	0.0109564	-4.50854	6.53e-06	16925	genus.Anaerostipes.id.1991	20.5221
10	117361855	rs7915314	T	C	-0.0495876	0.0109569	-4.50464	6.65e-06	16925	genus.Anaerostipes.id.1991	20.482
10	117372854	rs2769378	C	T	-0.0496943	0.0109581	-4.51165	6.43e-06	16926	genus.Anaerostipes.id.1991	20.5655
10	117359307	rs35875963	A	G	-0.0495525	0.0109565	-4.50199	6.73e-06	16925	genus.Anaerostipes.id.1991	20.4543
10	117333796	rs11812371	C	G	-0.0506333	0.0110715	-4.53366	5.8e-06	16924	genus.Anaerostipes.id.1991	20.9151
10	117375779	rs1576146	G	A	-0.0496774	0.0109586	-4.51069	6.46e-06	16926	genus.Anaerostipes.id.1991	20.5496
10	117360304	rs10787584	C	T	-0.0495131	0.0109568	-4.49816	6.85e-06	16925	genus.Anaerostipes.id.1991	20.4206
10	117368821	rs2025912	G	T	-0.0495391	0.0109584	-4.49805	6.86e-06	16925	genus.Anaerostipes.id.1991	20.4361
10	117362420	rs11197336	T	C	-0.0495095	0.010957	-4.49799	6.86e-06	16925	genus.Anaerostipes.id.1991	20.417
2	39351569	rs6726833	A	C	-0.0877497	0.0189408	-4.64983	3.32e-06	16924	genus.Anaerostipes.id.1991	21.4631
10	117358213	rs1927481	C	T	-0.0494558	0.0109564	-4.49217	7.05e-06	16925	genus.Anaerostipes.id.1991	20.3749
10	117388129	rs2804247	A	G	-0.04959	0.0109571	-4.50227	6.72e-06	16926	genus.Anaerostipes.id.1991	20.4833
10	117358942	rs1590733	T	C	-0.0492889	0.0109566	-4.47731	7.56e-06	16925	genus.Anaerostipes.id.1991	20.2372
10	117363928	rs11197343	G	A	-0.0493584	0.0109572	-4.48434	7.31e-06	16925	genus.Anaerostipes.id.1991	20.2918
10	117363877	rs11197342	C	T	-0.0493584	0.0109572	-4.48434	7.31e-06	16925	genus.Anaerostipes.id.1991	20.2918
3	171100675	rs882172	A	G	0.0495172	0.0110342	4.41949	9.89e-06	16926	genus.Anaerostipes.id.1991	20.1386
10	117360650	rs10885753	T	G	-0.0493349	0.0109569	-4.4818	7.4e-06	16925	genus.Anaerostipes.id.1991	20.2738
10	117363445	rs34596478	A	G	-0.0493161	0.0109572	-4.48056	7.44e-06	16925	genus.Anaerostipes.id.1991	20.257
10	117347708	rs11197322	C	T	-0.0493043	0.0109546	-4.47892	7.5e-06	16925	genus.Anaerostipes.id.1991	20.2572
10	117385108	rs2249799	G	A	-0.050092	0.0110711	-4.49284	7.03e-06	16926	genus.Anaerostipes.id.1991	20.4718
10	117349863	rs2769412	A	G	-0.0492764	0.010954	-4.47576	7.61e-06	16926	genus.Anaerostipes.id.1991	20.2363
10	117363774	rs11197341	G	A	-0.0492553	0.0109572	-4.47502	7.64e-06	16925	genus.Anaerostipes.id.1991	20.2072
10	117349269	rs10885746	A	C	-0.0499696	0.0110578	-4.48525	7.28e-06	16925	genus.Anaerostipes.id.1991	20.4207
10	117358919	rs1590734	G	C	-0.0492464	0.0109564	-4.47316	7.71e-06	16925	genus.Anaerostipes.id.1991	20.2029
10	117388187	rs11197357	C	A	-0.0501432	0.0111334	-4.47832	7.52e-06	16920	genus.Anaerostipes.id.1991	20.2848
10	117347742	rs11197323	C	T	-0.0491601	0.0109546	-4.46605	7.97e-06	16925	genus.Anaerostipes.id.1991	20.1387
10	117362111	rs11197330	T	C	-0.0494484	0.0109573	-4.49215	7.05e-06	16925	genus.Anaerostipes.id.1991	20.3655
10	117364177	rs11197345	A	C	-0.0499316	0.0110811	-4.47051	7.8e-06	16925	genus.Anaerostipes.id.1991	20.3042
10	117347692	rs11197321	T	C	-0.0492028	0.0109546	-4.46992	7.82e-06	16925	genus.Anaerostipes.id.1991	20.1738
10	117362834	rs11197337	C	T	-0.049126	0.0109572	-4.46323	8.07e-06	16925	genus.Anaerostipes.id.1991	20.1015
10	117375426	rs11492805	A	G	-0.0501314	0.0111141	-4.47699	7.57e-06	16925	genus.Anaerostipes.id.1991	20.3455
10	117365148	rs11197346	C	A	-0.0495673	0.0110811	-4.43573	9.18e-06	16925	genus.Anaerostipes.id.1991	20.009
10	117358107	rs1927482	T	C	-0.0490342	0.0109566	-4.45383	8.44e-06	16925	genus.Anaerostipes.id.1991	20.0286
10	117358833	rs1590735	G	T	-0.0490129	0.0109566	-4.4523	8.5e-06	16925	genus.Anaerostipes.id.1991	20.011
10	117297912	rs2149112	A	G	-0.0490939	0.010956	-4.45054	8.57e-06	16926	genus.Anaerostipes.id.1991	20.0794
9	1582701	rs6474958	G	A	-0.0500065	0.0112001	-4.50159	6.74e-06	16918	genus.Anaerostipes.id.1991	19.9347
10	117432222	rs2532728	A	C	-0.0502324	0.0112509	-4.43833	9.07e-06	16445	genus.Anaerostipes.id.1991	19.9339
2	39350851	rs10165968	G	A	-0.0868936	0.0189456	-4.58804	4.47e-06	16925	genus.Anaerostipes.id.1991	21.0358
4	169690814	rs6854026	C	T	-0.0508482	0.0109075	-4.65782	3.2e-06	16921	genus.Anaerostipes.id.1991	21.732
10	117362964	rs11197340	C	G	-0.0494557	0.0110831	-4.43183	9.34e-06	16925	genus.Anaerostipes.id.1991	19.9119
10	117377706	rs2420091	A	G	-0.0494531	0.0110703	-4.43357	9.27e-06	16926	genus.Anaerostipes.id.1991	19.9558
9	13524193	rs72708371	G	A	-0.10535	0.0236681	-4.48623	7.25e-06	14693	genus.Anaerostipes.id.1991	19.8125
16	77578315	rs176091	A	T	0.0739404	0.0168365	4.55469	5.25e-06	16132	genus.Anaerostipes.id.1991	19.2868
10	117362962	rs11197339	G	A	-0.0488006	0.010958	-4.43467	9.22e-06	16925	genus.Anaerostipes.id.1991	19.833
10	117362125	rs11197331	A	G	-0.0488058	0.0109572	-4.43393	9.25e-06	16925	genus.Anaerostipes.id.1991	19.8402
10	117400933	rs11197369	A	G	-0.0496426	0.0111247	-4.43268	9.31e-06	16914	genus.Anaerostipes.id.1991	19.9128
19	1497547	rs78735375	C	A	-0.137429	0.0305304	-4.55121	5.33e-06	10360	genus.Anaerostipes.id.1991	20.2623
2	39345862	rs12620003	C	T	-0.0852566	0.0188961	-4.50912	6.51e-06	16925	genus.Anaerostipes.id.1991	20.3568
9	1504344	rs10961808	C	T	0.0524036	0.0117413	4.46225	8.11e-06	16924	genus.Anaerostipes.id.1991	19.9199
8	128397494	rs7823228	C	G	-0.0621085	0.0136614	-4.53203	5.84e-06	16445	genus.Anaerostipes.id.1991	20.6686
4	169690820	rs6823685	A	C	-0.0494816	0.0109105	-4.53052	5.88e-06	16921	genus.Anaerostipes.id.1991	20.5683
1	67595108	rs13376554	T	A	0.197389	0.0458642	4.47279	7.72e-06	3101	genus.Anaerostipes.id.1991	18.5224
17	2850737	rs60983350	A	G	-0.0539901	0.0116575	-4.59056	4.42e-06	16344	genus.Anaerostipes.id.1991	21.4494
11	105615253	rs10502061	G	A	0.0835752	0.0192017	4.46692	7.94e-06	16825	genus.Anaerostipes.id.1991	18.9442
13	38057066	rs2323487	A	T	0.0862458	0.0176377	5.09046	3.57e-07	16566	genus.Anaerotruncus.id.2054	23.9107
13	38058413	rs6563550	C	T	0.0877135	0.0176745	5.16966	2.35e-07	16566	genus.Anaerotruncus.id.2054	24.6286
13	38059979	rs73180681	C	T	0.0869023	0.017664	5.15923	2.48e-07	16566	genus.Anaerotruncus.id.2054	24.2039
13	38058493	rs6563551	T	G	0.0870179	0.0176672	5.14197	2.72e-07	16566	genus.Anaerotruncus.id.2054	24.2594
13	38059218	rs7324216	C	T	0.0870129	0.0176561	5.13284	2.85e-07	16563	genus.Anaerotruncus.id.2054	24.2872
13	38061307	rs7337526	C	T	0.0864773	0.0176329	5.1223	3.02e-07	16566	genus.Anaerotruncus.id.2054	24.0522
13	38059841	rs17055871	T	A	0.085955	0.017641	5.09614	3.47e-07	16566	genus.Anaerotruncus.id.2054	23.7408
14	30608538	rs7147473	A	G	0.0541217	0.0117367	4.63855	3.51e-06	16545	genus.Anaerotruncus.id.2054	21.2643
13	38059067	rs3764077	A	G	0.0858947	0.017677	5.08782	3.62e-07	16566	genus.Anaerotruncus.id.2054	23.6111
13	38057357	rs1107244	A	G	0.0861587	0.0176661	5.086	3.66e-07	16566	genus.Anaerotruncus.id.2054	23.7857
13	38060148	rs61946592	T	C	0.0855154	0.0176413	5.06721	4.04e-07	16566	genus.Anaerotruncus.id.2054	23.4978
13	38060134	rs61946576	T	C	0.0849606	0.0176414	5.04442	4.55e-07	16566	genus.Anaerotruncus.id.2054	23.1937
13	38054867	rs7995332	C	A	0.0849637	0.0175899	5.04453	4.55e-07	16566	genus.Anaerotruncus.id.2054	23.3313
13	38032274	rs7984882	C	T	0.0771346	0.015849	4.9999	5.74e-07	16552	genus.Anaerotruncus.id.2054	23.686
14	30607199	rs8005030	T	C	0.0554447	0.0117854	4.72661	2.28e-06	16548	genus.Anaerotruncus.id.2054	22.1324
13	38043602	rs9603206	T	G	0.0782697	0.0165261	4.85998	1.17e-06	16566	genus.Anaerotruncus.id.2054	22.4309
13	38044596	rs9594210	C	T	0.0781097	0.0165252	4.83688	1.32e-06	16566	genus.Anaerotruncus.id.2054	22.3416
13	38044584	rs9603207	T	A	0.0777552	0.0165255	4.81777	1.45e-06	16566	genus.Anaerotruncus.id.2054	22.1387
13	38044689	rs9603208	T	G	0.0775519	0.0165255	4.80154	1.57e-06	16566	genus.Anaerotruncus.id.2054	22.023
13	38040795	rs17055747	A	C	0.0763071	0.0165303	4.77331	1.81e-06	16566	genus.Anaerotruncus.id.2054	21.3093
13	38044745	rs9594211	C	T	0.0773174	0.0165255	4.79014	1.67e-06	16566	genus.Anaerotruncus.id.2054	21.89
14	30606426	rs8019932	T	G	0.0530867	0.0117696	4.52613	6.01e-06	16548	genus.Anaerotruncus.id.2054	20.3446
2	12200752	rs4669806	T	G	0.0576389	0.0122994	4.71471	2.42e-06	16566	genus.Anaerotruncus.id.2054	21.9616
13	38044793	rs9603209	T	C	0.0771057	0.0165229	4.78197	1.74e-06	16565	genus.Anaerotruncus.id.2054	21.7771
13	38043585	rs9603205	C	A	0.0766203	0.0165262	4.77557	1.79e-06	16566	genus.Anaerotruncus.id.2054	21.4952
13	38041526	rs9594207	A	G	0.0763716	0.0165293	4.77348	1.81e-06	16566	genus.Anaerotruncus.id.2054	21.348
13	38034596	rs1322804	T	G	0.07599	0.0165346	4.75532	1.98e-06	16565	genus.Anaerotruncus.id.2054	21.1215
13	38040953	rs55963355	C	T	0.0760177	0.0165293	4.75294	2e-06	16566	genus.Anaerotruncus.id.2054	21.1506
13	38034928	rs9603195	G	T	0.0760277	0.0165342	4.7598	1.94e-06	16565	genus.Anaerotruncus.id.2054	21.1434
13	38041779	rs9594209	T	C	0.0761901	0.0165292	4.75937	1.94e-06	16566	genus.Anaerotruncus.id.2054	21.2467
13	38040641	rs9603202	A	G	0.0760715	0.0165304	4.75684	1.97e-06	16566	genus.Anaerotruncus.id.2054	21.1775
13	38040495	rs9603201	G	C	0.0760715	0.0165304	4.75684	1.97e-06	16566	genus.Anaerotruncus.id.2054	21.1775
13	38040845	rs55796046	G	T	0.0760234	0.0165318	4.75656	1.97e-06	16553	genus.Anaerotruncus.id.2054	21.1472
13	38039796	rs35308611	T	C	0.0760496	0.0165312	4.75534	1.98e-06	16566	genus.Anaerotruncus.id.2054	21.1633
13	38043027	rs1923717	A	T	0.0758439	0.0165268	4.74208	2.12e-06	16566	genus.Anaerotruncus.id.2054	21.0603
13	38041581	rs9603203	G	A	0.0760459	0.0165293	4.75312	2e-06	16566	genus.Anaerotruncus.id.2054	21.1662
13	38040072	rs17055728	A	G	0.0760129	0.0165311	4.75212	2.01e-06	16566	genus.Anaerotruncus.id.2054	21.1433
13	38043047	rs1923718	C	T	0.0760452	0.0165264	4.74928	2.04e-06	16566	genus.Anaerotruncus.id.2054	21.1732
13	38039685	rs34027519	C	T	0.0758119	0.0165317	4.74442	2.09e-06	16566	genus.Anaerotruncus.id.2054	21.03
13	38034847	rs2224659	A	G	0.0757825	0.0165343	4.74432	2.09e-06	16565	genus.Anaerotruncus.id.2054	21.0072
13	38040963	rs56406841	T	A	0.0758576	0.0165293	4.7437	2.1e-06	16566	genus.Anaerotruncus.id.2054	21.0615
13	38041608	rs9594208	T	C	0.0758459	0.0165292	4.7426	2.11e-06	16566	genus.Anaerotruncus.id.2054	21.0552
13	38039530	rs4436664	G	C	0.0758234	0.0165309	4.73975	2.14e-06	16566	genus.Anaerotruncus.id.2054	21.0385
13	38004672	rs11841382	T	G	0.084158	0.0185422	4.71224	2.45e-06	16566	genus.Anaerotruncus.id.2054	20.6
13	38035418	rs1590303	C	A	0.0757087	0.0165349	4.7329	2.21e-06	16565	genus.Anaerotruncus.id.2054	20.9647
13	38035189	rs1590305	C	T	0.0757208	0.0165366	4.73263	2.22e-06	16565	genus.Anaerotruncus.id.2054	20.9671
13	38043179	rs1923719	T	C	0.0756803	0.0165262	4.72997	2.25e-06	16566	genus.Anaerotruncus.id.2054	20.9711
13	38039651	rs35078720	C	G	0.0755069	0.0165312	4.72211	2.33e-06	16566	genus.Anaerotruncus.id.2054	20.8623
13	38043268	rs9603204	C	T	0.0756803	0.0165262	4.72997	2.25e-06	16566	genus.Anaerotruncus.id.2054	20.9711
13	38039470	rs4514540	C	T	0.0755698	0.0165311	4.72683	2.28e-06	16566	genus.Anaerotruncus.id.2054	20.8974
13	38039449	rs4578521	C	T	0.0755698	0.0165311	4.72683	2.28e-06	16566	genus.Anaerotruncus.id.2054	20.8974
14	30418008	rs10150232	G	A	0.0567088	0.0124877	4.50374	6.68e-06	16117	genus.Anaerotruncus.id.2054	20.6222
13	38038017	rs7988812	C	A	0.0755348	0.0165303	4.72306	2.32e-06	16566	genus.Anaerotruncus.id.2054	20.8801
13	38042304	rs7329262	A	G	0.0756237	0.0165344	4.72267	2.33e-06	16563	genus.Anaerotruncus.id.2054	20.9188
13	38038573	rs1575383	A	G	0.0753231	0.0165298	4.7125	2.45e-06	16566	genus.Anaerotruncus.id.2054	20.7644
13	38039572	rs5000542	G	A	0.0755112	0.0165317	4.72211	2.33e-06	16566	genus.Anaerotruncus.id.2054	20.8634
9	78630894	rs1272208	T	G	-0.0611743	0.0129831	-4.59731	4.28e-06	16117	genus.Anaerotruncus.id.2054	22.2015
13	38037970	rs7994056	T	C	0.0754446	0.0165303	4.71743	2.39e-06	16566	genus.Anaerotruncus.id.2054	20.8302
13	38037603	rs9594205	G	A	0.0754446	0.0165303	4.71743	2.39e-06	16566	genus.Anaerotruncus.id.2054	20.8302
13	38037517	rs9805695	T	C	0.0754446	0.0165303	4.71743	2.39e-06	16566	genus.Anaerotruncus.id.2054	20.8302
13	38038779	rs1575381	A	T	0.0754403	0.0165298	4.71743	2.39e-06	16566	genus.Anaerotruncus.id.2054	20.8292
13	38038555	rs4575409	C	T	0.0753231	0.0165298	4.7125	2.45e-06	16566	genus.Anaerotruncus.id.2054	20.7644
13	38038608	rs1575382	G	A	0.0751273	0.0165314	4.69708	2.64e-06	16566	genus.Anaerotruncus.id.2054	20.6527
13	38038299	rs7989845	A	G	0.0753274	0.0165303	4.7125	2.45e-06	16566	genus.Anaerotruncus.id.2054	20.7655
13	38038424	rs9603200	G	A	0.0753231	0.0165298	4.7125	2.45e-06	16566	genus.Anaerotruncus.id.2054	20.7644
13	38039395	rs4435115	G	A	0.0753836	0.0165313	4.71106	2.46e-06	16566	genus.Anaerotruncus.id.2054	20.7941
8	74713100	rs12056802	G	C	0.0774194	0.0177178	4.52197	6.13e-06	16010	genus.Anaerotruncus.id.2054	19.0933
13	38039975	rs17055723	C	T	0.0752909	0.0165311	4.70142	2.58e-06	16566	genus.Anaerotruncus.id.2054	20.7436
13	38039241	rs4421867	T	C	0.0751495	0.0165313	4.70122	2.59e-06	16566	genus.Anaerotruncus.id.2054	20.6651
13	38035562	rs7140071	T	C	0.075185	0.0165352	4.69888	2.62e-06	16565	genus.Anaerotruncus.id.2054	20.6749
13	38029885	rs1923716	C	A	0.0751532	0.0165331	4.70674	2.52e-06	16564	genus.Anaerotruncus.id.2054	20.6627
13	38035589	rs7334359	C	T	0.0749307	0.0165319	4.686	2.79e-06	16565	genus.Anaerotruncus.id.2054	20.5435
13	38038913	rs1575380	C	T	0.0748494	0.0165313	4.68556	2.79e-06	16566	genus.Anaerotruncus.id.2054	20.5003
3	150855371	rs1431492	T	C	-0.0654996	0.0146188	-4.48313	7.36e-06	16560	genus.Anaerotruncus.id.2054	20.0749
13	38035610	rs7335244	A	G	0.0748362	0.0165319	4.67934	2.88e-06	16565	genus.Anaerotruncus.id.2054	20.4918
13	38038447	rs9594206	G	A	0.074894	0.0165299	4.6781	2.9e-06	16566	genus.Anaerotruncus.id.2054	20.5285
2	12199434	rs11894866	A	G	0.0555304	0.0122095	4.57332	4.8e-06	16549	genus.Anaerotruncus.id.2054	20.6855
11	89040226	rs11018566	G	A	-0.156465	0.0366032	-4.52161	6.14e-06	6278	genus.Anaerotruncus.id.2054	18.2724
4	172808992	rs7675045	T	A	-0.0497815	0.0110573	-4.49617	6.92e-06	16566	genus.Anaerotruncus.id.2054	20.2691
13	38034016	rs55903929	C	G	0.07465	0.0165372	4.67569	2.93e-06	16564	genus.Anaerotruncus.id.2054	20.3768
13	38033982	rs56098078	A	C	0.0744184	0.0165409	4.65646	3.22e-06	16564	genus.Anaerotruncus.id.2054	20.2415
13	38039299	rs5010916	G	T	0.0740792	0.0165323	4.63538	3.56e-06	16566	genus.Anaerotruncus.id.2054	20.0782
13	38032747	rs9594204	C	T	0.0742355	0.0165374	4.64788	3.35e-06	16564	genus.Anaerotruncus.id.2054	20.1507
11	54908652	rs2704155	A	T	-0.106235	0.0234815	-4.5479	5.42e-06	12419	genus.Anaerotruncus.id.2054	20.4683
3	150854520	rs3915228	T	C	-0.0639055	0.01458	-4.42088	9.83e-06	16117	genus.Anaerotruncus.id.2054	19.2116
3	150857406	rs1920392	C	T	-0.0625776	0.014314	-4.44574	8.76e-06	16566	genus.Anaerotruncus.id.2054	19.1126
3	150787796	rs7637290	C	A	-0.0662084	0.0151381	-4.44701	8.71e-06	16117	genus.Anaerotruncus.id.2054	19.1286
3	150847403	rs6772640	G	A	-0.0601678	0.0138806	-4.42525	9.63e-06	16565	genus.Anaerotruncus.id.2054	18.7893
14	30434431	rs17096167	A	G	0.0563784	0.0126144	4.45318	8.46e-06	16117	genus.Anaerotruncus.id.2054	19.9753
13	38028749	rs9603191	G	A	0.0735703	0.0165324	4.60875	4.05e-06	16564	genus.Anaerotruncus.id.2054	19.8031
6	165015261	rs9347879	C	T	0.050618	0.011049	4.60008	4.22e-06	16566	genus.Anaerotruncus.id.2054	20.9877
15	33459867	rs6494922	G	A	0.0903106	0.0202257	4.50544	6.62e-06	16067	genus.Anaerotruncus.id.2054	19.9376
2	211663702	rs17734739	C	T	0.0660052	0.014908	4.48105	7.43e-06	15927	genus.Anaerotruncus.id.2054	19.6027
12	76523655	rs34449434	C	A	-0.0497004	0.0113402	-4.42043	9.85e-06	16117	genus.Anaerotruncus.id.2054	19.2078
13	38056801	rs875082	T	A	0.0821062	0.0191869	4.48457	7.31e-06	16566	genus.Anaerotruncus.id.2054	18.3123
13	38061397	rs7338422	A	G	0.0820615	0.0192731	4.48427	7.32e-06	16566	genus.Anaerotruncus.id.2054	18.1292
14	77502546	rs7155595	A	C	0.0539336	0.0118903	4.47757	7.55e-06	16553	genus.Anaerotruncus.id.2054	20.5747
13	38050826	rs9603210	A	G	0.0826361	0.0190832	4.44892	8.63e-06	16566	genus.Anaerotruncus.id.2054	18.7515
6	165005858	rs9355485	C	G	0.0493876	0.0110875	4.47463	7.65e-06	16564	genus.Anaerotruncus.id.2054	19.8411
6	165006541	rs12528051	T	A	0.0497865	0.0110496	4.52299	6.1e-06	16564	genus.Anaerotruncus.id.2054	20.3016
13	38062068	rs12584670	T	C	0.0813646	0.0192763	4.44027	8.98e-06	16566	genus.Anaerotruncus.id.2054	17.8165
14	77503443	rs12431415	G	A	0.0535454	0.0118921	4.43951	9.02e-06	16549	genus.Anaerotruncus.id.2054	20.2733
4	88163243	rs115414803	C	A	-0.144356	0.0317524	-4.49877	6.83e-06	9273	genus.Anaerotruncus.id.2054	20.6688
13	38061847	rs9594214	C	T	0.0809396	0.0192391	4.41902	9.92e-06	16566	genus.Anaerotruncus.id.2054	17.6991
3	77215327	rs66710942	T	C	0.0488038	0.0107412	4.53129	5.86e-06	17821	genus.Bacteroides.id.918	20.6443
14	22047444	rs68118234	T	C	-0.0771338	0.0167861	-4.53922	5.65e-06	17484	genus.Bacteroides.id.918	21.1149
13	24909900	rs78280928	G	A	0.0567265	0.0129346	4.44103	8.95e-06	18184	genus.Bacteroides.id.918	19.2338
13	24904985	rs79325005	A	G	0.056803	0.0129242	4.45026	8.58e-06	18187	genus.Bacteroides.id.918	19.3168
6	41519430	rs13207588	G	A	-0.059205	0.0131195	-4.47941	7.49e-06	17707	genus.Bacteroides.id.918	20.365
3	62019400	rs2366421	A	T	-0.0528153	0.0117124	-4.47477	7.65e-06	18299	genus.Bacteroides.id.918	20.3341
1	102960989	rs1340391	C	T	-0.0592004	0.0132244	-4.50205	6.73e-06	18302	genus.Bacteroides.id.918	20.0399
20	58614853	rs6015624	A	G	0.075321	0.0166192	4.55599	5.21e-06	17411	genus.Bacteroides.id.918	20.5405
1	102961031	rs1340392	G	A	-0.0582107	0.0131945	-4.42603	9.6e-06	18302	genus.Bacteroides.id.918	19.4635
9	112855426	rs495004	G	C	-0.0607475	0.0129865	-4.64378	3.42e-06	17707	genus.Bacteroides.id.918	21.8811
3	10593224	rs6795673	T	C	0.0538565	0.0105251	5.10097	3.38e-07	18301	genus.Bacteroides.id.918	26.1832
3	10594207	rs6810046	A	G	0.0528628	0.0105246	5.00595	5.56e-07	18302	genus.Bacteroides.id.918	25.2282
3	10595393	rs750423	G	A	0.0519871	0.0105384	4.91477	8.89e-07	18302	genus.Bacteroides.id.918	24.3357
6	29143451	rs28757219	A	T	0.0818398	0.0170319	4.84064	1.29e-06	14833	genus.Bacteroides.id.918	23.089
13	24910476	rs9507307	T	C	0.0604456	0.0129128	4.74096	2.13e-06	18184	genus.Bacteroides.id.918	21.9124
20	58605432	rs66474973	T	G	0.0812515	0.0164479	4.96671	6.81e-07	17405	genus.Bacteroides.id.918	24.403
1	10644351	rs11585893	G	A	-0.0740746	0.0147633	-4.77522	1.8e-06	17821	genus.Bacteroides.id.918	25.175
19	24342250	rs17619981	G	T	0.0880978	0.0187002	4.69341	2.69e-06	15801	genus.Bacteroides.id.918	22.1941
20	58607602	rs195028	A	G	0.0798701	0.0165559	4.83454	1.33e-06	17404	genus.Bacteroides.id.918	23.2735
14	22045949	rs2023437	C	T	-0.0782324	0.0167634	-4.56402	5.02e-06	17484	genus.Bacteroides.id.918	21.7796
13	24912393	rs79471440	G	T	0.0580527	0.0129083	4.55498	5.24e-06	18182	genus.Bacteroides.id.918	20.2258
9	112855172	rs480694	T	A	-0.0591853	0.0129898	-4.52078	6.16e-06	17707	genus.Bacteroides.id.918	20.7598
13	24888712	rs7322219	T	C	0.0523635	0.0116115	4.53232	5.83e-06	17821	genus.Bacteroides.id.918	20.3365
11	132663620	rs4262735	G	A	0.0647461	0.0143463	4.55278	5.29e-06	17796	genus..Ruminococcustorquesgroup.id.14377	20.3681
5	56952803	rs13154778	A	T	0.0563358	0.0129526	4.48895	7.16e-06	17795	genus..Ruminococcustorquesgroup.id.14377	18.917
17	14518947	rs2323448	A	T	0.0477932	0.0107123	4.46819	7.89e-06	17796	genus..Ruminococcustorquesgroup.id.14377	19.9051
[truncated: 12,588 more rows]
