# Supplementary material for: Gut microbiota and common gastrointestinal diseases: a bidirectional two-sample Mendelian randomized study
Source: Front Microbiol. 2023 Nov 17;14:1273269. doi: 10.3389/fmicb.2023.1273269 (PMC10691374; doi:10.3389/fmicb.2023.1273269)
Supplement: Supplementary file 3 [file Table_3.XLSX]

## Sheet: Sheet1
Outcome	Exposure	Method	NSNP	β	SE	P	OR	LCI	UCI
Crohn's disease || id:ieu-a-30	class.Actinobacteria.id.419	IVW	15	-0.0708484	0.145399	0.626068	0.931603	0.700591	1.23879
Crohn's disease || id:ieu-a-30	class.Alphaproteobacteria.id.2379	IVW	7	0.0313757	0.134969	0.816176	1.03187	0.792024	1.34436
Crohn's disease || id:ieu-a-30	class.Bacilli.id.1673	IVW	18	-0.00644648	0.110305	0.953396	0.993574	0.8004	1.23337
Crohn's disease || id:ieu-a-30	class.Bacteroidia.id.912	IVW	13	0.0560681	0.121004	0.643108	1.05767	0.834352	1.34076
Crohn's disease || id:ieu-a-30	class.Betaproteobacteria.id.2867	IVW	12	-0.227662	0.140394	0.10489	0.796394	0.604815	1.04866
Crohn's disease || id:ieu-a-30	class.Clostridia.id.1859	IVW	12	0.0190505	0.140274	0.891972	1.01923	0.774229	1.34177
Crohn's disease || id:ieu-a-30	class.Coriobacteriia.id.809	IVW	14	-0.0457228	0.131449	0.727963	0.955307	0.738331	1.23605
Crohn's disease || id:ieu-a-30	class.Deltaproteobacteria.id.3087	IVW	13	0.105137	0.127582	0.4099	1.11086	0.865087	1.42646
Crohn's disease || id:ieu-a-30	class.Erysipelotrichia.id.2147	IVW	13	0.0434481	0.134528	0.74672	1.04441	0.802337	1.35951
Crohn's disease || id:ieu-a-30	class.Gammaproteobacteria.id.3303	IVW	7	-0.0637227	0.160187	0.690776	0.938265	0.685444	1.28434
Crohn's disease || id:ieu-a-30	class.Lentisphaeria.id.2250	IVW	8	-0.0062666	0.0859776	0.941897	0.993753	0.839639	1.17615
Crohn's disease || id:ieu-a-30	class.Melainabacteria.id.1589	IVW	10	-0.0721266	0.0820192	0.379191	0.930413	0.792245	1.09268
Crohn's disease || id:ieu-a-30	class.Methanobacteria.id.119	IVW	10	-0.0460071	0.0900583	0.60945	0.955035	0.800498	1.13941
Crohn's disease || id:ieu-a-30	class.Mollicutes.id.3920	IVW	12	0.0276181	0.109438	0.800761	1.028	0.829542	1.27394
Crohn's disease || id:ieu-a-30	class.Negativicutes.id.2164	IVW	12	-0.106596	0.143699	0.458208	0.898889	0.678246	1.19131
Crohn's disease || id:ieu-a-30	class.Verrucomicrobiae.id.4029	IVW	11	-0.0566363	0.126882	0.655331	0.944938	0.736883	1.21173
Crohn's disease || id:ieu-a-30	family.Acidaminococcaceae.id.2166	IVW	7	0.179682	0.161373	0.265511	1.19684	0.872312	1.64209
Crohn's disease || id:ieu-a-30	family.Actinomycetaceae.id.421	IVW	5	-0.0492061	0.135904	0.717303	0.951985	0.729368	1.24255
Crohn's disease || id:ieu-a-30	family.Alcaligenaceae.id.2875	IVW	12	-0.0608078	0.13111	0.642797	0.941004	0.72776	1.21673
Crohn's disease || id:ieu-a-30	family.Bacteroidaceae.id.917	IVW	8	0.171718	0.1692	0.310164	1.18734	0.852216	1.65425
Crohn's disease || id:ieu-a-30	family.BacteroidalesS24.7group.id.11173	IVW	8	0.0921019	0.118824	0.438274	1.09648	0.868669	1.38403
Crohn's disease || id:ieu-a-30	family.Bifidobacteriaceae.id.433	IVW	12	-0.283731	0.133067	0.0329874	0.752969	0.580107	0.977342
Crohn's disease || id:ieu-a-30	family.Christensenellaceae.id.1866	IVW	11	-0.125753	0.124134	0.31104	0.881832	0.691386	1.12474
Crohn's disease || id:ieu-a-30	family.Clostridiaceae1.id.1869	IVW	10	-0.20026	0.154011	0.193499	0.818518	0.605245	1.10694
Crohn's disease || id:ieu-a-30	family.ClostridialesvadinBB60group.id.11286	IVW	15	-0.0505754	0.106914	0.636181	0.950682	0.770953	1.17231
Crohn's disease || id:ieu-a-30	family.Coriobacteriaceae.id.811	IVW	14	-0.0457228	0.131449	0.727963	0.955307	0.738331	1.23605
Crohn's disease || id:ieu-a-30	family.Defluviitaleaceae.id.1924	IVW	11	0.182357	0.0978094	0.062264	1.20004	0.990694	1.45363
Crohn's disease || id:ieu-a-30	family.Desulfovibrionaceae.id.3169	IVW	10	0.0727139	0.16021	0.649924	1.07542	0.785608	1.47215
Crohn's disease || id:ieu-a-30	family.Enterobacteriaceae.id.3469	IVW	7	0.0750185	0.21843	0.731264	1.0779	0.702504	1.65391
Crohn's disease || id:ieu-a-30	family.Erysipelotrichaceae.id.2149	IVW	13	0.0434481	0.134528	0.74672	1.04441	0.802337	1.35951
Crohn's disease || id:ieu-a-30	family.FamilyXI.id.1936	IVW	8	-0.0587118	0.0688345	0.393692	0.942978	0.823965	1.07918
Crohn's disease || id:ieu-a-30	family.FamilyXIII.id.1957	IVW	9	-0.084627	0.232216	0.715535	0.918855	0.582882	1.44848
Crohn's disease || id:ieu-a-30	family.Lachnospiraceae.id.1987	IVW	17	0.120887	0.10823	0.264019	1.1285	0.912795	1.39517
Crohn's disease || id:ieu-a-30	family.Lactobacillaceae.id.1836	IVW	9	-0.10966	0.0987784	0.266931	0.896139	0.738403	1.08757
Crohn's disease || id:ieu-a-30	family.Methanobacteriaceae.id.121	IVW	10	-0.0460071	0.0900583	0.60945	0.955035	0.800498	1.13941
Crohn's disease || id:ieu-a-30	family.Oxalobacteraceae.id.2966	IVW	14	0.110889	0.0903227	0.219561	1.11727	0.935996	1.33365
Crohn's disease || id:ieu-a-30	family.Pasteurellaceae.id.3689	IVW	14	-0.0213431	0.0858251	0.803607	0.978883	0.827323	1.15821
Crohn's disease || id:ieu-a-30	family.Peptococcaceae.id.2024	IVW	9	0.053373	0.120682	0.658299	1.05482	0.832632	1.33631
Crohn's disease || id:ieu-a-30	family.Peptostreptococcaceae.id.2042	IVW	14	0.00855544	0.110909	0.938513	1.00859	0.811536	1.2535
Crohn's disease || id:ieu-a-30	family.Porphyromonadaceae.id.943	IVW	9	-0.0946487	0.202182	0.639687	0.909692	0.61206	1.35206
Crohn's disease || id:ieu-a-30	family.Prevotellaceae.id.960	IVW	16	-0.222688	0.112649	0.0480599	0.800364	0.641799	0.998105
Crohn's disease || id:ieu-a-30	family.Rhodospirillaceae.id.2717	IVW	14	0.00163207	0.0888866	0.985351	1.00163	0.841486	1.19226
Crohn's disease || id:ieu-a-30	family.Rikenellaceae.id.967	IVW	19	0.0226145	0.105088	0.829615	1.02287	0.83247	1.25682
Crohn's disease || id:ieu-a-30	family.Ruminococcaceae.id.2050	IVW	10	-0.223058	0.13577	0.100402	0.800069	0.613137	1.04399
Crohn's disease || id:ieu-a-30	family.Streptococcaceae.id.1850	IVW	14	0.0929	0.124374	0.455098	1.09735	0.859957	1.40028
Crohn's disease || id:ieu-a-30	family.Veillonellaceae.id.2172	IVW	19	0.0422923	0.101331	0.676409	1.0432	0.855289	1.27239
Crohn's disease || id:ieu-a-30	family.Verrucomicrobiaceae.id.4036	IVW	11	-0.0566787	0.126909	0.655156	0.944898	0.736814	1.21175
Crohn's disease || id:ieu-a-30	family.Victivallaceae.id.2255	IVW	12	-0.0591422	0.0631944	0.349336	0.942573	0.832765	1.06686
Crohn's disease || id:ieu-a-30	genus..Clostridiuminnocuumgroup.id.14397	IVW	9	-0.124523	0.07726	0.107018	0.882918	0.758849	1.02727
Crohn's disease || id:ieu-a-30	genus..Eubacteriumbrachygroup.id.11296	IVW	9	-0.0749965	0.0770062	0.330105	0.927747	0.797775	1.07889
Crohn's disease || id:ieu-a-30	genus..Eubacteriumcoprostanoligenesgroup.id.11375	IVW	13	0.0327164	0.129148	0.800018	1.03326	0.802186	1.33089
Crohn's disease || id:ieu-a-30	genus..Eubacteriumeligensgroup.id.14372	IVW	7	0.278496	0.182267	0.126524	1.32114	0.924273	1.88842
Crohn's disease || id:ieu-a-30	genus..Eubacteriumfissicatenagroup.id.14373	IVW	9	0.0201693	0.0753995	0.789085	1.02037	0.880193	1.18288
Crohn's disease || id:ieu-a-30	genus..Eubacteriumhalliigroup.id.11338	IVW	16	-0.358843	0.186433	0.0542559	0.698484	0.484687	1.00659
Crohn's disease || id:ieu-a-30	genus..Eubacteriumnodatumgroup.id.11297	IVW	11	-0.0219321	0.0623357	0.724959	0.978307	0.865792	1.10544
Crohn's disease || id:ieu-a-30	genus..Eubacteriumoxidoreducensgroup.id.11339	IVW	4	-0.172092	0.163166	0.291562	0.841902	0.611465	1.15918
Crohn's disease || id:ieu-a-30	genus..Eubacteriumrectalegroup.id.14374	IVW	8	0.0545302	0.160954	0.734765	1.05604	0.770327	1.44774
Crohn's disease || id:ieu-a-30	genus..Eubacteriumruminantiumgroup.id.11340	IVW	18	0.041701	0.0736671	0.571343	1.04258	0.90241	1.20453
Crohn's disease || id:ieu-a-30	genus..Eubacteriumventriosumgroup.id.11341	IVW	15	0.0553827	0.115803	0.632473	1.05695	0.842323	1.32625
Crohn's disease || id:ieu-a-30	genus..Eubacteriumxylanophilumgroup.id.14375	IVW	9	0.0768065	0.16738	0.646325	1.07983	0.777821	1.49911
Crohn's disease || id:ieu-a-30	genus..Ruminococcusgauvreauiigroup.id.11342	IVW	12	-0.0283372	0.160582	0.859928	0.972061	0.709583	1.33163
Crohn's disease || id:ieu-a-30	genus..Ruminococcusgnavusgroup.id.14376	IVW	12	0.0737364	0.107738	0.493718	1.07652	0.871596	1.32963
Crohn's disease || id:ieu-a-30	genus..Ruminococcustorquesgroup.id.14377	IVW	9	-0.262697	0.28408	0.355107	0.768975	0.440655	1.34192
Crohn's disease || id:ieu-a-30	genus.Actinomyces.id.423	IVW	7	-0.061342	0.106029	0.562901	0.940502	0.764021	1.15775
Crohn's disease || id:ieu-a-30	genus.Adlercreutzia.id.812	IVW	8	0.0439099	0.1177	0.709099	1.04489	0.829624	1.31601
Crohn's disease || id:ieu-a-30	genus.Akkermansia.id.4037	IVW	11	-0.0568293	0.126841	0.654126	0.944755	0.736801	1.2114
Crohn's disease || id:ieu-a-30	genus.Alistipes.id.968	IVW	14	-0.0153785	0.126653	0.903357	0.984739	0.768266	1.26221
Crohn's disease || id:ieu-a-30	genus.Allisonella.id.2174	IVW	8	0.0309403	0.0845942	0.714552	1.03142	0.873834	1.21743
Crohn's disease || id:ieu-a-30	genus.Alloprevotella.id.961	IVW	6	-0.0448916	0.0794928	0.572261	0.956101	0.81816	1.1173
Crohn's disease || id:ieu-a-30	genus.Anaerofilum.id.2053	IVW	11	0.0283289	0.0760848	0.709645	1.02873	0.886213	1.19417
Crohn's disease || id:ieu-a-30	genus.Anaerostipes.id.1991	IVW	13	0.17007	0.128001	0.183961	1.18539	0.922367	1.52341
Crohn's disease || id:ieu-a-30	genus.Anaerotruncus.id.2054	IVW	13	-0.194322	0.124904	0.119762	0.823393	0.644595	1.05179
Crohn's disease || id:ieu-a-30	genus.Bacteroides.id.918	IVW	8	0.171718	0.1692	0.310164	1.18734	0.852216	1.65425
Crohn's disease || id:ieu-a-30	genus.Barnesiella.id.944	IVW	13	0.0989599	0.120669	0.412164	1.10402	0.871489	1.3986
Crohn's disease || id:ieu-a-30	genus.Bifidobacterium.id.436	IVW	13	-0.0208808	0.149057	0.888592	0.979336	0.731227	1.31163
Crohn's disease || id:ieu-a-30	genus.Bilophila.id.3170	IVW	13	0.117231	0.169062	0.488043	1.12438	0.807244	1.56611
Crohn's disease || id:ieu-a-30	genus.Blautia.id.1992	IVW	13	0.128507	0.120003	0.284231	1.13713	0.898796	1.43866
Crohn's disease || id:ieu-a-30	genus.Butyricicoccus.id.2055	IVW	8	-0.116337	0.216424	0.590895	0.890176	0.582441	1.3605
Crohn's disease || id:ieu-a-30	genus.Butyricimonas.id.945	IVW	13	-0.0295049	0.124739	0.81302	0.970926	0.760337	1.23984
Crohn's disease || id:ieu-a-30	genus.Butyrivibrio.id.1993	IVW	15	-0.149738	0.0553654	0.00683996	0.860934	0.772399	0.959616
Crohn's disease || id:ieu-a-30	genus.CandidatusSoleaferrea.id.11350	IVW	10	-0.0398016	0.0914077	0.663251	0.96098	0.803353	1.14954
Crohn's disease || id:ieu-a-30	genus.Catenibacterium.id.2153	IVW	5	-0.100238	0.173743	0.563983	0.904622	0.643538	1.27163
Crohn's disease || id:ieu-a-30	genus.ChristensenellaceaeR.7group.id.11283	IVW	10	-0.0158396	0.147959	0.914746	0.984285	0.736505	1.31543
Crohn's disease || id:ieu-a-30	genus.Clostridiumsensustricto1.id.1873	IVW	7	-0.165505	0.164247	0.313617	0.847466	0.614204	1.16932
Crohn's disease || id:ieu-a-30	genus.Collinsella.id.815	IVW	9	-0.0941311	0.166374	0.571544	0.910163	0.656899	1.26107
Crohn's disease || id:ieu-a-30	genus.Coprobacter.id.949	IVW	11	0.0184783	0.112601	0.869649	1.01865	0.816915	1.2702
Crohn's disease || id:ieu-a-30	genus.Coprococcus1.id.11301	IVW	12	-0.0615846	0.119059	0.604974	0.940273	0.744576	1.18741
Crohn's disease || id:ieu-a-30	genus.Coprococcus2.id.11302	IVW	8	0.100715	0.136979	0.462184	1.10596	0.845553	1.44657
Crohn's disease || id:ieu-a-30	genus.Coprococcus3.id.11303	IVW	8	0.142216	0.16468	0.387814	1.15283	0.834805	1.59199
Crohn's disease || id:ieu-a-30	genus.DefluviitaleaceaeUCG011.id.11287	IVW	9	0.236392	0.105491	0.0250348	1.26667	1.03007	1.55761
Crohn's disease || id:ieu-a-30	genus.Desulfovibrio.id.3173	IVW	10	0.0973244	0.114059	0.393505	1.10222	0.88141	1.37834
Crohn's disease || id:ieu-a-30	genus.Dialister.id.2183	IVW	11	-0.10958	0.145844	0.452442	0.89621	0.673387	1.19277
Crohn's disease || id:ieu-a-30	genus.Dorea.id.1997	IVW	10	-0.0711961	0.139137	0.608861	0.931279	0.708997	1.22325
Crohn's disease || id:ieu-a-30	genus.Eggerthella.id.819	IVW	10	-0.126316	0.0838581	0.131989	0.881336	0.747757	1.03878
Crohn's disease || id:ieu-a-30	genus.Eisenbergiella.id.11304	IVW	11	0.0591195	0.0806705	0.463649	1.0609	0.905748	1.24263
Crohn's disease || id:ieu-a-30	genus.Enterorhabdus.id.820	IVW	6	-0.17364	0.114424	0.129139	0.8406	0.671722	1.05194
Crohn's disease || id:ieu-a-30	genus.Erysipelatoclostridium.id.11381	IVW	15	-0.155725	0.0898482	0.0830609	0.855795	0.717611	1.02059
Crohn's disease || id:ieu-a-30	genus.ErysipelotrichaceaeUCG003.id.11384	IVW	16	0.0879219	0.10954	0.422181	1.0919	0.88093	1.3534
Crohn's disease || id:ieu-a-30	genus.Escherichia.Shigella.id.3504	IVW	10	0.116661	0.127567	0.360451	1.12374	0.875141	1.44295
Crohn's disease || id:ieu-a-30	genus.Faecalibacterium.id.2057	IVW	10	0.00494524	0.147428	0.973241	1.00496	0.752757	1.34165
Crohn's disease || id:ieu-a-30	genus.FamilyXIIIAD3011group.id.11293	IVW	12	-0.000395638	0.125482	0.997484	0.999604	0.781657	1.27832
Crohn's disease || id:ieu-a-30	genus.FamilyXIIIUCG001.id.11294	IVW	8	0.274137	0.135867	0.0436241	1.3154	1.00787	1.71676
Crohn's disease || id:ieu-a-30	genus.Flavonifractor.id.2059	IVW	5	-0.0793776	0.217635	0.715315	0.923691	0.602937	1.41508
Crohn's disease || id:ieu-a-30	genus.Fusicatenibacter.id.11305	IVW	18	-0.092393	0.126543	0.465309	0.911747	0.711474	1.16839
Crohn's disease || id:ieu-a-30	genus.Gordonibacter.id.821	IVW	12	-0.00611257	0.0616246	0.920987	0.993906	0.880825	1.12151
Crohn's disease || id:ieu-a-30	genus.Haemophilus.id.3698	IVW	9	0.0202558	0.110252	0.854231	1.02046	0.822145	1.26662
Crohn's disease || id:ieu-a-30	genus.Holdemanella.id.11393	IVW	11	-0.0548426	0.130915	0.675278	0.946634	0.732394	1.22354
Crohn's disease || id:ieu-a-30	genus.Holdemania.id.2157	IVW	15	-0.0919522	0.110083	0.403548	0.912149	0.735125	1.1318
Crohn's disease || id:ieu-a-30	genus.Howardella.id.2000	IVW	10	-0.0639247	0.0704266	0.364049	0.938076	0.817127	1.07693
Crohn's disease || id:ieu-a-30	genus.Hungatella.id.11306	IVW	5	-0.183639	0.108465	0.0904405	0.832236	0.672852	1.02937
Crohn's disease || id:ieu-a-30	genus.Intestinibacter.id.11345	IVW	15	-0.0513513	0.114403	0.65353	0.949945	0.759131	1.18872
Crohn's disease || id:ieu-a-30	genus.Intestinimonas.id.2062	IVW	17	-0.0178795	0.0902378	0.842938	0.982279	0.823044	1.17232
Crohn's disease || id:ieu-a-30	genus.Lachnoclostridium.id.11308	IVW	13	-0.16331	0.132769	0.218684	0.849328	0.654727	1.10177
Crohn's disease || id:ieu-a-30	genus.Lachnospira.id.2004	IVW	6	-0.30322	0.248937	0.223203	0.738437	0.453329	1.20285
Crohn's disease || id:ieu-a-30	genus.LachnospiraceaeFCS020group.id.11314	IVW	12	0.19432	0.125765	0.12232	1.21448	0.949159	1.55398
Crohn's disease || id:ieu-a-30	genus.LachnospiraceaeNC2004group.id.11316	IVW	9	0.00262334	0.0949668	0.977962	1.00263	0.832342	1.20775
Crohn's disease || id:ieu-a-30	genus.LachnospiraceaeND3007group.id.11317	IVW	3	0.436769	0.360954	0.226263	1.5477	0.762845	3.14005
Crohn's disease || id:ieu-a-30	genus.LachnospiraceaeNK4A136group.id.11319	IVW	15	-0.203859	0.104858	0.0518787	0.815578	0.664061	1.00166
Crohn's disease || id:ieu-a-30	genus.LachnospiraceaeUCG001.id.11321	IVW	12	-0.247092	0.104014	0.0175224	0.781069	0.637016	0.957697
Crohn's disease || id:ieu-a-30	genus.LachnospiraceaeUCG004.id.11324	IVW	12	-0.0775635	0.121636	0.523689	0.925368	0.729081	1.1745
Crohn's disease || id:ieu-a-30	genus.LachnospiraceaeUCG008.id.11328	IVW	11	0.0537652	0.0883354	0.542758	1.05524	0.887477	1.25471
Crohn's disease || id:ieu-a-30	genus.LachnospiraceaeUCG010.id.11330	IVW	10	0.186494	0.154658	0.227877	1.20502	0.889909	1.6317
Crohn's disease || id:ieu-a-30	genus.Lactobacillus.id.1837	IVW	10	-0.176138	0.0985972	0.0740283	0.838502	0.691157	1.01726
Crohn's disease || id:ieu-a-30	genus.Lactococcus.id.1851	IVW	9	-0.00636875	0.0797385	0.93634	0.993651	0.849883	1.16174
Crohn's disease || id:ieu-a-30	genus.Marvinbryantia.id.2005	IVW	10	-0.0343075	0.121571	0.777789	0.966274	0.761408	1.22626
Crohn's disease || id:ieu-a-30	genus.Methanobrevibacter.id.123	IVW	6	0.159122	0.115641	0.168823	1.17248	0.934695	1.47076
Crohn's disease || id:ieu-a-30	genus.Odoribacter.id.952	IVW	7	0.415138	0.166422	0.0126138	1.51458	1.09303	2.09871
Crohn's disease || id:ieu-a-30	genus.Olsenella.id.822	IVW	11	-0.0853572	0.0706242	0.226812	0.918184	0.799491	1.0545
Crohn's disease || id:ieu-a-30	genus.Oscillibacter.id.2063	IVW	13	-0.0273754	0.0925422	0.767371	0.972996	0.811592	1.1665
Crohn's disease || id:ieu-a-30	genus.Oscillospira.id.2064	IVW	8	-0.102228	0.157105	0.515241	0.902824	0.663549	1.22838
Crohn's disease || id:ieu-a-30	genus.Oxalobacter.id.2978	IVW	11	0.256202	0.0699641	0.00025034	1.29201	1.12645	1.48191
Crohn's disease || id:ieu-a-30	genus.Parabacteroides.id.954	IVW	6	-0.00687842	0.171911	0.968084	0.993145	0.709054	1.39106
Crohn's disease || id:ieu-a-30	genus.Paraprevotella.id.962	IVW	13	-0.0317467	0.0850872	0.709068	0.968752	0.819945	1.14456
Crohn's disease || id:ieu-a-30	genus.Parasutterella.id.2892	IVW	15	0.208029	0.0929853	0.0252717	1.23125	1.02611	1.47739
Crohn's disease || id:ieu-a-30	genus.Peptococcus.id.2037	IVW	11	0.0872293	0.0803666	0.277748	1.09115	0.932124	1.2773
Crohn's disease || id:ieu-a-30	genus.Phascolarctobacterium.id.2168	IVW	10	0.155236	0.120578	0.197943	1.16793	0.922105	1.4793
Crohn's disease || id:ieu-a-30	genus.Prevotella7.id.11182	IVW	11	0.0275725	0.065834	0.675349	1.02796	0.903515	1.16954
Crohn's disease || id:ieu-a-30	genus.Prevotella9.id.11183	IVW	15	0.0860022	0.109044	0.430291	1.08981	0.880097	1.34949
Crohn's disease || id:ieu-a-30	genus.RikenellaceaeRC9gutgroup.id.11191	IVW	11	0.154737	0.076152	0.0421583	1.16735	1.00549	1.35526
Crohn's disease || id:ieu-a-30	genus.Romboutsia.id.11347	IVW	13	0.0308219	0.138717	0.824164	1.0313	0.785791	1.35352
Crohn's disease || id:ieu-a-30	genus.Roseburia.id.2012	IVW	14	0.00631251	0.127606	0.960546	1.00633	0.783648	1.2923
Crohn's disease || id:ieu-a-30	genus.Ruminiclostridium5.id.11355	IVW	11	-0.313154	0.238543	0.189258	0.731137	0.458086	1.16695
Crohn's disease || id:ieu-a-30	genus.Ruminiclostridium6.id.11356	IVW	16	0.0223033	0.17088	0.896155	1.02255	0.731526	1.42936
Crohn's disease || id:ieu-a-30	genus.Ruminiclostridium9.id.11357	IVW	9	0.0495209	0.216412	0.819004	1.05077	0.687532	1.60591
Crohn's disease || id:ieu-a-30	genus.RuminococcaceaeNK4A214group.id.11358	IVW	13	-0.226021	0.14486	0.118695	0.797701	0.600528	1.05961
Crohn's disease || id:ieu-a-30	genus.RuminococcaceaeUCG002.id.11360	IVW	22	-0.0491329	0.0933535	0.598673	0.952055	0.792862	1.14321
Crohn's disease || id:ieu-a-30	genus.RuminococcaceaeUCG003.id.11361	IVW	12	0.0773656	0.240194	0.747379	1.08044	0.674749	1.73004
Crohn's disease || id:ieu-a-30	genus.RuminococcaceaeUCG004.id.11362	IVW	10	-0.0323764	0.108192	0.764749	0.968142	0.783149	1.19683
Crohn's disease || id:ieu-a-30	genus.RuminococcaceaeUCG005.id.11363	IVW	14	0.0215212	0.111836	0.847401	1.02175	0.820634	1.27217
Crohn's disease || id:ieu-a-30	genus.RuminococcaceaeUCG009.id.11366	IVW	11	-0.256329	0.0943709	0.00660393	0.773888	0.643203	0.931125
Crohn's disease || id:ieu-a-30	genus.RuminococcaceaeUCG010.id.11367	IVW	6	0.28516	0.157758	0.0706725	1.32998	0.976241	1.81188
Crohn's disease || id:ieu-a-30	genus.RuminococcaceaeUCG011.id.11368	IVW	8	0.000441888	0.0738082	0.995223	1.00044	0.865695	1.15616
Crohn's disease || id:ieu-a-30	genus.RuminococcaceaeUCG013.id.11370	IVW	12	-0.170011	0.124884	0.173403	0.843655	0.660482	1.07763
Crohn's disease || id:ieu-a-30	genus.RuminococcaceaeUCG014.id.11371	IVW	11	0.338618	0.121749	0.00541445	1.40301	1.10516	1.78113
Crohn's disease || id:ieu-a-30	genus.Ruminococcus1.id.11373	IVW	10	-0.0155999	0.176751	0.929671	0.984521	0.696261	1.39213
Crohn's disease || id:ieu-a-30	genus.Ruminococcus2.id.11374	IVW	15	0.0468199	0.109559	0.669125	1.04793	0.845426	1.29895
Crohn's disease || id:ieu-a-30	genus.Sellimonas.id.14369	IVW	9	-0.109505	0.0789864	0.16563	0.896277	0.767729	1.04635
Crohn's disease || id:ieu-a-30	genus.Senegalimassilia.id.11160	IVW	5	0.0232029	0.219719	0.915898	1.02347	0.665347	1.57437
Crohn's disease || id:ieu-a-30	genus.Slackia.id.825	IVW	6	-0.00799015	0.111588	0.942917	0.992042	0.797158	1.23457
Crohn's disease || id:ieu-a-30	genus.Streptococcus.id.1853	IVW	15	-0.0991014	0.120666	0.411484	0.905651	0.714904	1.14729
Crohn's disease || id:ieu-a-30	genus.Subdoligranulum.id.2070	IVW	11	0.013144	0.136195	0.923116	1.01323	0.775849	1.32324
Crohn's disease || id:ieu-a-30	genus.Sutterella.id.2896	IVW	12	-0.0193397	0.116569	0.86823	0.980846	0.780504	1.23261
Crohn's disease || id:ieu-a-30	genus.Terrisporobacter.id.11348	IVW	5	-0.055514	0.121804	0.648559	0.945999	0.74509	1.20108
Crohn's disease || id:ieu-a-30	genus.Turicibacter.id.2162	IVW	10	0.105577	0.113377	0.351749	1.11135	0.889904	1.3879
Crohn's disease || id:ieu-a-30	genus.Tyzzerella3.id.11335	IVW	13	-0.00426163	0.0730825	0.9535	0.995747	0.86286	1.1491
Crohn's disease || id:ieu-a-30	genus.Veillonella.id.2198	IVW	8	0.0105726	0.134825	0.937497	1.01063	0.775936	1.31631
Crohn's disease || id:ieu-a-30	genus.Victivallis.id.2256	IVW	9	-0.0156387	0.0692084	0.821228	0.984483	0.859601	1.12751
Crohn's disease || id:ieu-a-30	order.Actinomycetales.id.420	IVW	5	-0.0491423	0.136073	0.71799	0.952046	0.729172	1.24304
Crohn's disease || id:ieu-a-30	order.Bacillales.id.1674	IVW	9	-0.00542645	0.0683257	0.936698	0.994588	0.869928	1.13711
Crohn's disease || id:ieu-a-30	order.Bacteroidales.id.913	IVW	13	0.0560681	0.121004	0.643108	1.05767	0.834352	1.34076
Crohn's disease || id:ieu-a-30	order.Bifidobacteriales.id.432	IVW	12	-0.283731	0.133067	0.0329874	0.752969	0.580107	0.977342
Crohn's disease || id:ieu-a-30	order.Burkholderiales.id.2874	IVW	11	-0.106217	0.136714	0.437201	0.899229	0.687856	1.17556
Crohn's disease || id:ieu-a-30	order.Clostridiales.id.1863	IVW	13	0.0171805	0.135415	0.899041	1.01733	0.780178	1.32657
Crohn's disease || id:ieu-a-30	order.Coriobacteriales.id.810	IVW	14	-0.0457228	0.131449	0.727963	0.955307	0.738331	1.23605
Crohn's disease || id:ieu-a-30	order.Desulfovibrionales.id.3156	IVW	12	0.0461566	0.138653	0.739216	1.04724	0.798034	1.37426
Crohn's disease || id:ieu-a-30	order.Enterobacteriales.id.3468	IVW	7	0.0750185	0.21843	0.731264	1.0779	0.702504	1.65391
Crohn's disease || id:ieu-a-30	order.Erysipelotrichales.id.2148	IVW	13	0.0434481	0.134528	0.74672	1.04441	0.802337	1.35951
Crohn's disease || id:ieu-a-30	order.Gastranaerophilales.id.1591	IVW	9	-0.0547482	0.085544	0.522172	0.946723	0.800583	1.11954
Crohn's disease || id:ieu-a-30	order.Lactobacillales.id.1800	IVW	15	0.0118231	0.12218	0.92291	1.01189	0.796404	1.28569
Crohn's disease || id:ieu-a-30	order.Methanobacteriales.id.120	IVW	10	-0.0460071	0.0900583	0.60945	0.955035	0.800498	1.13941
Crohn's disease || id:ieu-a-30	order.MollicutesRF9.id.11579	IVW	13	0.0586276	0.102769	0.568353	1.06038	0.866928	1.297
Crohn's disease || id:ieu-a-30	order.NB1n.id.3953	IVW	13	0.162761	0.0705544	0.0210611	1.17676	1.02478	1.35127
Crohn's disease || id:ieu-a-30	order.Pasteurellales.id.3688	IVW	14	-0.0213431	0.0858251	0.803607	0.978883	0.827323	1.15821
Crohn's disease || id:ieu-a-30	order.Rhodospirillales.id.2667	IVW	13	0.0445897	0.0926228	0.630224	1.0456	0.872013	1.25374
Crohn's disease || id:ieu-a-30	order.Selenomonadales.id.2165	IVW	12	-0.106596	0.143699	0.458208	0.898889	0.678246	1.19131
Crohn's disease || id:ieu-a-30	order.Verrucomicrobiales.id.4030	IVW	11	-0.0566363	0.126882	0.655331	0.944938	0.736883	1.21173
Crohn's disease || id:ieu-a-30	order.Victivallales.id.2254	IVW	8	-0.0062666	0.0859776	0.941897	0.993753	0.839639	1.17615
Crohn's disease || id:ieu-a-30	phylum.Actinobacteria.id.400	IVW	15	-0.140187	0.161018	0.383957	0.869196	0.633952	1.19173
Crohn's disease || id:ieu-a-30	phylum.Bacteroidetes.id.905	IVW	12	0.0326184	0.12393	0.792397	1.03316	0.810353	1.31722
Crohn's disease || id:ieu-a-30	phylum.Cyanobacteria.id.1500	IVW	8	-0.176416	0.101769	0.0830084	0.838269	0.686682	1.02332
Crohn's disease || id:ieu-a-30	phylum.Euryarchaeota.id.55	IVW	12	0.0462676	0.0648687	0.475692	1.04735	0.922309	1.18935
Crohn's disease || id:ieu-a-30	phylum.Firmicutes.id.1672	IVW	15	-0.1327	0.148696	0.372165	0.875728	0.65433	1.17204
Crohn's disease || id:ieu-a-30	phylum.Lentisphaerae.id.2238	IVW	9	-0.0360557	0.0813231	0.657502	0.964587	0.822465	1.13127
Crohn's disease || id:ieu-a-30	phylum.Proteobacteria.id.2375	IVW	11	-0.0457143	0.207503	0.825632	0.955315	0.636087	1.43475
Crohn's disease || id:ieu-a-30	phylum.Tenericutes.id.3919	IVW	12	0.0276181	0.109438	0.800761	1.028	0.829542	1.27394
Crohn's disease || id:ieu-a-30	phylum.Verrucomicrobia.id.3982	IVW	12	-0.0554438	0.128947	0.667216	0.946065	0.734782	1.2181
Crohn's disease || id:ieu-a-30	class.Actinobacteria.id.419	MR Egger	15	0.0583466	0.465791	0.902231	1.06008	0.425452	2.64137
Crohn's disease || id:ieu-a-30	class.Alphaproteobacteria.id.2379	MR Egger	7	0.121985	0.514244	0.821906	1.12974	0.412329	3.09536
Crohn's disease || id:ieu-a-30	class.Bacilli.id.1673	MR Egger	18	-0.274322	0.299766	0.373716	0.760088	0.422374	1.36782
Crohn's disease || id:ieu-a-30	class.Bacteroidia.id.912	MR Egger	13	0.228435	0.265385	0.407737	1.25663	0.746978	2.11402
Crohn's disease || id:ieu-a-30	class.Betaproteobacteria.id.2867	MR Egger	12	-0.916724	0.484807	0.087931	0.399827	0.154595	1.03407
Crohn's disease || id:ieu-a-30	class.Clostridia.id.1859	MR Egger	12	-0.584837	0.732993	0.443476	0.557197	0.132456	2.34393
Crohn's disease || id:ieu-a-30	class.Coriobacteriia.id.809	MR Egger	14	0.035595	0.525663	0.947128	1.03624	0.369832	2.90344
Crohn's disease || id:ieu-a-30	class.Deltaproteobacteria.id.3087	MR Egger	13	0.133644	0.374126	0.727689	1.14299	0.549008	2.37959
Crohn's disease || id:ieu-a-30	class.Erysipelotrichia.id.2147	MR Egger	13	0.820075	0.599344	0.19852	2.27067	0.701427	7.35065
Crohn's disease || id:ieu-a-30	class.Gammaproteobacteria.id.3303	MR Egger	7	0.335504	0.558295	0.574079	1.39864	0.468249	4.17771
Crohn's disease || id:ieu-a-30	class.Lentisphaeria.id.2250	MR Egger	8	0.0626103	0.300878	0.842041	1.06461	0.590309	1.92001
Crohn's disease || id:ieu-a-30	class.Melainabacteria.id.1589	MR Egger	10	-0.201878	0.236404	0.417968	0.817195	0.514155	1.29884
Crohn's disease || id:ieu-a-30	class.Methanobacteria.id.119	MR Egger	10	0.0470921	0.39565	0.90819	1.04822	0.482689	2.27633
Crohn's disease || id:ieu-a-30	class.Mollicutes.id.3920	MR Egger	12	0.246881	0.357795	0.505886	1.28003	0.634831	2.58095
Crohn's disease || id:ieu-a-30	class.Negativicutes.id.2164	MR Egger	12	-0.132989	0.491992	0.79242	0.875475	0.333773	2.29634
Crohn's disease || id:ieu-a-30	class.Verrucomicrobiae.id.4029	MR Egger	11	-0.293232	0.484312	0.559829	0.745849	0.288666	1.92711
Crohn's disease || id:ieu-a-30	family.Acidaminococcaceae.id.2166	MR Egger	7	0.453746	0.513751	0.417563	1.5742	0.575103	4.30896
Crohn's disease || id:ieu-a-30	family.Actinomycetaceae.id.421	MR Egger	5	-0.365905	0.378648	0.405153	0.693568	0.3302	1.4568
Crohn's disease || id:ieu-a-30	family.Alcaligenaceae.id.2875	MR Egger	12	-1.16699	0.613289	0.086217	0.311301	0.0935704	1.03567
Crohn's disease || id:ieu-a-30	family.Bacteroidaceae.id.917	MR Egger	8	0.516683	0.980664	0.617186	1.67646	0.245264	11.4591
Crohn's disease || id:ieu-a-30	family.BacteroidalesS24.7group.id.11173	MR Egger	8	-0.207703	0.542225	0.714882	0.812448	0.280701	2.35151
Crohn's disease || id:ieu-a-30	family.Bifidobacteriaceae.id.433	MR Egger	12	0.382999	0.407268	0.369169	1.46668	0.660177	3.25843
Crohn's disease || id:ieu-a-30	family.Christensenellaceae.id.1866	MR Egger	11	-0.0353106	0.267141	0.89775	0.965306	0.571834	1.62952
Crohn's disease || id:ieu-a-30	family.Clostridiaceae1.id.1869	MR Egger	10	-0.123672	0.501366	0.811375	0.88367	0.330765	2.36081
Crohn's disease || id:ieu-a-30	family.ClostridialesvadinBB60group.id.11286	MR Egger	15	0.193436	0.307717	0.540488	1.21341	0.663857	2.2179
Crohn's disease || id:ieu-a-30	family.Coriobacteriaceae.id.811	MR Egger	14	0.035595	0.525663	0.947128	1.03624	0.369832	2.90344
Crohn's disease || id:ieu-a-30	family.Defluviitaleaceae.id.1924	MR Egger	11	0.172146	0.322752	0.606697	1.18785	0.631001	2.23611
Crohn's disease || id:ieu-a-30	family.Desulfovibrionaceae.id.3169	MR Egger	10	0.185235	0.426955	0.675858	1.2035	0.521213	2.77894
Crohn's disease || id:ieu-a-30	family.Enterobacteriaceae.id.3469	MR Egger	7	-0.212761	1.42949	0.887499	0.80835	0.0490675	13.3169
Crohn's disease || id:ieu-a-30	family.Erysipelotrichaceae.id.2149	MR Egger	13	0.820075	0.599344	0.19852	2.27067	0.701427	7.35065
Crohn's disease || id:ieu-a-30	family.FamilyXI.id.1936	MR Egger	8	-0.549837	0.449656	0.267254	0.577044	0.239031	1.39304
Crohn's disease || id:ieu-a-30	family.FamilyXIII.id.1957	MR Egger	9	-1.28312	0.926358	0.208548	0.277172	0.0451042	1.70326
Crohn's disease || id:ieu-a-30	family.Lachnospiraceae.id.1987	MR Egger	17	0.0817762	0.270982	0.766965	1.08521	0.638044	1.84578
Crohn's disease || id:ieu-a-30	family.Lactobacillaceae.id.1836	MR Egger	9	0.102882	0.273007	0.717451	1.10836	0.649072	1.89264
Crohn's disease || id:ieu-a-30	family.Methanobacteriaceae.id.121	MR Egger	10	0.0470921	0.39565	0.90819	1.04822	0.482689	2.27633
Crohn's disease || id:ieu-a-30	family.Oxalobacteraceae.id.2966	MR Egger	14	-0.121419	0.373434	0.750672	0.885662	0.425985	1.84137
Crohn's disease || id:ieu-a-30	family.Pasteurellaceae.id.3689	MR Egger	14	0.0932982	0.199689	0.648714	1.09779	0.742233	1.62367
Crohn's disease || id:ieu-a-30	family.Peptococcaceae.id.2024	MR Egger	9	0.15963	0.301461	0.612816	1.17308	0.649707	2.11805
Crohn's disease || id:ieu-a-30	family.Peptostreptococcaceae.id.2042	MR Egger	14	-0.13682	0.264884	0.614871	0.872127	0.518927	1.46573
Crohn's disease || id:ieu-a-30	family.Porphyromonadaceae.id.943	MR Egger	9	0.340209	0.886311	0.712484	1.40524	0.247348	7.98351
Crohn's disease || id:ieu-a-30	family.Prevotellaceae.id.960	MR Egger	16	0.0735843	0.400951	0.857018	1.07636	0.490525	2.36186
Crohn's disease || id:ieu-a-30	family.Rhodospirillaceae.id.2717	MR Egger	14	-0.0734047	0.530212	0.892186	0.929225	0.328696	2.62692
Crohn's disease || id:ieu-a-30	family.Rikenellaceae.id.967	MR Egger	19	0.217309	0.328348	0.516955	1.24273	0.652951	2.36522
Crohn's disease || id:ieu-a-30	family.Ruminococcaceae.id.2050	MR Egger	10	-0.495427	0.288176	0.1239	0.609311	0.346368	1.07186
Crohn's disease || id:ieu-a-30	family.Streptococcaceae.id.1850	MR Egger	14	0.372858	0.507266	0.476439	1.45188	0.537201	3.92395
Crohn's disease || id:ieu-a-30	family.Veillonellaceae.id.2172	MR Egger	19	0.0338558	0.230266	0.884838	1.03444	0.658714	1.62446
Crohn's disease || id:ieu-a-30	family.Verrucomicrobiaceae.id.4036	MR Egger	11	-0.293623	0.484322	0.559324	0.745558	0.288548	1.92639
Crohn's disease || id:ieu-a-30	family.Victivallaceae.id.2255	MR Egger	12	-0.148072	0.282274	0.611313	0.862369	0.495925	1.49958
Crohn's disease || id:ieu-a-30	genus..Clostridiuminnocuumgroup.id.14397	MR Egger	9	0.470918	0.392549	0.269303	1.60146	0.741946	3.4567
Crohn's disease || id:ieu-a-30	genus..Eubacteriumbrachygroup.id.11296	MR Egger	9	-0.582734	0.340675	0.130909	0.558369	0.286374	1.0887
Crohn's disease || id:ieu-a-30	genus..Eubacteriumcoprostanoligenesgroup.id.11375	MR Egger	13	0.432974	0.525057	0.427106	1.54184	0.550936	4.31495
Crohn's disease || id:ieu-a-30	genus..Eubacteriumeligensgroup.id.14372	MR Egger	7	-0.393054	0.757379	0.625928	0.674992	0.152969	2.97847
Crohn's disease || id:ieu-a-30	genus..Eubacteriumfissicatenagroup.id.14373	MR Egger	9	0.592327	0.401796	0.183924	1.80819	0.822676	3.97429
Crohn's disease || id:ieu-a-30	genus..Eubacteriumhalliigroup.id.11338	MR Egger	16	0.223479	0.395688	0.581157	1.25042	0.575757	2.71564
Crohn's disease || id:ieu-a-30	genus..Eubacteriumnodatumgroup.id.11297	MR Egger	11	-0.200488	0.283708	0.497657	0.818331	0.46928	1.42701
Crohn's disease || id:ieu-a-30	genus..Eubacteriumoxidoreducensgroup.id.11339	MR Egger	4	-0.780533	0.420266	0.204398	0.458162	0.20104	1.04413
Crohn's disease || id:ieu-a-30	genus..Eubacteriumrectalegroup.id.14374	MR Egger	8	-0.0557	0.573605	0.925805	0.945823	0.30729	2.9112
Crohn's disease || id:ieu-a-30	genus..Eubacteriumruminantiumgroup.id.11340	MR Egger	18	0.196921	0.277738	0.488517	1.21765	0.706491	2.09864
Crohn's disease || id:ieu-a-30	genus..Eubacteriumventriosumgroup.id.11341	MR Egger	15	-0.311031	0.520454	0.560363	0.732691	0.264181	2.03208
Crohn's disease || id:ieu-a-30	genus..Eubacteriumxylanophilumgroup.id.14375	MR Egger	9	0.536234	0.533086	0.34796	1.70956	0.601328	4.86022
Crohn's disease || id:ieu-a-30	genus..Ruminococcusgauvreauiigroup.id.11342	MR Egger	12	-0.549876	0.782554	0.498293	0.577021	0.124471	2.67495
Crohn's disease || id:ieu-a-30	genus..Ruminococcusgnavusgroup.id.14376	MR Egger	12	-0.496877	0.48086	0.325802	0.608428	0.237079	1.56144
Crohn's disease || id:ieu-a-30	genus..Ruminococcustorquesgroup.id.14377	MR Egger	9	-0.345512	0.768068	0.666422	0.707858	0.157092	3.18962
Crohn's disease || id:ieu-a-30	genus.Actinomyces.id.423	MR Egger	7	0.00022933	0.291111	0.999402	1.00023	0.565329	1.76969
Crohn's disease || id:ieu-a-30	genus.Adlercreutzia.id.812	MR Egger	8	0.0556456	0.527956	0.919495	1.05722	0.375631	2.97558
Crohn's disease || id:ieu-a-30	genus.Akkermansia.id.4037	MR Egger	11	-0.295097	0.483274	0.556555	0.744459	0.288715	1.91961
Crohn's disease || id:ieu-a-30	genus.Alistipes.id.968	MR Egger	14	0.356135	0.617664	0.574877	1.4278	0.425501	4.79109
Crohn's disease || id:ieu-a-30	genus.Allisonella.id.2174	MR Egger	8	-0.201255	0.593185	0.74596	0.817704	0.255662	2.61532
Crohn's disease || id:ieu-a-30	genus.Alloprevotella.id.961	MR Egger	6	-0.0740142	0.749215	0.926059	0.928658	0.213851	4.03275
Crohn's disease || id:ieu-a-30	genus.Anaerofilum.id.2053	MR Egger	11	-0.185635	0.394194	0.648901	0.830577	0.383561	1.79856
Crohn's disease || id:ieu-a-30	genus.Anaerostipes.id.1991	MR Egger	13	0.309104	0.456177	0.512028	1.3622	0.557104	3.3308
Crohn's disease || id:ieu-a-30	genus.Anaerotruncus.id.2054	MR Egger	13	-0.417087	0.403149	0.323078	0.658963	0.299015	1.45221
Crohn's disease || id:ieu-a-30	genus.Bacteroides.id.918	MR Egger	8	0.516683	0.980664	0.617186	1.67646	0.245264	11.4591
Crohn's disease || id:ieu-a-30	genus.Barnesiella.id.944	MR Egger	13	0.447647	0.403561	0.290988	1.56463	0.709402	3.45087
Crohn's disease || id:ieu-a-30	genus.Bifidobacterium.id.436	MR Egger	13	0.32842	0.401627	0.430871	1.38877	0.632062	3.05142
Crohn's disease || id:ieu-a-30	genus.Bilophila.id.3170	MR Egger	13	0.942684	0.764919	0.243493	2.56686	0.573179	11.4952
Crohn's disease || id:ieu-a-30	genus.Blautia.id.1992	MR Egger	13	0.151725	0.265852	0.579668	1.16384	0.691186	1.95971
Crohn's disease || id:ieu-a-30	genus.Butyricicoccus.id.2055	MR Egger	8	-0.119129	0.423048	0.787713	0.887694	0.387398	2.03408
Crohn's disease || id:ieu-a-30	genus.Butyricimonas.id.945	MR Egger	13	-0.045986	0.430579	0.91687	0.955055	0.410688	2.22098
Crohn's disease || id:ieu-a-30	genus.Butyrivibrio.id.1993	MR Egger	15	0.0823249	0.258012	0.754739	1.08581	0.654831	1.80043
Crohn's disease || id:ieu-a-30	genus.CandidatusSoleaferrea.id.11350	MR Egger	10	-1.05557	0.980493	0.313062	0.347993	0.0509282	2.37784
Crohn's disease || id:ieu-a-30	genus.Catenibacterium.id.2153	MR Egger	5	0.78265	1.79056	0.691592	2.18726	0.0654251	73.1234
Crohn's disease || id:ieu-a-30	genus.ChristensenellaceaeR.7group.id.11283	MR Egger	10	0.226075	0.432048	0.614972	1.25367	0.537547	2.92381
Crohn's disease || id:ieu-a-30	genus.Clostridiumsensustricto1.id.1873	MR Egger	7	0.218652	0.351145	0.560789	1.2444	0.625257	2.47662
Crohn's disease || id:ieu-a-30	genus.Collinsella.id.815	MR Egger	9	-0.68111	0.618835	0.307459	0.506055	0.150465	1.702
Crohn's disease || id:ieu-a-30	genus.Coprobacter.id.949	MR Egger	11	0.228345	0.39661	0.5789	1.25652	0.57752	2.73382
Crohn's disease || id:ieu-a-30	genus.Coprococcus1.id.11301	MR Egger	12	0.0796702	0.28358	0.78448	1.08293	0.621172	1.88794
Crohn's disease || id:ieu-a-30	genus.Coprococcus2.id.11302	MR Egger	8	-0.0500034	1.10776	0.965461	0.951226	0.108478	8.34112
Crohn's disease || id:ieu-a-30	genus.Coprococcus3.id.11303	MR Egger	8	0.836733	0.582095	0.200625	2.30881	0.737734	7.22566
Crohn's disease || id:ieu-a-30	genus.DefluviitaleaceaeUCG011.id.11287	MR Egger	9	0.279773	0.365806	0.469378	1.32283	0.645838	2.70947
Crohn's disease || id:ieu-a-30	genus.Desulfovibrio.id.3173	MR Egger	10	0.0689334	0.345474	0.846824	1.07136	0.544332	2.10868
Crohn's disease || id:ieu-a-30	genus.Dialister.id.2183	MR Egger	11	0.211262	0.666511	0.758497	1.23524	0.334507	4.56137
Crohn's disease || id:ieu-a-30	genus.Dorea.id.1997	MR Egger	10	-0.0312815	0.375908	0.935725	0.969203	0.463911	2.02486
Crohn's disease || id:ieu-a-30	genus.Eggerthella.id.819	MR Egger	10	0.161643	0.404038	0.699575	1.17544	0.532447	2.59493
Crohn's disease || id:ieu-a-30	genus.Eisenbergiella.id.11304	MR Egger	11	0.782057	0.636728	0.250506	2.18596	0.627551	7.61443
Crohn's disease || id:ieu-a-30	genus.Enterorhabdus.id.820	MR Egger	6	0.105637	0.301484	0.743719	1.11142	0.61553	2.00681
Crohn's disease || id:ieu-a-30	genus.Erysipelatoclostridium.id.11381	MR Egger	15	-0.00412941	0.357295	0.990954	0.995879	0.494391	2.00605
Crohn's disease || id:ieu-a-30	genus.ErysipelotrichaceaeUCG003.id.11384	MR Egger	16	-0.215965	0.291288	0.470697	0.805763	0.455259	1.42612
Crohn's disease || id:ieu-a-30	genus.Escherichia.Shigella.id.3504	MR Egger	10	0.583076	0.397733	0.18082	1.79154	0.821617	3.90647
Crohn's disease || id:ieu-a-30	genus.Faecalibacterium.id.2057	MR Egger	10	0.268025	0.28857	0.380161	1.30738	0.74262	2.30164
Crohn's disease || id:ieu-a-30	genus.FamilyXIIIAD3011group.id.11293	MR Egger	12	0.012331	0.569093	0.983139	1.01241	0.331843	3.08871
Crohn's disease || id:ieu-a-30	genus.FamilyXIIIUCG001.id.11294	MR Egger	8	0.590895	0.37277	0.164026	1.8056	0.86959	3.74913
Crohn's disease || id:ieu-a-30	genus.Flavonifractor.id.2059	MR Egger	5	1.63828	0.701169	0.101544	5.14633	1.30212	20.3397
Crohn's disease || id:ieu-a-30	genus.Fusicatenibacter.id.11305	MR Egger	18	0.123173	0.510122	0.812267	1.13108	0.416168	3.0741
Crohn's disease || id:ieu-a-30	genus.Gordonibacter.id.821	MR Egger	12	0.226024	0.267134	0.417279	1.25361	0.742629	2.11617
Crohn's disease || id:ieu-a-30	genus.Haemophilus.id.3698	MR Egger	9	0.00202958	0.275263	0.994323	1.00203	0.584215	1.71866
Crohn's disease || id:ieu-a-30	genus.Holdemanella.id.11393	MR Egger	11	0.258114	0.4089	0.54358	1.29449	0.580811	2.8851
Crohn's disease || id:ieu-a-30	genus.Holdemania.id.2157	MR Egger	15	0.375253	0.304916	0.240246	1.45536	0.80061	2.64557
Crohn's disease || id:ieu-a-30	genus.Howardella.id.2000	MR Egger	10	-0.179145	0.314795	0.584919	0.835985	0.451065	1.54938
Crohn's disease || id:ieu-a-30	genus.Hungatella.id.11306	MR Egger	5	-0.820698	0.657184	0.300308	0.440124	0.121386	1.59581
Crohn's disease || id:ieu-a-30	genus.Intestinibacter.id.11345	MR Egger	15	-0.916999	0.320087	0.0132738	0.399717	0.213446	0.748542
Crohn's disease || id:ieu-a-30	genus.Intestinimonas.id.2062	MR Egger	17	0.0300377	0.230666	0.898122	1.03049	0.65569	1.61954
Crohn's disease || id:ieu-a-30	genus.Lachnoclostridium.id.11308	MR Egger	13	-0.707039	0.482841	0.171089	0.493102	0.191397	1.2704
Crohn's disease || id:ieu-a-30	genus.Lachnospira.id.2004	MR Egger	6	-2.99245	1.11886	0.0555429	0.0501644	0.00559756	0.449564
Crohn's disease || id:ieu-a-30	genus.LachnospiraceaeFCS020group.id.11314	MR Egger	12	0.335316	0.328477	0.3314	1.39838	0.734549	2.66214
Crohn's disease || id:ieu-a-30	genus.LachnospiraceaeNC2004group.id.11316	MR Egger	9	0.129533	0.402363	0.756906	1.1383	0.517317	2.50469
Crohn's disease || id:ieu-a-30	genus.LachnospiraceaeND3007group.id.11317	MR Egger	3	9.05873	4.83184	0.311945	8593.25	0.662537	1.11456e+08
Crohn's disease || id:ieu-a-30	genus.LachnospiraceaeNK4A136group.id.11319	MR Egger	15	0.0196026	0.218359	0.929837	1.0198	0.664726	1.56453
Crohn's disease || id:ieu-a-30	genus.LachnospiraceaeUCG001.id.11321	MR Egger	12	0.125736	0.504816	0.808345	1.13398	0.421598	3.05011
Crohn's disease || id:ieu-a-30	genus.LachnospiraceaeUCG004.id.11324	MR Egger	12	0.142105	0.462808	0.765104	1.1527	0.465334	2.85539
Crohn's disease || id:ieu-a-30	genus.LachnospiraceaeUCG008.id.11328	MR Egger	11	0.376103	0.472949	0.446944	1.4566	0.576444	3.68063
Crohn's disease || id:ieu-a-30	genus.LachnospiraceaeUCG010.id.11330	MR Egger	10	0.306433	0.421064	0.487512	1.35857	0.595203	3.10098
Crohn's disease || id:ieu-a-30	genus.Lactobacillus.id.1837	MR Egger	10	0.0229885	0.315115	0.943635	1.02325	0.551763	1.89765
Crohn's disease || id:ieu-a-30	genus.Lactococcus.id.1851	MR Egger	9	0.180405	0.365085	0.636332	1.1977	0.585574	2.44971
Crohn's disease || id:ieu-a-30	genus.Marvinbryantia.id.2005	MR Egger	10	-0.0158445	0.477563	0.974346	0.98428	0.386019	2.50974
Crohn's disease || id:ieu-a-30	genus.Methanobrevibacter.id.123	MR Egger	6	-0.528547	0.308309	0.161618	0.589461	0.322119	1.07868
Crohn's disease || id:ieu-a-30	genus.Odoribacter.id.952	MR Egger	7	0.335155	0.539075	0.561372	1.39816	0.486055	4.02185
Crohn's disease || id:ieu-a-30	genus.Olsenella.id.822	MR Egger	11	-0.546614	0.262467	0.0669824	0.578907	0.346093	0.968334
Crohn's disease || id:ieu-a-30	genus.Oscillibacter.id.2063	MR Egger	13	0.071858	0.368719	0.849035	1.0745	0.521612	2.21344
Crohn's disease || id:ieu-a-30	genus.Oscillospira.id.2064	MR Egger	8	-1.12294	0.555758	0.0898313	0.325322	0.109457	0.966906
Crohn's disease || id:ieu-a-30	genus.Oxalobacter.id.2978	MR Egger	11	-0.392792	0.326339	0.259434	0.675169	0.356145	1.27996
Crohn's disease || id:ieu-a-30	genus.Parabacteroides.id.954	MR Egger	6	0.632716	0.543895	0.309371	1.88272	0.648354	5.46711
Crohn's disease || id:ieu-a-30	genus.Paraprevotella.id.962	MR Egger	13	-0.141519	0.303227	0.649814	0.868039	0.479101	1.57272
Crohn's disease || id:ieu-a-30	genus.Parasutterella.id.2892	MR Egger	15	0.0580526	0.283637	0.840998	1.05977	0.607821	1.84777
Crohn's disease || id:ieu-a-30	genus.Peptococcus.id.2037	MR Egger	11	0.194879	0.310936	0.546391	1.21516	0.660634	2.23516
Crohn's disease || id:ieu-a-30	genus.Phascolarctobacterium.id.2168	MR Egger	10	0.938913	0.55622	0.129884	2.5572	0.859609	7.60726
Crohn's disease || id:ieu-a-30	genus.Prevotella7.id.11182	MR Egger	11	0.357601	0.387772	0.380484	1.42989	0.668692	3.05761
Crohn's disease || id:ieu-a-30	genus.Prevotella9.id.11183	MR Egger	15	-0.39595	0.335496	0.259068	0.67304	0.348707	1.29903
Crohn's disease || id:ieu-a-30	genus.RikenellaceaeRC9gutgroup.id.11191	MR Egger	11	0.784953	0.445391	0.11184	2.1923	0.915749	5.24837
Crohn's disease || id:ieu-a-30	genus.Romboutsia.id.11347	MR Egger	13	0.196982	0.373659	0.608543	1.21772	0.585441	2.53287
Crohn's disease || id:ieu-a-30	genus.Roseburia.id.2012	MR Egger	14	0.42818	0.375107	0.275935	1.53446	0.735629	3.20076
Crohn's disease || id:ieu-a-30	genus.Ruminiclostridium5.id.11355	MR Egger	11	0.903641	0.945659	0.364251	2.46858	0.386799	15.7546
Crohn's disease || id:ieu-a-30	genus.Ruminiclostridium6.id.11356	MR Egger	16	-0.582182	0.412501	0.179979	0.558678	0.248905	1.25398
Crohn's disease || id:ieu-a-30	genus.Ruminiclostridium9.id.11357	MR Egger	9	-0.0516467	0.974084	0.959197	0.949664	0.140739	6.40807
Crohn's disease || id:ieu-a-30	genus.RuminococcaceaeNK4A214group.id.11358	MR Egger	13	-0.786232	0.502447	0.145923	0.455558	0.170158	1.21965
Crohn's disease || id:ieu-a-30	genus.RuminococcaceaeUCG002.id.11360	MR Egger	22	-0.47878	0.263336	0.0840551	0.619539	0.369753	1.03807
Crohn's disease || id:ieu-a-30	genus.RuminococcaceaeUCG003.id.11361	MR Egger	12	-0.85739	0.777616	0.296033	0.424268	0.0924103	1.94787
Crohn's disease || id:ieu-a-30	genus.RuminococcaceaeUCG004.id.11362	MR Egger	10	0.135609	0.577443	0.820229	1.14523	0.369288	3.5516
Crohn's disease || id:ieu-a-30	genus.RuminococcaceaeUCG005.id.11363	MR Egger	14	-0.128947	0.323699	0.697366	0.879021	0.46608	1.65782
Crohn's disease || id:ieu-a-30	genus.RuminococcaceaeUCG009.id.11366	MR Egger	11	-0.203498	0.396326	0.619995	0.815872	0.3752	1.77411
Crohn's disease || id:ieu-a-30	genus.RuminococcaceaeUCG010.id.11367	MR Egger	6	0.694091	0.524559	0.25634	2.00189	0.716021	5.59698
Crohn's disease || id:ieu-a-30	genus.RuminococcaceaeUCG011.id.11368	MR Egger	8	-0.0307698	0.372631	0.936876	0.969699	0.46714	2.01292
Crohn's disease || id:ieu-a-30	genus.RuminococcaceaeUCG013.id.11370	MR Egger	12	-0.462148	0.347274	0.212804	0.629929	0.318923	1.24422
Crohn's disease || id:ieu-a-30	genus.RuminococcaceaeUCG014.id.11371	MR Egger	11	0.300121	0.351364	0.415173	1.35002	0.678037	2.68799
Crohn's disease || id:ieu-a-30	genus.Ruminococcus1.id.11373	MR Egger	10	0.0209475	0.535097	0.969732	1.02117	0.357778	2.91461
Crohn's disease || id:ieu-a-30	genus.Ruminococcus2.id.11374	MR Egger	15	-0.107065	0.296566	0.723887	0.898467	0.502412	1.60674
Crohn's disease || id:ieu-a-30	genus.Sellimonas.id.14369	MR Egger	9	-0.179415	0.486224	0.723038	0.835759	0.322255	2.16752
Crohn's disease || id:ieu-a-30	genus.Senegalimassilia.id.11160	MR Egger	5	-0.526758	0.802297	0.558331	0.590516	0.122547	2.84551
Crohn's disease || id:ieu-a-30	genus.Slackia.id.825	MR Egger	6	-0.610702	0.656212	0.404717	0.54297	0.150036	1.96496
Crohn's disease || id:ieu-a-30	genus.Streptococcus.id.1853	MR Egger	15	0.17447	0.443614	0.700477	1.19062	0.499068	2.84042
Crohn's disease || id:ieu-a-30	genus.Subdoligranulum.id.2070	MR Egger	11	-0.147977	0.360792	0.691291	0.862451	0.425228	1.74923
Crohn's disease || id:ieu-a-30	genus.Sutterella.id.2896	MR Egger	12	-0.203392	0.583966	0.734839	0.815958	0.259768	2.563
Crohn's disease || id:ieu-a-30	genus.Terrisporobacter.id.11348	MR Egger	5	-0.070844	0.335045	0.846089	0.931607	0.4831	1.79651
Crohn's disease || id:ieu-a-30	genus.Turicibacter.id.2162	MR Egger	10	-1.06198	0.448097	0.0452472	0.345769	0.143667	0.832173
Crohn's disease || id:ieu-a-30	genus.Tyzzerella3.id.11335	MR Egger	13	0.866881	0.388112	0.0472289	2.37948	1.11202	5.09154
Crohn's disease || id:ieu-a-30	genus.Veillonella.id.2198	MR Egger	8	-0.151055	0.739171	0.84483	0.859801	0.201931	3.66094
Crohn's disease || id:ieu-a-30	genus.Victivallis.id.2256	MR Egger	9	0.107666	0.496801	0.834609	1.11368	0.420604	2.94879
Crohn's disease || id:ieu-a-30	order.Actinomycetales.id.420	MR Egger	5	-0.36542	0.379136	0.406233	0.693905	0.330045	1.4589
Crohn's disease || id:ieu-a-30	order.Bacillales.id.1674	MR Egger	9	-0.122935	0.319802	0.712086	0.884321	0.472486	1.65513
Crohn's disease || id:ieu-a-30	order.Bacteroidales.id.913	MR Egger	13	0.228435	0.265385	0.407737	1.25663	0.746978	2.11402
Crohn's disease || id:ieu-a-30	order.Bifidobacteriales.id.432	MR Egger	12	0.382999	0.407268	0.369169	1.46668	0.660177	3.25843
Crohn's disease || id:ieu-a-30	order.Burkholderiales.id.2874	MR Egger	11	-0.80049	0.469174	0.122164	0.449109	0.179053	1.12647
Crohn's disease || id:ieu-a-30	order.Clostridiales.id.1863	MR Egger	13	-0.112337	0.668417	0.869583	0.893743	0.241126	3.31269
Crohn's disease || id:ieu-a-30	order.Coriobacteriales.id.810	MR Egger	14	0.035595	0.525663	0.947128	1.03624	0.369832	2.90344
Crohn's disease || id:ieu-a-30	order.Desulfovibrionales.id.3156	MR Egger	12	0.210636	0.38311	0.594519	1.23446	0.582596	2.6157
Crohn's disease || id:ieu-a-30	order.Enterobacteriales.id.3468	MR Egger	7	-0.212761	1.42949	0.887499	0.80835	0.0490675	13.3169
Crohn's disease || id:ieu-a-30	order.Erysipelotrichales.id.2148	MR Egger	13	0.820075	0.599344	0.19852	2.27067	0.701427	7.35065
Crohn's disease || id:ieu-a-30	order.Gastranaerophilales.id.1591	MR Egger	9	-0.251366	0.243795	0.336817	0.777738	0.482293	1.25417
Crohn's disease || id:ieu-a-30	order.Lactobacillales.id.1800	MR Egger	15	-0.188252	0.3199	0.5663	0.828406	0.442526	1.55077
Crohn's disease || id:ieu-a-30	order.Methanobacteriales.id.120	MR Egger	10	0.0470921	0.39565	0.90819	1.04822	0.482689	2.27633
Crohn's disease || id:ieu-a-30	order.MollicutesRF9.id.11579	MR Egger	13	-0.0505017	0.322988	0.878584	0.950752	0.504817	1.79061
Crohn's disease || id:ieu-a-30	order.NB1n.id.3953	MR Egger	13	0.316475	0.286764	0.293322	1.37228	0.782248	2.40736
Crohn's disease || id:ieu-a-30	order.Pasteurellales.id.3688	MR Egger	14	0.0932982	0.199689	0.648714	1.09779	0.742233	1.62367
Crohn's disease || id:ieu-a-30	order.Rhodospirillales.id.2667	MR Egger	13	-0.399145	0.525014	0.463086	0.670893	0.239746	1.87739
Crohn's disease || id:ieu-a-30	order.Selenomonadales.id.2165	MR Egger	12	-0.132989	0.491992	0.79242	0.875475	0.333773	2.29634
Crohn's disease || id:ieu-a-30	order.Verrucomicrobiales.id.4030	MR Egger	11	-0.293232	0.484312	0.559829	0.745849	0.288666	1.92711
Crohn's disease || id:ieu-a-30	order.Victivallales.id.2254	MR Egger	8	0.0626103	0.300878	0.842041	1.06461	0.590309	1.92001
Crohn's disease || id:ieu-a-30	phylum.Actinobacteria.id.400	MR Egger	15	-0.433415	0.679608	0.534714	0.648292	0.17111	2.4562
Crohn's disease || id:ieu-a-30	phylum.Bacteroidetes.id.905	MR Egger	12	0.430558	0.265207	0.13555	1.53812	0.91462	2.58665
Crohn's disease || id:ieu-a-30	phylum.Cyanobacteria.id.1500	MR Egger	8	-0.3166	0.347094	0.396861	0.728622	0.36902	1.43865
Crohn's disease || id:ieu-a-30	phylum.Euryarchaeota.id.55	MR Egger	12	-0.128363	0.2929	0.670522	0.879534	0.495372	1.56162
Crohn's disease || id:ieu-a-30	phylum.Firmicutes.id.1672	MR Egger	15	-0.758073	0.376763	0.0654099	0.468568	0.223906	0.980573
Crohn's disease || id:ieu-a-30	phylum.Lentisphaerae.id.2238	MR Egger	9	-0.0123167	0.302605	0.96867	0.987759	0.545844	1.78745
Crohn's disease || id:ieu-a-30	phylum.Proteobacteria.id.2375	MR Egger	11	-0.305472	0.697012	0.671529	0.736776	0.187943	2.88831
Crohn's disease || id:ieu-a-30	phylum.Tenericutes.id.3919	MR Egger	12	0.246881	0.357795	0.505886	1.28003	0.634831	2.58095
Crohn's disease || id:ieu-a-30	phylum.Verrucomicrobia.id.3982	MR Egger	12	0.0333749	0.379766	0.931705	1.03394	0.491169	2.1765
Crohn's disease || id:ieu-a-30	class.Actinobacteria.id.419	WM	15	-0.0896	0.151057	0.553078	0.914297	0.679994	1.22933
Crohn's disease || id:ieu-a-30	class.Alphaproteobacteria.id.2379	WM	7	0.0480371	0.168189	0.775174	1.04921	0.754566	1.45891
Crohn's disease || id:ieu-a-30	class.Bacilli.id.1673	WM	18	0.0465546	0.159907	0.770948	1.04766	0.765777	1.43329
Crohn's disease || id:ieu-a-30	class.Bacteroidia.id.912	WM	13	0.0845698	0.164597	0.607392	1.08825	0.788171	1.50257
Crohn's disease || id:ieu-a-30	class.Betaproteobacteria.id.2867	WM	12	-0.0346339	0.184839	0.851368	0.965959	0.672389	1.3877
Crohn's disease || id:ieu-a-30	class.Clostridia.id.1859	WM	12	-0.0184724	0.184394	0.920202	0.981697	0.68394	1.40908
Crohn's disease || id:ieu-a-30	class.Coriobacteriia.id.809	WM	14	0.0374597	0.180782	0.835846	1.03817	0.728424	1.47963
Crohn's disease || id:ieu-a-30	class.Deltaproteobacteria.id.3087	WM	13	0.201386	0.15451	0.192443	1.2231	0.903523	1.6557
Crohn's disease || id:ieu-a-30	class.Erysipelotrichia.id.2147	WM	13	0.156995	0.183494	0.392225	1.16999	0.816562	1.67639
Crohn's disease || id:ieu-a-30	class.Gammaproteobacteria.id.3303	WM	7	-0.162435	0.203111	0.423864	0.850071	0.570905	1.26575
Crohn's disease || id:ieu-a-30	class.Lentisphaeria.id.2250	WM	8	-0.00989062	0.111633	0.9294	0.990158	0.795574	1.23233
Crohn's disease || id:ieu-a-30	class.Melainabacteria.id.1589	WM	10	-0.0837113	0.103684	0.419453	0.919697	0.750563	1.12694
Crohn's disease || id:ieu-a-30	class.Methanobacteria.id.119	WM	10	-0.0385153	0.0962579	0.689064	0.962217	0.796777	1.16201
Crohn's disease || id:ieu-a-30	class.Mollicutes.id.3920	WM	12	0.0685644	0.156346	0.660992	1.07097	0.788303	1.45499
Crohn's disease || id:ieu-a-30	class.Negativicutes.id.2164	WM	12	0.000312594	0.200234	0.998754	1.00031	0.675605	1.48108
Crohn's disease || id:ieu-a-30	class.Verrucomicrobiae.id.4029	WM	11	-0.0496041	0.148378	0.738147	0.951606	0.711467	1.2728
Crohn's disease || id:ieu-a-30	family.Acidaminococcaceae.id.2166	WM	7	0.179391	0.210599	0.394319	1.19649	0.79185	1.8079
Crohn's disease || id:ieu-a-30	family.Actinomycetaceae.id.421	WM	5	-0.0936738	0.175648	0.593824	0.91058	0.645362	1.28479
Crohn's disease || id:ieu-a-30	family.Alcaligenaceae.id.2875	WM	12	-0.000656686	0.185174	0.99717	0.999344	0.69517	1.43661
Crohn's disease || id:ieu-a-30	family.Bacteroidaceae.id.917	WM	8	0.321565	0.220244	0.144278	1.37929	0.895734	2.12388
Crohn's disease || id:ieu-a-30	family.BacteroidalesS24.7group.id.11173	WM	8	0.0673977	0.142915	0.637217	1.06972	0.808386	1.41554
Crohn's disease || id:ieu-a-30	family.Bifidobacteriaceae.id.433	WM	12	-0.113224	0.164735	0.491889	0.892951	0.64655	1.23326
Crohn's disease || id:ieu-a-30	family.Christensenellaceae.id.1866	WM	11	-0.0953402	0.162258	0.556812	0.909064	0.66142	1.24943
Crohn's disease || id:ieu-a-30	family.Clostridiaceae1.id.1869	WM	10	-0.34444	0.192278	0.0732353	0.708617	0.486117	1.03296
Crohn's disease || id:ieu-a-30	family.ClostridialesvadinBB60group.id.11286	WM	15	-0.0986395	0.133112	0.458679	0.906069	0.697997	1.17617
Crohn's disease || id:ieu-a-30	family.Coriobacteriaceae.id.811	WM	14	0.0374597	0.181898	0.836839	1.03817	0.726832	1.48287
Crohn's disease || id:ieu-a-30	family.Defluviitaleaceae.id.1924	WM	11	0.0921353	0.127419	0.469625	1.09651	0.854186	1.40759
Crohn's disease || id:ieu-a-30	family.Desulfovibrionaceae.id.3169	WM	10	0.0762699	0.169321	0.65239	1.07925	0.774452	1.50402
Crohn's disease || id:ieu-a-30	family.Enterobacteriaceae.id.3469	WM	7	-0.114309	0.246618	0.643003	0.891983	0.550086	1.44638
Crohn's disease || id:ieu-a-30	family.Erysipelotrichaceae.id.2149	WM	13	0.156995	0.18098	0.385683	1.16999	0.820595	1.66815
Crohn's disease || id:ieu-a-30	family.FamilyXI.id.1936	WM	8	-0.00918778	0.0870611	0.915953	0.990854	0.835414	1.17522
Crohn's disease || id:ieu-a-30	family.FamilyXIII.id.1957	WM	9	0.160605	0.240482	0.504232	1.17422	0.732904	1.88128
Crohn's disease || id:ieu-a-30	family.Lachnospiraceae.id.1987	WM	17	0.0512495	0.146849	0.727094	1.05259	0.789327	1.40365
Crohn's disease || id:ieu-a-30	family.Lactobacillaceae.id.1836	WM	9	-0.147567	0.128907	0.252313	0.862805	0.670169	1.11081
Crohn's disease || id:ieu-a-30	family.Methanobacteriaceae.id.121	WM	10	-0.0385153	0.0996808	0.699211	0.962217	0.791449	1.16983
Crohn's disease || id:ieu-a-30	family.Oxalobacteraceae.id.2966	WM	14	0.177051	0.0939316	0.0594437	1.19369	0.99297	1.43499
Crohn's disease || id:ieu-a-30	family.Pasteurellaceae.id.3689	WM	14	0.107505	0.116661	0.35678	1.1135	0.885901	1.39956
Crohn's disease || id:ieu-a-30	family.Peptococcaceae.id.2024	WM	9	-0.0623394	0.137424	0.650096	0.939564	0.71771	1.23
Crohn's disease || id:ieu-a-30	family.Peptostreptococcaceae.id.2042	WM	14	-0.0176852	0.148736	0.905352	0.98247	0.734028	1.315
Crohn's disease || id:ieu-a-30	family.Porphyromonadaceae.id.943	WM	9	-0.194335	0.232899	0.404046	0.823382	0.521619	1.29972
Crohn's disease || id:ieu-a-30	family.Prevotellaceae.id.960	WM	16	-0.135054	0.144795	0.350961	0.873669	0.657802	1.16038
Crohn's disease || id:ieu-a-30	family.Rhodospirillaceae.id.2717	WM	14	-0.0220516	0.114573	0.847376	0.97819	0.781442	1.22447
Crohn's disease || id:ieu-a-30	family.Rikenellaceae.id.967	WM	19	0.0916525	0.140946	0.515521	1.09598	0.831435	1.44471
Crohn's disease || id:ieu-a-30	family.Ruminococcaceae.id.2050	WM	10	-0.229452	0.184337	0.213228	0.794969	0.55391	1.14094
Crohn's disease || id:ieu-a-30	family.Streptococcaceae.id.1850	WM	14	0.225135	0.165396	0.173454	1.25249	0.905706	1.73206
Crohn's disease || id:ieu-a-30	family.Veillonellaceae.id.2172	WM	19	0.160226	0.133101	0.228669	1.17378	0.904248	1.52364
Crohn's disease || id:ieu-a-30	family.Verrucomicrobiaceae.id.4036	WM	11	-0.0497023	0.155917	0.749897	0.951513	0.700964	1.29162
Crohn's disease || id:ieu-a-30	family.Victivallaceae.id.2255	WM	12	-0.0729477	0.078176	0.350757	0.929649	0.79758	1.08359
Crohn's disease || id:ieu-a-30	genus..Clostridiuminnocuumgroup.id.14397	WM	9	-0.119203	0.101706	0.241181	0.887628	0.727206	1.08344
Crohn's disease || id:ieu-a-30	genus..Eubacteriumbrachygroup.id.11296	WM	9	0.00860245	0.104495	0.934389	1.00864	0.821842	1.23789
Crohn's disease || id:ieu-a-30	genus..Eubacteriumcoprostanoligenesgroup.id.11375	WM	13	0.0437721	0.183924	0.811889	1.04474	0.728535	1.4982
Crohn's disease || id:ieu-a-30	genus..Eubacteriumeligensgroup.id.14372	WM	7	0.207422	0.2405	0.388434	1.2305	0.768005	1.97152
Crohn's disease || id:ieu-a-30	genus..Eubacteriumfissicatenagroup.id.14373	WM	9	-0.0370705	0.0955064	0.697908	0.963608	0.799105	1.16198
Crohn's disease || id:ieu-a-30	genus..Eubacteriumhalliigroup.id.11338	WM	16	-0.174883	0.162104	0.280665	0.839556	0.611031	1.15355
Crohn's disease || id:ieu-a-30	genus..Eubacteriumnodatumgroup.id.11297	WM	11	0.026656	0.0841318	0.751368	1.02701	0.870888	1.21113
Crohn's disease || id:ieu-a-30	genus..Eubacteriumoxidoreducensgroup.id.11339	WM	4	-0.193205	0.178942	0.280272	0.824313	0.580462	1.17061
Crohn's disease || id:ieu-a-30	genus..Eubacteriumrectalegroup.id.14374	WM	8	0.130571	0.223238	0.558616	1.13948	0.73567	1.76494
Crohn's disease || id:ieu-a-30	genus..Eubacteriumruminantiumgroup.id.11340	WM	18	0.0662315	0.097837	0.498433	1.06847	0.88203	1.29433
Crohn's disease || id:ieu-a-30	genus..Eubacteriumventriosumgroup.id.11341	WM	15	0.0578301	0.152602	0.704718	1.05953	0.785629	1.42894
Crohn's disease || id:ieu-a-30	genus..Eubacteriumxylanophilumgroup.id.14375	WM	9	0.0901762	0.186713	0.62912	1.09437	0.758979	1.57796
Crohn's disease || id:ieu-a-30	genus..Ruminococcusgauvreauiigroup.id.11342	WM	12	0.157946	0.180027	0.380299	1.1711	0.822911	1.66662
Crohn's disease || id:ieu-a-30	genus..Ruminococcusgnavusgroup.id.14376	WM	12	-0.0620384	0.117388	0.597159	0.939847	0.74668	1.18299
Crohn's disease || id:ieu-a-30	genus..Ruminococcustorquesgroup.id.14377	WM	9	-0.0767552	0.224163	0.732044	0.926117	0.596835	1.43707
Crohn's disease || id:ieu-a-30	genus.Actinomyces.id.423	WM	7	-0.0432155	0.132227	0.743797	0.957705	0.739058	1.24104
Crohn's disease || id:ieu-a-30	genus.Adlercreutzia.id.812	WM	8	0.0361259	0.142606	0.800016	1.03679	0.783972	1.37113
Crohn's disease || id:ieu-a-30	genus.Akkermansia.id.4037	WM	11	-0.0498158	0.153529	0.745582	0.951405	0.704172	1.28544
Crohn's disease || id:ieu-a-30	genus.Alistipes.id.968	WM	14	-0.00598614	0.169183	0.971775	0.994032	0.713491	1.38488
Crohn's disease || id:ieu-a-30	genus.Allisonella.id.2174	WM	8	0.0723234	0.0970272	0.456034	1.075	0.88883	1.30017
Crohn's disease || id:ieu-a-30	genus.Alloprevotella.id.961	WM	6	-0.0512499	0.100317	0.609433	0.950041	0.780461	1.15647
Crohn's disease || id:ieu-a-30	genus.Anaerofilum.id.2053	WM	11	0.0413902	0.103903	0.69037	1.04226	0.85022	1.27767
Crohn's disease || id:ieu-a-30	genus.Anaerostipes.id.1991	WM	13	0.22661	0.180316	0.208848	1.25434	0.880901	1.78609
Crohn's disease || id:ieu-a-30	genus.Anaerotruncus.id.2054	WM	13	-0.0772735	0.167373	0.644307	0.925637	0.666761	1.28502
Crohn's disease || id:ieu-a-30	genus.Bacteroides.id.918	WM	8	0.321565	0.22786	0.158174	1.37929	0.882461	2.15582
Crohn's disease || id:ieu-a-30	genus.Barnesiella.id.944	WM	13	-0.00122168	0.168473	0.994214	0.998779	0.717897	1.38956
Crohn's disease || id:ieu-a-30	genus.Bifidobacterium.id.436	WM	13	-0.0910258	0.154363	0.5554	0.912994	0.67464	1.23556
Crohn's disease || id:ieu-a-30	genus.Bilophila.id.3170	WM	13	0.0832431	0.171033	0.626466	1.08681	0.777259	1.51963
Crohn's disease || id:ieu-a-30	genus.Blautia.id.1992	WM	13	0.119399	0.164839	0.468859	1.12682	0.815719	1.55657
Crohn's disease || id:ieu-a-30	genus.Butyricicoccus.id.2055	WM	8	-0.126526	0.187986	0.50091	0.881151	0.609584	1.2737
Crohn's disease || id:ieu-a-30	genus.Butyricimonas.id.945	WM	13	0.0196824	0.140932	0.88893	1.01988	0.773721	1.34435
Crohn's disease || id:ieu-a-30	genus.Butyrivibrio.id.1993	WM	15	-0.113021	0.0750071	0.131861	0.893132	0.771024	1.03458
Crohn's disease || id:ieu-a-30	genus.CandidatusSoleaferrea.id.11350	WM	10	-0.0496951	0.118924	0.676041	0.951519	0.75368	1.20129
Crohn's disease || id:ieu-a-30	genus.Catenibacterium.id.2153	WM	5	-0.0149672	0.14629	0.918509	0.985144	0.739563	1.31227
Crohn's disease || id:ieu-a-30	genus.ChristensenellaceaeR.7group.id.11283	WM	10	-0.0352848	0.203446	0.862309	0.96533	0.647887	1.43831
Crohn's disease || id:ieu-a-30	genus.Clostridiumsensustricto1.id.1873	WM	7	0.0351309	0.19065	0.853802	1.03576	0.712809	1.50502
Crohn's disease || id:ieu-a-30	genus.Collinsella.id.815	WM	9	-0.139353	0.197991	0.481535	0.869921	0.590128	1.28237
Crohn's disease || id:ieu-a-30	genus.Coprobacter.id.949	WM	11	0.0138606	0.127664	0.913543	1.01396	0.789495	1.30224
Crohn's disease || id:ieu-a-30	genus.Coprococcus1.id.11301	WM	12	-0.0886583	0.158217	0.575236	0.915158	0.671149	1.24788
Crohn's disease || id:ieu-a-30	genus.Coprococcus2.id.11302	WM	8	0.0860914	0.169442	0.611393	1.08991	0.78191	1.51922
Crohn's disease || id:ieu-a-30	genus.Coprococcus3.id.11303	WM	8	0.108589	0.226281	0.631309	1.1147	0.715394	1.7369
Crohn's disease || id:ieu-a-30	genus.DefluviitaleaceaeUCG011.id.11287	WM	9	0.163756	0.135716	0.227584	1.17793	0.902806	1.53689
Crohn's disease || id:ieu-a-30	genus.Desulfovibrio.id.3173	WM	10	0.0570042	0.144044	0.692295	1.05866	0.79826	1.40401
Crohn's disease || id:ieu-a-30	genus.Dialister.id.2183	WM	11	-0.164197	0.166015	0.322639	0.848575	0.61288	1.17491
Crohn's disease || id:ieu-a-30	genus.Dorea.id.1997	WM	10	-0.0708884	0.182003	0.696914	0.931566	0.652063	1.33088
Crohn's disease || id:ieu-a-30	genus.Eggerthella.id.819	WM	10	0.00161285	0.113035	0.988616	1.00161	0.80257	1.25002
Crohn's disease || id:ieu-a-30	genus.Eisenbergiella.id.11304	WM	11	0.164899	0.115181	0.152244	1.17927	0.940959	1.47795
Crohn's disease || id:ieu-a-30	genus.Enterorhabdus.id.820	WM	6	-0.0647778	0.150311	0.666499	0.937276	0.698103	1.25839
Crohn's disease || id:ieu-a-30	genus.Erysipelatoclostridium.id.11381	WM	15	-0.108142	0.128153	0.398753	0.8975	0.698149	1.15377
Crohn's disease || id:ieu-a-30	genus.ErysipelotrichaceaeUCG003.id.11384	WM	16	-0.0460012	0.143951	0.749301	0.955041	0.720258	1.26636
Crohn's disease || id:ieu-a-30	genus.Escherichia.Shigella.id.3504	WM	10	0.131994	0.171896	0.442563	1.1411	0.814711	1.59825
Crohn's disease || id:ieu-a-30	genus.Faecalibacterium.id.2057	WM	10	-0.00274171	0.182152	0.987991	0.997262	0.697844	1.42515
Crohn's disease || id:ieu-a-30	genus.FamilyXIIIAD3011group.id.11293	WM	12	0.0875007	0.169199	0.605053	1.09144	0.783387	1.52064
Crohn's disease || id:ieu-a-30	genus.FamilyXIIIUCG001.id.11294	WM	8	0.291523	0.183144	0.111437	1.33846	0.934784	1.91647
Crohn's disease || id:ieu-a-30	genus.Flavonifractor.id.2059	WM	5	-0.306721	0.217129	0.157768	0.735856	0.480805	1.1262
Crohn's disease || id:ieu-a-30	genus.Fusicatenibacter.id.11305	WM	18	-0.00586642	0.156635	0.970124	0.994151	0.731344	1.3514
Crohn's disease || id:ieu-a-30	genus.Gordonibacter.id.821	WM	12	-0.0538399	0.0774109	0.486737	0.947584	0.814187	1.10284
Crohn's disease || id:ieu-a-30	genus.Haemophilus.id.3698	WM	9	0.111447	0.141603	0.431259	1.11789	0.846966	1.47549
Crohn's disease || id:ieu-a-30	genus.Holdemanella.id.11393	WM	11	-0.0753371	0.142555	0.597167	0.927431	0.701353	1.22638
Crohn's disease || id:ieu-a-30	genus.Holdemania.id.2157	WM	15	0.0741971	0.129771	0.567489	1.07702	0.835142	1.38895
Crohn's disease || id:ieu-a-30	genus.Howardella.id.2000	WM	10	-0.0482322	0.0918836	0.599634	0.952912	0.795866	1.14095
Crohn's disease || id:ieu-a-30	genus.Hungatella.id.11306	WM	5	-0.0649945	0.147744	0.66	0.937073	0.701473	1.2518
Crohn's disease || id:ieu-a-30	genus.Intestinibacter.id.11345	WM	15	-0.00507431	0.137198	0.970497	0.994939	0.760346	1.30191
Crohn's disease || id:ieu-a-30	genus.Intestinimonas.id.2062	WM	17	0.0273396	0.12823	0.831164	1.02772	0.799323	1.32137
Crohn's disease || id:ieu-a-30	genus.Lachnoclostridium.id.11308	WM	13	-0.0176364	0.179137	0.921573	0.982518	0.691602	1.39581
Crohn's disease || id:ieu-a-30	genus.Lachnospira.id.2004	WM	6	-0.484601	0.261072	0.0634258	0.615943	0.369242	1.02747
Crohn's disease || id:ieu-a-30	genus.LachnospiraceaeFCS020group.id.11314	WM	12	0.236533	0.151236	0.117817	1.26685	0.941869	1.70396
Crohn's disease || id:ieu-a-30	genus.LachnospiraceaeNC2004group.id.11316	WM	9	0.0754341	0.121648	0.535192	1.07835	0.849594	1.3687
Crohn's disease || id:ieu-a-30	genus.LachnospiraceaeND3007group.id.11317	WM	3	0.21937	0.379131	0.56285	1.24529	0.592309	2.61815
Crohn's disease || id:ieu-a-30	genus.LachnospiraceaeNK4A136group.id.11319	WM	15	-0.180054	0.144521	0.212812	0.835225	0.629195	1.10872
Crohn's disease || id:ieu-a-30	genus.LachnospiraceaeUCG001.id.11321	WM	12	-0.330048	0.135814	0.0150928	0.718889	0.550877	0.938144
Crohn's disease || id:ieu-a-30	genus.LachnospiraceaeUCG004.id.11324	WM	12	-0.067852	0.157631	0.666868	0.934399	0.686048	1.27265
Crohn's disease || id:ieu-a-30	genus.LachnospiraceaeUCG008.id.11328	WM	11	0.0280779	0.122374	0.818524	1.02848	0.809146	1.30726
Crohn's disease || id:ieu-a-30	genus.LachnospiraceaeUCG010.id.11330	WM	10	0.263876	0.163456	0.106451	1.30197	0.945068	1.79365
Crohn's disease || id:ieu-a-30	genus.Lactobacillus.id.1837	WM	10	-0.159173	0.125355	0.204164	0.852849	0.667065	1.09038
Crohn's disease || id:ieu-a-30	genus.Lactococcus.id.1851	WM	9	-0.0725173	0.107039	0.498099	0.93005	0.754037	1.14715
Crohn's disease || id:ieu-a-30	genus.Marvinbryantia.id.2005	WM	10	0.0496192	0.166473	0.765657	1.05087	0.758306	1.45631
Crohn's disease || id:ieu-a-30	genus.Methanobrevibacter.id.123	WM	6	0.122068	0.119451	0.306821	1.12983	0.893995	1.42788
Crohn's disease || id:ieu-a-30	genus.Odoribacter.id.952	WM	7	0.362719	0.21517	0.0918469	1.43723	0.942694	2.1912
Crohn's disease || id:ieu-a-30	genus.Olsenella.id.822	WM	11	-0.144972	0.0954614	0.128851	0.865046	0.717432	1.04303
Crohn's disease || id:ieu-a-30	genus.Oscillibacter.id.2063	WM	13	0.0269708	0.125537	0.829889	1.02734	0.803256	1.31393
Crohn's disease || id:ieu-a-30	genus.Oscillospira.id.2064	WM	8	-0.00415622	0.183143	0.981894	0.995852	0.695505	1.4259
Crohn's disease || id:ieu-a-30	genus.Oxalobacter.id.2978	WM	11	0.254651	0.0970836	0.00871577	1.29001	1.06648	1.56039
Crohn's disease || id:ieu-a-30	genus.Parabacteroides.id.954	WM	6	0.0918938	0.217951	0.673298	1.09625	0.715131	1.68048
Crohn's disease || id:ieu-a-30	genus.Paraprevotella.id.962	WM	13	-0.139388	0.106502	0.190606	0.86989	0.706006	1.07182
Crohn's disease || id:ieu-a-30	genus.Parasutterella.id.2892	WM	15	0.0874603	0.125472	0.48577	1.0914	0.853454	1.39568
Crohn's disease || id:ieu-a-30	genus.Peptococcus.id.2037	WM	11	0.0642295	0.107514	0.550237	1.06634	0.863727	1.31647
Crohn's disease || id:ieu-a-30	genus.Phascolarctobacterium.id.2168	WM	10	0.221847	0.159233	0.163551	1.24838	0.913704	1.70565
Crohn's disease || id:ieu-a-30	genus.Prevotella7.id.11182	WM	11	0.0866227	0.0971429	0.372552	1.09049	0.901426	1.3192
Crohn's disease || id:ieu-a-30	genus.Prevotella9.id.11183	WM	15	0.0328129	0.13578	0.809042	1.03336	0.791903	1.34843
Crohn's disease || id:ieu-a-30	genus.RikenellaceaeRC9gutgroup.id.11191	WM	11	0.150483	0.09278	0.104817	1.1624	0.969121	1.39422
Crohn's disease || id:ieu-a-30	genus.Romboutsia.id.11347	WM	13	0.0581208	0.156045	0.70955	1.05984	0.780572	1.43903
Crohn's disease || id:ieu-a-30	genus.Roseburia.id.2012	WM	14	0.169677	0.16102	0.291992	1.18492	0.864225	1.62462
Crohn's disease || id:ieu-a-30	genus.Ruminiclostridium5.id.11355	WM	11	-0.202272	0.217887	0.353234	0.816873	0.532948	1.25206
Crohn's disease || id:ieu-a-30	genus.Ruminiclostridium6.id.11356	WM	16	-0.124882	0.139711	0.371396	0.882601	0.671182	1.16062
Crohn's disease || id:ieu-a-30	genus.Ruminiclostridium9.id.11357	WM	9	0.23521	0.226547	0.299159	1.26517	0.811539	1.97238
Crohn's disease || id:ieu-a-30	genus.RuminococcaceaeNK4A214group.id.11358	WM	13	-0.222186	0.168969	0.188525	0.800766	0.575012	1.11515
Crohn's disease || id:ieu-a-30	genus.RuminococcaceaeUCG002.id.11360	WM	22	-0.124166	0.132712	0.349474	0.883233	0.68094	1.14562
Crohn's disease || id:ieu-a-30	genus.RuminococcaceaeUCG003.id.11361	WM	12	-0.179774	0.171133	0.293493	0.835459	0.597384	1.16841
Crohn's disease || id:ieu-a-30	genus.RuminococcaceaeUCG004.id.11362	WM	10	0.0368805	0.134758	0.784331	1.03757	0.796726	1.35122
Crohn's disease || id:ieu-a-30	genus.RuminococcaceaeUCG005.id.11363	WM	14	0.0385093	0.147454	0.793968	1.03926	0.778411	1.38752
Crohn's disease || id:ieu-a-30	genus.RuminococcaceaeUCG009.id.11366	WM	11	-0.182771	0.132478	0.1677	0.832959	0.642475	1.07992
Crohn's disease || id:ieu-a-30	genus.RuminococcaceaeUCG010.id.11367	WM	6	0.281125	0.190438	0.139889	1.32462	0.911984	1.92396
Crohn's disease || id:ieu-a-30	genus.RuminococcaceaeUCG011.id.11368	WM	8	-0.0416102	0.100138	0.677756	0.959244	0.788296	1.16726
Crohn's disease || id:ieu-a-30	genus.RuminococcaceaeUCG013.id.11370	WM	12	-0.255583	0.178283	0.151692	0.774465	0.546065	1.0984
Crohn's disease || id:ieu-a-30	genus.RuminococcaceaeUCG014.id.11371	WM	11	0.382187	0.159446	0.0165314	1.46549	1.07216	2.00311
Crohn's disease || id:ieu-a-30	genus.Ruminococcus1.id.11373	WM	10	-0.135722	0.208514	0.515112	0.873086	0.580184	1.31386
Crohn's disease || id:ieu-a-30	genus.Ruminococcus2.id.11374	WM	15	0.0112558	0.156836	0.942787	1.01132	0.743681	1.37528
Crohn's disease || id:ieu-a-30	genus.Sellimonas.id.14369	WM	9	-0.092823	0.0967048	0.337126	0.911355	0.753999	1.10155
Crohn's disease || id:ieu-a-30	genus.Senegalimassilia.id.11160	WM	5	-0.135583	0.186584	0.467435	0.873207	0.605751	1.25875
Crohn's disease || id:ieu-a-30	genus.Slackia.id.825	WM	6	-0.0435198	0.141916	0.759103	0.957414	0.724933	1.26445
Crohn's disease || id:ieu-a-30	genus.Streptococcus.id.1853	WM	15	-0.284002	0.162587	0.0806767	0.752765	0.547347	1.03528
Crohn's disease || id:ieu-a-30	genus.Subdoligranulum.id.2070	WM	11	-0.0180816	0.184965	0.922125	0.982081	0.683442	1.41121
Crohn's disease || id:ieu-a-30	genus.Sutterella.id.2896	WM	12	0.0172786	0.145509	0.905477	1.01743	0.76497	1.3532
Crohn's disease || id:ieu-a-30	genus.Terrisporobacter.id.11348	WM	5	-0.0663526	0.153751	0.666062	0.935801	0.692322	1.26491
Crohn's disease || id:ieu-a-30	genus.Turicibacter.id.2162	WM	10	-0.0363523	0.143189	0.799591	0.9643	0.728329	1.27672
Crohn's disease || id:ieu-a-30	genus.Tyzzerella3.id.11335	WM	13	-0.000209012	0.0962475	0.998267	0.999791	0.827907	1.20736
Crohn's disease || id:ieu-a-30	genus.Veillonella.id.2198	WM	8	-0.0606412	0.157473	0.700172	0.941161	0.691226	1.28147
Crohn's disease || id:ieu-a-30	genus.Victivallis.id.2256	WM	9	-0.0461793	0.0903385	0.609225	0.954871	0.799921	1.13984
Crohn's disease || id:ieu-a-30	order.Actinomycetales.id.420	WM	5	-0.093403	0.172691	0.588599	0.910826	0.649289	1.27771
Crohn's disease || id:ieu-a-30	order.Bacillales.id.1674	WM	9	0.0481078	0.0855259	0.573779	1.04928	0.887344	1.24078
Crohn's disease || id:ieu-a-30	order.Bacteroidales.id.913	WM	13	0.0845698	0.165004	0.608278	1.08825	0.787543	1.50377
Crohn's disease || id:ieu-a-30	order.Bifidobacteriales.id.432	WM	12	-0.113224	0.164119	0.490266	0.892951	0.647331	1.23177
Crohn's disease || id:ieu-a-30	order.Burkholderiales.id.2874	WM	11	0.0308577	0.18386	0.866715	1.03134	0.719278	1.47879
Crohn's disease || id:ieu-a-30	order.Clostridiales.id.1863	WM	13	-0.0297275	0.186834	0.873581	0.97071	0.673059	1.39999
Crohn's disease || id:ieu-a-30	order.Coriobacteriales.id.810	WM	14	0.0374597	0.178743	0.834001	1.03817	0.73134	1.47373
Crohn's disease || id:ieu-a-30	order.Desulfovibrionales.id.3156	WM	12	0.0654564	0.164296	0.690331	1.06765	0.773706	1.47326
Crohn's disease || id:ieu-a-30	order.Enterobacteriales.id.3468	WM	7	-0.114309	0.235717	0.627718	0.891983	0.561966	1.4158
Crohn's disease || id:ieu-a-30	order.Erysipelotrichales.id.2148	WM	13	0.156995	0.176216	0.372971	1.16999	0.828293	1.65265
Crohn's disease || id:ieu-a-30	order.Gastranaerophilales.id.1591	WM	9	-0.0649009	0.112479	0.563937	0.93716	0.751744	1.16831
Crohn's disease || id:ieu-a-30	order.Lactobacillales.id.1800	WM	15	0.0480644	0.172839	0.780945	1.04924	0.747739	1.47231
Crohn's disease || id:ieu-a-30	order.Methanobacteriales.id.120	WM	10	-0.0385153	0.0972769	0.692154	0.962217	0.795187	1.16433
Crohn's disease || id:ieu-a-30	order.MollicutesRF9.id.11579	WM	13	-0.0182097	0.139769	0.896341	0.981955	0.746651	1.29141
Crohn's disease || id:ieu-a-30	order.NB1n.id.3953	WM	13	0.165628	0.0984391	0.0924636	1.18013	0.973057	1.43128
Crohn's disease || id:ieu-a-30	order.Pasteurellales.id.3688	WM	14	0.107505	0.119327	0.367627	1.1135	0.881283	1.4069
Crohn's disease || id:ieu-a-30	order.Rhodospirillales.id.2667	WM	13	-0.017162	0.123806	0.88975	0.982984	0.771189	1.25295
Crohn's disease || id:ieu-a-30	order.Selenomonadales.id.2165	WM	12	0.000312594	0.194228	0.998716	1.00031	0.683605	1.46375
Crohn's disease || id:ieu-a-30	order.Verrucomicrobiales.id.4030	WM	11	-0.0496041	0.156287	0.750947	0.951606	0.700524	1.29268
Crohn's disease || id:ieu-a-30	order.Victivallales.id.2254	WM	8	-0.00989062	0.112143	0.929721	0.990158	0.794779	1.23357
Crohn's disease || id:ieu-a-30	phylum.Actinobacteria.id.400	WM	15	-0.154858	0.174099	0.373744	0.856536	0.608905	1.20488
Crohn's disease || id:ieu-a-30	phylum.Bacteroidetes.id.905	WM	12	0.0660814	0.166191	0.690908	1.06831	0.77132	1.47966
Crohn's disease || id:ieu-a-30	phylum.Cyanobacteria.id.1500	WM	8	-0.168806	0.133007	0.204387	0.844672	0.650834	1.09624
Crohn's disease || id:ieu-a-30	phylum.Euryarchaeota.id.55	WM	12	0.0991195	0.086108	0.249688	1.1042	0.932718	1.3072
Crohn's disease || id:ieu-a-30	phylum.Firmicutes.id.1672	WM	15	-0.0854793	0.172406	0.620035	0.918072	0.654819	1.28716
Crohn's disease || id:ieu-a-30	phylum.Lentisphaerae.id.2238	WM	9	-0.0259137	0.109999	0.813758	0.974419	0.785439	1.20887
Crohn's disease || id:ieu-a-30	phylum.Proteobacteria.id.2375	WM	11	0.0135587	0.211995	0.949004	1.01365	0.669014	1.53583
Crohn's disease || id:ieu-a-30	phylum.Tenericutes.id.3919	WM	12	0.0685644	0.155642	0.659555	1.07097	0.789391	1.45299
Crohn's disease || id:ieu-a-30	phylum.Verrucomicrobia.id.3982	WM	12	-0.130645	0.156757	0.404609	0.87753	0.645397	1.19315
Crohn's disease || id:ieu-a-30	class.Actinobacteria.id.419	WS	15	-0.0239589	0.196172	0.904531	0.976326	0.664675	1.4341
Crohn's disease || id:ieu-a-30	class.Alphaproteobacteria.id.2379	WS	7	0.113825	0.24838	0.662889	1.12056	0.688665	1.8233
Crohn's disease || id:ieu-a-30	class.Bacilli.id.1673	WS	18	0.128395	0.236856	0.594799	1.137	0.714735	1.80874
Crohn's disease || id:ieu-a-30	class.Bacteroidia.id.912	WS	13	0.104787	0.218084	0.639521	1.11047	0.724221	1.70273
Crohn's disease || id:ieu-a-30	class.Betaproteobacteria.id.2867	WS	12	0.0894362	0.305825	0.775391	1.09356	0.600507	1.99143
Crohn's disease || id:ieu-a-30	class.Clostridia.id.1859	WS	12	0.0337975	0.273928	0.904031	1.03438	0.604652	1.7695
Crohn's disease || id:ieu-a-30	class.Coriobacteriia.id.809	WS	14	0.0844915	0.295173	0.779202	1.08816	0.610152	1.94066
Crohn's disease || id:ieu-a-30	class.Deltaproteobacteria.id.3087	WS	13	0.208738	0.215059	0.350899	1.23212	0.808337	1.87809
Crohn's disease || id:ieu-a-30	class.Erysipelotrichia.id.2147	WS	13	0.17905	0.301938	0.564189	1.19608	0.661829	2.1616
Crohn's disease || id:ieu-a-30	class.Gammaproteobacteria.id.3303	WS	7	-0.204552	0.317386	0.543096	0.815012	0.437522	1.5182
Crohn's disease || id:ieu-a-30	class.Lentisphaeria.id.2250	WS	8	-0.0520367	0.162535	0.758195	0.949294	0.690316	1.30543
Crohn's disease || id:ieu-a-30	class.Melainabacteria.id.1589	WS	10	-0.0759475	0.159954	0.646234	0.926865	0.677424	1.26815
Crohn's disease || id:ieu-a-30	class.Methanobacteria.id.119	WS	10	0.0221818	0.158455	0.891752	1.02243	0.74947	1.3948
Crohn's disease || id:ieu-a-30	class.Mollicutes.id.3920	WS	12	0.20221	0.234835	0.407575	1.22411	0.772544	1.93961
Crohn's disease || id:ieu-a-30	class.Negativicutes.id.2164	WS	12	0.15	0.351984	0.678213	1.16183	0.582814	2.31611
Crohn's disease || id:ieu-a-30	class.Verrucomicrobiae.id.4029	WS	11	-0.0960212	0.224063	0.677338	0.908445	0.585561	1.40937
Crohn's disease || id:ieu-a-30	family.Acidaminococcaceae.id.2166	WS	7	0.318111	0.31444	0.350738	1.37453	0.742159	2.54572
Crohn's disease || id:ieu-a-30	family.Actinomycetaceae.id.421	WS	5	-0.114815	0.225598	0.637587	0.891531	0.572932	1.3873
Crohn's disease || id:ieu-a-30	family.Alcaligenaceae.id.2875	WS	12	0.043319	0.324122	0.896093	1.04427	0.553241	1.97111
Crohn's disease || id:ieu-a-30	family.Bacteroidaceae.id.917	WS	8	0.455041	0.397091	0.289481	1.57624	0.723788	3.43267
Crohn's disease || id:ieu-a-30	family.BacteroidalesS24.7group.id.11173	WS	8	0.0276473	0.237917	0.910753	1.02803	0.644893	1.6388
Crohn's disease || id:ieu-a-30	family.Bifidobacteriaceae.id.433	WS	12	-0.0965725	0.196673	0.633054	0.907944	0.617515	1.33497
Crohn's disease || id:ieu-a-30	family.Christensenellaceae.id.1866	WS	11	-0.0788399	0.215706	0.722353	0.924188	0.605547	1.4105
Crohn's disease || id:ieu-a-30	family.Clostridiaceae1.id.1869	WS	10	-0.307994	0.287757	0.312335	0.73492	0.418116	1.29176
Crohn's disease || id:ieu-a-30	family.ClostridialesvadinBB60group.id.11286	WS	15	-0.106116	0.272791	0.703128	0.89932	0.526878	1.53504
Crohn's disease || id:ieu-a-30	family.Coriobacteriaceae.id.811	WS	14	0.0844915	0.289086	0.774691	1.08816	0.617475	1.91765
Crohn's disease || id:ieu-a-30	family.Defluviitaleaceae.id.1924	WS	11	0.0728574	0.204158	0.728606	1.07558	0.720873	1.60481
Crohn's disease || id:ieu-a-30	family.Desulfovibrionaceae.id.3169	WS	10	0.125542	0.224684	0.589961	1.13376	0.729907	1.76107
Crohn's disease || id:ieu-a-30	family.Enterobacteriaceae.id.3469	WS	7	-0.283911	0.403635	0.508178	0.752834	0.341286	1.66066
Crohn's disease || id:ieu-a-30	family.Erysipelotrichaceae.id.2149	WS	13	0.17905	0.269145	0.51847	1.19608	0.705764	2.02703
Crohn's disease || id:ieu-a-30	family.FamilyXI.id.1936	WS	8	-0.000328384	0.143423	0.998237	0.999672	0.754698	1.32416
Crohn's disease || id:ieu-a-30	family.FamilyXIII.id.1957	WS	9	0.306501	0.398112	0.463492	1.35866	0.622633	2.96477
Crohn's disease || id:ieu-a-30	family.Lachnospiraceae.id.1987	WS	17	-0.101066	0.248475	0.689586	0.903874	0.555394	1.47101
Crohn's disease || id:ieu-a-30	family.Lactobacillaceae.id.1836	WS	9	-0.156386	0.180744	0.412103	0.855229	0.600109	1.21881
Crohn's disease || id:ieu-a-30	family.Methanobacteriaceae.id.121	WS	10	0.0221818	0.175125	0.901992	1.02243	0.725378	1.44113
Crohn's disease || id:ieu-a-30	family.Oxalobacteraceae.id.2966	WS	14	0.220291	0.160219	0.192386	1.24644	0.910521	1.70629
Crohn's disease || id:ieu-a-30	family.Pasteurellaceae.id.3689	WS	14	0.192981	0.194629	0.339523	1.21286	0.828207	1.77616
Crohn's disease || id:ieu-a-30	family.Peptococcaceae.id.2024	WS	9	-0.0984835	0.167118	0.571919	0.906211	0.653093	1.25743
Crohn's disease || id:ieu-a-30	family.Peptostreptococcaceae.id.2042	WS	14	-0.0674433	0.23195	0.775817	0.934781	0.593294	1.47282
Crohn's disease || id:ieu-a-30	family.Porphyromonadaceae.id.943	WS	9	-0.154929	0.367621	0.684531	0.856476	0.416667	1.76052
Crohn's disease || id:ieu-a-30	family.Prevotellaceae.id.960	WS	16	0.00786453	0.229188	0.973079	1.0079	0.643171	1.57945
Crohn's disease || id:ieu-a-30	family.Rhodospirillaceae.id.2717	WS	14	-0.0790299	0.187697	0.680597	0.924012	0.639597	1.3349
Crohn's disease || id:ieu-a-30	family.Rikenellaceae.id.967	WS	19	0.158366	0.245196	0.526509	1.1716	0.72454	1.89449
Crohn's disease || id:ieu-a-30	family.Ruminococcaceae.id.2050	WS	10	-0.296817	0.258132	0.279836	0.74318	0.448092	1.2326
Crohn's disease || id:ieu-a-30	family.Streptococcaceae.id.1850	WS	14	0.392293	0.314159	0.233792	1.48037	0.799748	2.74024
Crohn's disease || id:ieu-a-30	family.Veillonellaceae.id.2172	WS	19	0.152966	0.173967	0.390836	1.16529	0.828607	1.63876
Crohn's disease || id:ieu-a-30	family.Verrucomicrobiaceae.id.4036	WS	11	-0.0957069	0.216998	0.668559	0.90873	0.593913	1.39042
Crohn's disease || id:ieu-a-30	family.Victivallaceae.id.2255	WS	12	-0.052035	0.118112	0.668067	0.949296	0.753117	1.19658
Crohn's disease || id:ieu-a-30	genus..Clostridiuminnocuumgroup.id.14397	WS	9	-0.113218	0.156851	0.490961	0.892956	0.656623	1.21435
Crohn's disease || id:ieu-a-30	genus..Eubacteriumbrachygroup.id.11296	WS	9	0.0438596	0.158327	0.788788	1.04484	0.766086	1.42501
Crohn's disease || id:ieu-a-30	genus..Eubacteriumcoprostanoligenesgroup.id.11375	WS	13	0.15336	0.298274	0.616478	1.16574	0.649692	2.0917
Crohn's disease || id:ieu-a-30	genus..Eubacteriumeligensgroup.id.14372	WS	7	0.097964	0.331873	0.777801	1.10292	0.575505	2.11369
Crohn's disease || id:ieu-a-30	genus..Eubacteriumfissicatenagroup.id.14373	WS	9	-0.058481	0.129342	0.663175	0.943196	0.731987	1.21535
Crohn's disease || id:ieu-a-30	genus..Eubacteriumhalliigroup.id.11338	WS	16	-0.174683	0.23836	0.474945	0.839723	0.526308	1.33978
Crohn's disease || id:ieu-a-30	genus..Eubacteriumnodatumgroup.id.11297	WS	11	0.0912639	0.122628	0.473859	1.09556	0.861495	1.39322
Crohn's disease || id:ieu-a-30	genus..Eubacteriumoxidoreducensgroup.id.11339	WS	4	-0.258128	0.283836	0.430174	0.772496	0.442884	1.34742
Crohn's disease || id:ieu-a-30	genus..Eubacteriumrectalegroup.id.14374	WS	8	0.171656	0.385878	0.669861	1.18727	0.557293	2.52939
Crohn's disease || id:ieu-a-30	genus..Eubacteriumruminantiumgroup.id.11340	WS	18	0.0965816	0.191111	0.619789	1.1014	0.7573	1.60185
Crohn's disease || id:ieu-a-30	genus..Eubacteriumventriosumgroup.id.11341	WS	15	0.0498113	0.272942	0.857808	1.05107	0.615602	1.79459
Crohn's disease || id:ieu-a-30	genus..Eubacteriumxylanophilumgroup.id.14375	WS	9	0.32533	0.303197	0.314568	1.38449	0.764193	2.50828
Crohn's disease || id:ieu-a-30	genus..Ruminococcusgauvreauiigroup.id.11342	WS	12	0.28462	0.305028	0.370801	1.32926	0.731078	2.41688
Crohn's disease || id:ieu-a-30	genus..Ruminococcusgnavusgroup.id.14376	WS	12	-0.0822904	0.157936	0.612669	0.921004	0.675809	1.25516
Crohn's disease || id:ieu-a-30	genus..Ruminococcustorquesgroup.id.14377	WS	9	-0.0147814	0.411649	0.972236	0.985327	0.439722	2.20792
Crohn's disease || id:ieu-a-30	genus.Actinomyces.id.423	WS	7	-0.100807	0.206092	0.642112	0.904108	0.603658	1.3541
Crohn's disease || id:ieu-a-30	genus.Adlercreutzia.id.812	WS	8	0.0301173	0.211196	0.890621	1.03058	0.681249	1.55903
Crohn's disease || id:ieu-a-30	genus.Akkermansia.id.4037	WS	11	-0.0996775	0.218665	0.65824	0.905129	0.58963	1.38945
Crohn's disease || id:ieu-a-30	genus.Alistipes.id.968	WS	14	0.381609	0.324896	0.261239	1.46464	0.774771	2.76878
Crohn's disease || id:ieu-a-30	genus.Allisonella.id.2174	WS	8	0.158832	0.138348	0.288659	1.17214	0.893749	1.53725
Crohn's disease || id:ieu-a-30	genus.Alloprevotella.id.961	WS	6	-0.0506369	0.142403	0.736658	0.950624	0.719106	1.25668
Crohn's disease || id:ieu-a-30	genus.Anaerofilum.id.2053	WS	11	0.0278652	0.180099	0.880119	1.02826	0.722435	1.46354
Crohn's disease || id:ieu-a-30	genus.Anaerostipes.id.1991	WS	13	0.303249	0.268681	0.281101	1.35425	0.799823	2.293
Crohn's disease || id:ieu-a-30	genus.Anaerotruncus.id.2054	WS	13	0.0138015	0.262983	0.959009	1.0139	0.605534	1.69765
Crohn's disease || id:ieu-a-30	genus.Bacteroides.id.918	WS	8	0.455041	0.386646	0.277702	1.57624	0.738758	3.36311
Crohn's disease || id:ieu-a-30	genus.Barnesiella.id.944	WS	13	-0.0474782	0.275993	0.866284	0.953631	0.555201	1.63799
Crohn's disease || id:ieu-a-30	genus.Bifidobacterium.id.436	WS	13	-0.0632583	0.177437	0.727648	0.938701	0.662964	1.32912
Crohn's disease || id:ieu-a-30	genus.Bilophila.id.3170	WS	13	0.527723	0.355303	0.163261	1.69507	0.844787	3.40116
Crohn's disease || id:ieu-a-30	genus.Blautia.id.1992	WS	13	0.0419929	0.30219	0.891785	1.04289	0.576777	1.88568
Crohn's disease || id:ieu-a-30	genus.Butyricicoccus.id.2055	WS	8	-0.164912	0.19472	0.425044	0.847968	0.578936	1.24202
Crohn's disease || id:ieu-a-30	genus.Butyricimonas.id.945	WS	13	0.00464585	0.232987	0.984419	1.00466	0.636348	1.58614
Crohn's disease || id:ieu-a-30	genus.Butyrivibrio.id.1993	WS	15	-0.102765	0.117936	0.398255	0.902339	0.716112	1.137
Crohn's disease || id:ieu-a-30	genus.CandidatusSoleaferrea.id.11350	WS	10	-0.0269212	0.21655	0.903796	0.973438	0.636762	1.48813
Crohn's disease || id:ieu-a-30	genus.Catenibacterium.id.2153	WS	5	0.07269	0.153027	0.659552	1.0754	0.796727	1.45154
Crohn's disease || id:ieu-a-30	genus.ChristensenellaceaeR.7group.id.11283	WS	10	-0.0801582	0.306875	0.799811	0.92297	0.50579	1.68424
Crohn's disease || id:ieu-a-30	genus.Clostridiumsensustricto1.id.1873	WS	7	0.0700083	0.239533	0.779923	1.07252	0.670671	1.71514
Crohn's disease || id:ieu-a-30	genus.Collinsella.id.815	WS	9	-0.19601	0.306252	0.540048	0.822004	0.451011	1.49817
Crohn's disease || id:ieu-a-30	genus.Coprobacter.id.949	WS	11	-0.0843145	0.183638	0.655956	0.919142	0.641308	1.31734
Crohn's disease || id:ieu-a-30	genus.Coprococcus1.id.11301	WS	12	-0.0258504	0.200478	0.89973	0.974481	0.657844	1.44352
Crohn's disease || id:ieu-a-30	genus.Coprococcus2.id.11302	WS	8	0.104118	0.246432	0.685334	1.10973	0.684622	1.79881
Crohn's disease || id:ieu-a-30	genus.Coprococcus3.id.11303	WS	8	0.201625	0.331111	0.561801	1.22339	0.639319	2.34105
Crohn's disease || id:ieu-a-30	genus.DefluviitaleaceaeUCG011.id.11287	WS	9	0.117387	0.193587	0.56107	1.12455	0.769478	1.64348
Crohn's disease || id:ieu-a-30	genus.Desulfovibrio.id.3173	WS	10	0.00521952	0.195447	0.979277	1.00523	0.685329	1.47447
Crohn's disease || id:ieu-a-30	genus.Dialister.id.2183	WS	11	-0.459464	0.318647	0.1799	0.631622	0.338236	1.17949
Crohn's disease || id:ieu-a-30	genus.Dorea.id.1997	WS	10	-0.135805	0.293919	0.655012	0.873013	0.490718	1.55314
Crohn's disease || id:ieu-a-30	genus.Eggerthella.id.819	WS	10	0.0413406	0.188902	0.831652	1.04221	0.719709	1.50921
Crohn's disease || id:ieu-a-30	genus.Eisenbergiella.id.11304	WS	11	0.260307	0.223733	0.271649	1.29733	0.836766	2.01139
Crohn's disease || id:ieu-a-30	genus.Enterorhabdus.id.820	WS	6	-0.0185806	0.174048	0.919134	0.981591	0.697875	1.38065
Crohn's disease || id:ieu-a-30	genus.Erysipelatoclostridium.id.11381	WS	15	-0.0995652	0.206006	0.636345	0.905231	0.60451	1.35555
Crohn's disease || id:ieu-a-30	genus.ErysipelotrichaceaeUCG003.id.11384	WS	16	-0.131934	0.215866	0.550228	0.876399	0.574055	1.33798
Crohn's disease || id:ieu-a-30	genus.Escherichia.Shigella.id.3504	WS	10	0.178186	0.264324	0.517173	1.19505	0.71185	2.00624
Crohn's disease || id:ieu-a-30	genus.Faecalibacterium.id.2057	WS	10	0.0122479	0.227659	0.95827	1.01232	0.647936	1.58164
Crohn's disease || id:ieu-a-30	genus.FamilyXIIIAD3011group.id.11293	WS	12	0.209771	0.310081	0.512694	1.2334	0.67167	2.2649
Crohn's disease || id:ieu-a-30	genus.FamilyXIIIUCG001.id.11294	WS	8	0.275193	0.298378	0.387058	1.31678	0.73372	2.36319
Crohn's disease || id:ieu-a-30	genus.Flavonifractor.id.2059	WS	5	-0.374973	0.26651	0.232178	0.687308	0.407655	1.1588
Crohn's disease || id:ieu-a-30	genus.Fusicatenibacter.id.11305	WS	18	0.136642	0.293724	0.647688	1.14642	0.644644	2.03876
Crohn's disease || id:ieu-a-30	genus.Gordonibacter.id.821	WS	12	-0.0893095	0.114399	0.451461	0.914562	0.730862	1.14444
Crohn's disease || id:ieu-a-30	genus.Haemophilus.id.3698	WS	9	0.198742	0.219796	0.392298	1.21987	0.7929	1.87675
Crohn's disease || id:ieu-a-30	genus.Holdemanella.id.11393	WS	11	-0.275761	0.261814	0.317002	0.758995	0.454337	1.26794
Crohn's disease || id:ieu-a-30	genus.Holdemania.id.2157	WS	15	0.169678	0.205866	0.423636	1.18492	0.791505	1.77389
Crohn's disease || id:ieu-a-30	genus.Howardella.id.2000	WS	10	-0.0535885	0.141501	0.71368	0.947822	0.718255	1.25076
Crohn's disease || id:ieu-a-30	genus.Hungatella.id.11306	WS	5	-0.0444464	0.188356	0.825045	0.956527	0.66125	1.38366
Crohn's disease || id:ieu-a-30	genus.Intestinibacter.id.11345	WS	15	-0.00103491	0.234655	0.996543	0.998966	0.630678	1.58232
Crohn's disease || id:ieu-a-30	genus.Intestinimonas.id.2062	WS	17	0.0755748	0.197428	0.706909	1.0785	0.732432	1.58809
Crohn's disease || id:ieu-a-30	genus.Lachnoclostridium.id.11308	WS	13	0.00189397	0.249953	0.994079	1.0019	0.613845	1.63526
Crohn's disease || id:ieu-a-30	genus.Lachnospira.id.2004	WS	6	-0.719804	0.429901	0.154916	0.486848	0.20963	1.13066
Crohn's disease || id:ieu-a-30	genus.LachnospiraceaeFCS020group.id.11314	WS	12	0.20955	0.227479	0.376715	1.23312	0.789537	1.92593
Crohn's disease || id:ieu-a-30	genus.LachnospiraceaeNC2004group.id.11316	WS	9	0.0981279	0.182478	0.605381	1.1031	0.771415	1.57741
Crohn's disease || id:ieu-a-30	genus.LachnospiraceaeND3007group.id.11317	WS	3	0.121125	0.44001	0.808935	1.12877	0.476496	2.67392
Crohn's disease || id:ieu-a-30	genus.LachnospiraceaeNK4A136group.id.11319	WS	15	-0.0337439	0.207089	0.872891	0.966819	0.644269	1.45085
Crohn's disease || id:ieu-a-30	genus.LachnospiraceaeUCG001.id.11321	WS	12	-0.359533	0.25564	0.18722	0.698002	0.422914	1.15202
Crohn's disease || id:ieu-a-30	genus.LachnospiraceaeUCG004.id.11324	WS	12	-0.00678014	0.247293	0.978618	0.993243	0.611723	1.61271
Crohn's disease || id:ieu-a-30	genus.LachnospiraceaeUCG008.id.11328	WS	11	-0.04806	0.180011	0.794906	0.953077	0.66973	1.3563
Crohn's disease || id:ieu-a-30	genus.LachnospiraceaeUCG010.id.11330	WS	10	0.378732	0.216625	0.114344	1.46043	0.955182	2.23294
Crohn's disease || id:ieu-a-30	genus.Lactobacillus.id.1837	WS	10	-0.167699	0.186047	0.39087	0.845609	0.587224	1.21769
Crohn's disease || id:ieu-a-30	genus.Lactococcus.id.1851	WS	9	-0.149105	0.160715	0.380671	0.861478	0.628696	1.18045
Crohn's disease || id:ieu-a-30	genus.Marvinbryantia.id.2005	WS	10	0.111251	0.265918	0.685487	1.11767	0.663685	1.88221
Crohn's disease || id:ieu-a-30	genus.Methanobrevibacter.id.123	WS	6	0.0937379	0.175987	0.617094	1.09827	0.77787	1.55065
Crohn's disease || id:ieu-a-30	genus.Odoribacter.id.952	WS	7	0.490098	0.313721	0.169265	1.63248	0.882678	3.0192
Crohn's disease || id:ieu-a-30	genus.Olsenella.id.822	WS	11	-0.171788	0.154357	0.291777	0.842158	0.622304	1.13968
Crohn's disease || id:ieu-a-30	genus.Oscillibacter.id.2063	WS	13	0.0309893	0.194452	0.876031	1.03147	0.704591	1.51001
Crohn's disease || id:ieu-a-30	genus.Oscillospira.id.2064	WS	8	0.0822751	0.297268	0.78995	1.08575	0.606306	1.94433
Crohn's disease || id:ieu-a-30	genus.Oxalobacter.id.2978	WS	11	0.252353	0.155565	0.135832	1.28705	0.948803	1.74588
Crohn's disease || id:ieu-a-30	genus.Parabacteroides.id.954	WS	6	0.160219	0.285809	0.599272	1.17377	0.670342	2.05527
Crohn's disease || id:ieu-a-30	genus.Paraprevotella.id.962	WS	13	-0.173381	0.171155	0.331049	0.840818	0.60119	1.17596
Crohn's disease || id:ieu-a-30	genus.Parasutterella.id.2892	WS	15	0.0527104	0.187791	0.783056	1.05412	0.729527	1.52315
Crohn's disease || id:ieu-a-30	genus.Peptococcus.id.2037	WS	11	0.00744634	0.170109	0.965946	1.00747	0.721829	1.40616
Crohn's disease || id:ieu-a-30	genus.Phascolarctobacterium.id.2168	WS	10	0.28705	0.247486	0.275948	1.33249	0.820351	2.16435
Crohn's disease || id:ieu-a-30	genus.Prevotella7.id.11182	WS	11	0.168365	0.17557	0.360191	1.18337	0.838825	1.66943
Crohn's disease || id:ieu-a-30	genus.Prevotella9.id.11183	WS	15	-0.226758	0.27769	0.427842	0.797114	0.462536	1.37371
Crohn's disease || id:ieu-a-30	genus.RikenellaceaeRC9gutgroup.id.11191	WS	11	-0.086316	0.184997	0.650799	0.917304	0.638324	1.31821
Crohn's disease || id:ieu-a-30	genus.Romboutsia.id.11347	WS	13	-0.0470958	0.223899	0.836929	0.953996	0.61512	1.47956
Crohn's disease || id:ieu-a-30	genus.Roseburia.id.2012	WS	14	0.265628	0.235107	0.278969	1.30425	0.822686	2.0677
Crohn's disease || id:ieu-a-30	genus.Ruminiclostridium5.id.11355	WS	11	0.0123728	0.343118	0.971944	1.01245	0.516779	1.98354
Crohn's disease || id:ieu-a-30	genus.Ruminiclostridium6.id.11356	WS	16	-0.200834	0.18977	0.306663	0.818048	0.563954	1.18663
Crohn's disease || id:ieu-a-30	genus.Ruminiclostridium9.id.11357	WS	9	0.382494	0.422286	0.391521	1.46594	0.640704	3.35407
Crohn's disease || id:ieu-a-30	genus.RuminococcaceaeNK4A214group.id.11358	WS	13	-0.103633	0.303166	0.738386	0.901556	0.49766	1.63325
Crohn's disease || id:ieu-a-30	genus.RuminococcaceaeUCG002.id.11360	WS	22	-0.295589	0.261005	0.27019	0.744093	0.446124	1.24108
Crohn's disease || id:ieu-a-30	genus.RuminococcaceaeUCG003.id.11361	WS	12	-0.27923	0.268164	0.320098	0.756366	0.447163	1.27938
Crohn's disease || id:ieu-a-30	genus.RuminococcaceaeUCG004.id.11362	WS	10	0.0766336	0.210226	0.72388	1.07965	0.715045	1.63016
Crohn's disease || id:ieu-a-30	genus.RuminococcaceaeUCG005.id.11363	WS	14	0.0716385	0.219001	0.748788	1.07427	0.699351	1.65017
Crohn's disease || id:ieu-a-30	genus.RuminococcaceaeUCG009.id.11366	WS	11	-0.129786	0.194225	0.519114	0.878283	0.600215	1.28518
Crohn's disease || id:ieu-a-30	genus.RuminococcaceaeUCG010.id.11367	WS	6	0.488221	0.33181	0.201157	1.62941	0.850333	3.1223
Crohn's disease || id:ieu-a-30	genus.RuminococcaceaeUCG011.id.11368	WS	8	-0.0652164	0.135655	0.645355	0.936865	0.718133	1.22222
Crohn's disease || id:ieu-a-30	genus.RuminococcaceaeUCG013.id.11370	WS	12	-0.4292	0.317423	0.203475	0.65103	0.349466	1.21282
Crohn's disease || id:ieu-a-30	genus.RuminococcaceaeUCG014.id.11371	WS	11	0.437871	0.252552	0.113619	1.5494	0.944471	2.5418
Crohn's disease || id:ieu-a-30	genus.Ruminococcus1.id.11373	WS	10	-0.183686	0.338019	0.60004	0.832197	0.429041	1.61419
Crohn's disease || id:ieu-a-30	genus.Ruminococcus2.id.11374	WS	15	0.032667	0.25184	0.898639	1.03321	0.630691	1.69261
Crohn's disease || id:ieu-a-30	genus.Sellimonas.id.14369	WS	9	-0.0576073	0.17164	0.745783	0.944021	0.67434	1.32155
Crohn's disease || id:ieu-a-30	genus.Senegalimassilia.id.11160	WS	5	-0.205885	0.245194	0.448341	0.813926	0.503352	1.31613
Crohn's disease || id:ieu-a-30	genus.Slackia.id.825	WS	6	-0.0977874	0.217617	0.671984	0.906842	0.59196	1.38922
Crohn's disease || id:ieu-a-30	genus.Streptococcus.id.1853	WS	15	-0.406733	0.333045	0.242158	0.665822	0.346628	1.27895
Crohn's disease || id:ieu-a-30	genus.Subdoligranulum.id.2070	WS	11	-0.0594464	0.256236	0.821218	0.942286	0.570256	1.55702
Crohn's disease || id:ieu-a-30	genus.Sutterella.id.2896	WS	12	0.0104844	0.241805	0.966193	1.01054	0.629107	1.62324
Crohn's disease || id:ieu-a-30	genus.Terrisporobacter.id.11348	WS	5	-0.0967008	0.197351	0.649799	0.907828	0.616616	1.33657
Crohn's disease || id:ieu-a-30	genus.Turicibacter.id.2162	WS	10	-0.110967	0.212872	0.614752	0.894969	0.589668	1.35834
Crohn's disease || id:ieu-a-30	genus.Tyzzerella3.id.11335	WS	13	0.0156472	0.185696	0.934237	1.01577	0.705875	1.46172
Crohn's disease || id:ieu-a-30	genus.Veillonella.id.2198	WS	8	-0.0927993	0.241263	0.711924	0.911376	0.567976	1.4624
Crohn's disease || id:ieu-a-30	genus.Victivallis.id.2256	WS	9	-0.0811577	0.132114	0.556081	0.922048	0.711698	1.19457
Crohn's disease || id:ieu-a-30	order.Actinomycetales.id.420	WS	5	-0.111384	0.213433	0.629325	0.894595	0.588774	1.35926
Crohn's disease || id:ieu-a-30	order.Bacillales.id.1674	WS	9	0.0412467	0.137024	0.771076	1.04211	0.796666	1.36317
Crohn's disease || id:ieu-a-30	order.Bacteroidales.id.913	WS	13	0.104787	0.229229	0.655745	1.11047	0.708573	1.74033
Crohn's disease || id:ieu-a-30	order.Bifidobacteriales.id.432	WS	12	-0.0965725	0.207243	0.650317	0.907944	0.604854	1.36291
Crohn's disease || id:ieu-a-30	order.Burkholderiales.id.2874	WS	11	0.0928223	0.326591	0.782043	1.09727	0.578512	2.08119
Crohn's disease || id:ieu-a-30	order.Clostridiales.id.1863	WS	13	-0.0308595	0.262913	0.908504	0.969612	0.579164	1.62328
Crohn's disease || id:ieu-a-30	order.Coriobacteriales.id.810	WS	14	0.0844915	0.294496	0.778709	1.08816	0.610961	1.93809
Crohn's disease || id:ieu-a-30	order.Desulfovibrionales.id.3156	WS	12	0.120114	0.230954	0.613316	1.12763	0.717089	1.7732
Crohn's disease || id:ieu-a-30	order.Enterobacteriales.id.3468	WS	7	-0.283911	0.392134	0.496304	0.752834	0.349067	1.62364
Crohn's disease || id:ieu-a-30	order.Erysipelotrichales.id.2148	WS	13	0.17905	0.289058	0.547217	1.19608	0.678749	2.10771
Crohn's disease || id:ieu-a-30	order.Gastranaerophilales.id.1591	WS	9	-0.0636817	0.157677	0.696886	0.938304	0.688852	1.27809
Crohn's disease || id:ieu-a-30	order.Lactobacillales.id.1800	WS	15	0.133195	0.252171	0.605639	1.14247	0.696936	1.87283
Crohn's disease || id:ieu-a-30	order.Methanobacteriales.id.120	WS	10	0.0221818	0.172	0.900222	1.02243	0.729834	1.43233
Crohn's disease || id:ieu-a-30	order.MollicutesRF9.id.11579	WS	13	-0.132427	0.203025	0.526523	0.875967	0.588396	1.30408
Crohn's disease || id:ieu-a-30	order.NB1n.id.3953	WS	13	0.281388	0.177105	0.138087	1.32497	0.936376	1.87482
Crohn's disease || id:ieu-a-30	order.Pasteurellales.id.3688	WS	14	0.192981	0.189372	0.326767	1.21286	0.836785	1.75795
Crohn's disease || id:ieu-a-30	order.Rhodospirillales.id.2667	WS	13	-0.0850129	0.220991	0.707198	0.9185	0.595618	1.41642
Crohn's disease || id:ieu-a-30	order.Selenomonadales.id.2165	WS	12	0.15	0.343085	0.670418	1.16183	0.593068	2.27606
Crohn's disease || id:ieu-a-30	order.Verrucomicrobiales.id.4030	WS	11	-0.0960212	0.237278	0.694235	0.908445	0.570589	1.44635
Crohn's disease || id:ieu-a-30	order.Victivallales.id.2254	WS	8	-0.0520367	0.16828	0.76615	0.949294	0.682587	1.32021
Crohn's disease || id:ieu-a-30	phylum.Actinobacteria.id.400	WS	15	-0.195986	0.291147	0.511811	0.822024	0.464574	1.4545
Crohn's disease || id:ieu-a-30	phylum.Bacteroidetes.id.905	WS	12	0.0871201	0.230295	0.712409	1.09103	0.694712	1.71343
Crohn's disease || id:ieu-a-30	phylum.Cyanobacteria.id.1500	WS	8	-0.181033	0.225438	0.448362	0.834408	0.536391	1.298
Crohn's disease || id:ieu-a-30	phylum.Euryarchaeota.id.55	WS	12	0.111187	0.131946	0.417358	1.1176	0.862925	1.44745
Crohn's disease || id:ieu-a-30	phylum.Firmicutes.id.1672	WS	15	-0.122472	0.232965	0.607317	0.884731	0.560412	1.39674
Crohn's disease || id:ieu-a-30	phylum.Lentisphaerae.id.2238	WS	9	-0.0829146	0.163595	0.625946	0.92043	0.667938	1.26837
Crohn's disease || id:ieu-a-30	phylum.Proteobacteria.id.2375	WS	11	0.0724622	0.305568	0.817336	1.07515	0.590698	1.95693
Crohn's disease || id:ieu-a-30	phylum.Tenericutes.id.3919	WS	12	0.20221	0.230783	0.399656	1.22411	0.778703	1.92427
Crohn's disease || id:ieu-a-30	phylum.Verrucomicrobia.id.3982	WS	12	-0.149831	0.220324	0.510533	0.860854	0.558967	1.32578
