# Supplementary material for: Gut microbiota and common gastrointestinal diseases: a bidirectional two-sample Mendelian randomized study
Source: Front Microbiol. 2023 Nov 17;14:1273269. doi: 10.3389/fmicb.2023.1273269 (PMC10691374; doi:10.3389/fmicb.2023.1273269)
Supplement: Supplementary file 4 [file Table_4.XLSX]

## Sheet: Sheet1
Outcome	Exposure	Method	NSNP	β	SE	P	OR	LCI	UCI
Ulcerative colitis || id:ieu-a-32	class.Actinobacteria.id.419	IVW	15	-0.154024	0.130924	0.23942	0.857252	0.663229	1.10803
Ulcerative colitis || id:ieu-a-32	class.Alphaproteobacteria.id.2379	IVW	7	0.00374791	0.129184	0.976855	1.00375	0.779227	1.29298
Ulcerative colitis || id:ieu-a-32	class.Bacilli.id.1673	IVW	18	-0.0227052	0.119357	0.849129	0.977551	0.773643	1.2352
Ulcerative colitis || id:ieu-a-32	class.Bacteroidia.id.912	IVW	13	-0.070485	0.117743	0.549418	0.931942	0.739884	1.17385
Ulcerative colitis || id:ieu-a-32	class.Betaproteobacteria.id.2867	IVW	12	0.107747	0.121485	0.375123	1.11377	0.877776	1.4132
Ulcerative colitis || id:ieu-a-32	class.Clostridia.id.1859	IVW	12	0.236556	0.135359	0.0805286	1.26688	0.971663	1.65179
Ulcerative colitis || id:ieu-a-32	class.Coriobacteriia.id.809	IVW	14	0.0533466	0.134012	0.690577	1.0548	0.811137	1.37165
Ulcerative colitis || id:ieu-a-32	class.Deltaproteobacteria.id.3087	IVW	13	-0.00640099	0.111255	0.95412	0.993619	0.798946	1.23573
Ulcerative colitis || id:ieu-a-32	class.Erysipelotrichia.id.2147	IVW	13	-0.0534451	0.122994	0.663901	0.947958	0.744894	1.20638
Ulcerative colitis || id:ieu-a-32	class.Gammaproteobacteria.id.3303	IVW	7	-0.104768	0.147747	0.47826	0.900534	0.674117	1.203
Ulcerative colitis || id:ieu-a-32	class.Lentisphaeria.id.2250	IVW	8	-0.191897	0.0798427	0.0162416	0.825392	0.705824	0.965214
Ulcerative colitis || id:ieu-a-32	class.Melainabacteria.id.1589	IVW	10	-0.0741122	0.0755515	0.326618	0.928567	0.800761	1.07677
Ulcerative colitis || id:ieu-a-32	class.Methanobacteria.id.119	IVW	10	-0.0340573	0.0831874	0.682243	0.966516	0.821105	1.13768
Ulcerative colitis || id:ieu-a-32	class.Mollicutes.id.3920	IVW	12	-0.00634228	0.111975	0.954832	0.993678	0.797867	1.23754
Ulcerative colitis || id:ieu-a-32	class.Negativicutes.id.2164	IVW	12	-0.088286	0.132082	0.503866	0.915499	0.706688	1.18601
Ulcerative colitis || id:ieu-a-32	class.Verrucomicrobiae.id.4029	IVW	11	-0.0227693	0.13033	0.861311	0.977488	0.757133	1.26197
Ulcerative colitis || id:ieu-a-32	family.Acidaminococcaceae.id.2166	IVW	7	-0.193389	0.13695	0.157915	0.824161	0.630142	1.07792
Ulcerative colitis || id:ieu-a-32	family.Actinomycetaceae.id.421	IVW	5	0.0765708	0.12765	0.548608	1.07958	0.840613	1.38648
Ulcerative colitis || id:ieu-a-32	family.Alcaligenaceae.id.2875	IVW	12	-0.0208532	0.121467	0.863691	0.979363	0.771878	1.24262
Ulcerative colitis || id:ieu-a-32	family.Bacteroidaceae.id.917	IVW	8	-0.110407	0.155954	0.478977	0.895469	0.65963	1.21563
Ulcerative colitis || id:ieu-a-32	family.BacteroidalesS24.7group.id.11173	IVW	8	-0.0476774	0.0966921	0.621953	0.953441	0.788838	1.15239
Ulcerative colitis || id:ieu-a-32	family.Bifidobacteriaceae.id.433	IVW	12	-0.150411	0.108585	0.165994	0.860354	0.695421	1.0644
Ulcerative colitis || id:ieu-a-32	family.Christensenellaceae.id.1866	IVW	11	-0.129654	0.118106	0.272305	0.8784	0.69688	1.1072
Ulcerative colitis || id:ieu-a-32	family.Clostridiaceae1.id.1869	IVW	10	-0.103808	0.121279	0.392029	0.901399	0.710693	1.14328
Ulcerative colitis || id:ieu-a-32	family.ClostridialesvadinBB60group.id.11286	IVW	15	-0.0846824	0.0822764	0.303366	0.918804	0.781966	1.07959
Ulcerative colitis || id:ieu-a-32	family.Coriobacteriaceae.id.811	IVW	14	0.0533466	0.134012	0.690577	1.0548	0.811137	1.37165
Ulcerative colitis || id:ieu-a-32	family.Defluviitaleaceae.id.1924	IVW	11	-0.165616	0.0992151	0.0950653	0.847372	0.697622	1.02927
Ulcerative colitis || id:ieu-a-32	family.Desulfovibrionaceae.id.3169	IVW	10	0.076143	0.115964	0.511432	1.07912	0.859722	1.3545
Ulcerative colitis || id:ieu-a-32	family.Enterobacteriaceae.id.3469	IVW	7	0.0229799	0.148051	0.876651	1.02325	0.76552	1.36774
Ulcerative colitis || id:ieu-a-32	family.Erysipelotrichaceae.id.2149	IVW	13	-0.0534451	0.122994	0.663901	0.947958	0.744894	1.20638
Ulcerative colitis || id:ieu-a-32	family.FamilyXI.id.1936	IVW	8	-0.0154351	0.0664629	0.816355	0.984683	0.864415	1.12169
Ulcerative colitis || id:ieu-a-32	family.FamilyXIII.id.1957	IVW	9	0.0320328	0.141733	0.821195	1.03255	0.782107	1.36319
Ulcerative colitis || id:ieu-a-32	family.Lachnospiraceae.id.1987	IVW	17	0.130048	0.0996968	0.192085	1.13888	0.936732	1.38466
Ulcerative colitis || id:ieu-a-32	family.Lactobacillaceae.id.1836	IVW	9	-0.140957	0.103186	0.171923	0.868526	0.709495	1.0632
Ulcerative colitis || id:ieu-a-32	family.Methanobacteriaceae.id.121	IVW	10	-0.0340573	0.0831874	0.682243	0.966516	0.821105	1.13768
Ulcerative colitis || id:ieu-a-32	family.Oxalobacteraceae.id.2966	IVW	14	0.103341	0.0630773	0.101355	1.10887	0.979914	1.25479
Ulcerative colitis || id:ieu-a-32	family.Pasteurellaceae.id.3689	IVW	14	0.035848	0.0874108	0.681725	1.0365	0.873299	1.2302
Ulcerative colitis || id:ieu-a-32	family.Peptococcaceae.id.2024	IVW	9	-0.206178	0.0964952	0.0326251	0.813688	0.673472	0.983097
Ulcerative colitis || id:ieu-a-32	family.Peptostreptococcaceae.id.2042	IVW	14	0.0243196	0.0989842	0.805921	1.02462	0.843927	1.244
Ulcerative colitis || id:ieu-a-32	family.Porphyromonadaceae.id.943	IVW	9	-0.0517237	0.198575	0.794498	0.949591	0.643438	1.40142
Ulcerative colitis || id:ieu-a-32	family.Prevotellaceae.id.960	IVW	16	-0.0276139	0.139793	0.84341	0.972764	0.739628	1.27939
Ulcerative colitis || id:ieu-a-32	family.Rhodospirillaceae.id.2717	IVW	14	0.0820653	0.108635	0.449994	1.08553	0.877342	1.34311
Ulcerative colitis || id:ieu-a-32	family.Rikenellaceae.id.967	IVW	19	0.144768	0.113094	0.200521	1.15577	0.925986	1.44258
Ulcerative colitis || id:ieu-a-32	family.Ruminococcaceae.id.2050	IVW	10	0.0103901	0.119886	0.930937	1.01044	0.798847	1.27809
Ulcerative colitis || id:ieu-a-32	family.Streptococcaceae.id.1850	IVW	14	0.0411654	0.11984	0.73122	1.04202	0.823888	1.31792
Ulcerative colitis || id:ieu-a-32	family.Veillonellaceae.id.2172	IVW	19	-0.056552	0.0834479	0.497967	0.945017	0.802431	1.11294
Ulcerative colitis || id:ieu-a-32	family.Verrucomicrobiaceae.id.4036	IVW	11	-0.0228576	0.130358	0.860808	0.977402	0.757025	1.26193
Ulcerative colitis || id:ieu-a-32	family.Victivallaceae.id.2255	IVW	12	0.0430139	0.073951	0.5608	1.04395	0.903093	1.20678
Ulcerative colitis || id:ieu-a-32	genus..Clostridiuminnocuumgroup.id.14397	IVW	9	-0.0515522	0.0729246	0.479613	0.949754	0.823259	1.09569
Ulcerative colitis || id:ieu-a-32	genus..Eubacteriumbrachygroup.id.11296	IVW	9	-0.0301066	0.0715501	0.673918	0.970342	0.843374	1.11643
Ulcerative colitis || id:ieu-a-32	genus..Eubacteriumcoprostanoligenesgroup.id.11375	IVW	13	-0.0604786	0.118192	0.608861	0.941314	0.746668	1.1867
Ulcerative colitis || id:ieu-a-32	genus..Eubacteriumeligensgroup.id.14372	IVW	7	0.396886	0.154586	0.0102459	1.48719	1.09845	2.0135
Ulcerative colitis || id:ieu-a-32	genus..Eubacteriumfissicatenagroup.id.14373	IVW	9	0.0583525	0.0783145	0.456208	1.06009	0.909242	1.23596
Ulcerative colitis || id:ieu-a-32	genus..Eubacteriumhalliigroup.id.11338	IVW	16	-0.0872205	0.125506	0.487088	0.916475	0.716618	1.17207
Ulcerative colitis || id:ieu-a-32	genus..Eubacteriumnodatumgroup.id.11297	IVW	11	-0.0170283	0.0565383	0.763276	0.983116	0.879991	1.09833
Ulcerative colitis || id:ieu-a-32	genus..Eubacteriumoxidoreducensgroup.id.11339	IVW	4	-0.166325	0.117964	0.158551	0.846771	0.671974	1.06704
Ulcerative colitis || id:ieu-a-32	genus..Eubacteriumrectalegroup.id.14374	IVW	8	0.244165	0.178284	0.170833	1.27656	0.900081	1.8105
Ulcerative colitis || id:ieu-a-32	genus..Eubacteriumruminantiumgroup.id.11340	IVW	18	0.116616	0.0721935	0.10624	1.12369	0.975424	1.29449
Ulcerative colitis || id:ieu-a-32	genus..Eubacteriumventriosumgroup.id.11341	IVW	15	-0.319227	0.132139	0.015699	0.72671	0.560896	0.941544
Ulcerative colitis || id:ieu-a-32	genus..Eubacteriumxylanophilumgroup.id.14375	IVW	9	0.0926113	0.143695	0.519253	1.09704	0.82776	1.45391
Ulcerative colitis || id:ieu-a-32	genus..Ruminococcusgauvreauiigroup.id.11342	IVW	12	-0.118024	0.139609	0.397893	0.888675	0.675936	1.16837
Ulcerative colitis || id:ieu-a-32	genus..Ruminococcusgnavusgroup.id.14376	IVW	12	-0.043125	0.0757851	0.569327	0.957792	0.825584	1.11117
Ulcerative colitis || id:ieu-a-32	genus..Ruminococcustorquesgroup.id.14377	IVW	9	-0.0584942	0.148328	0.693317	0.943184	0.705241	1.26141
Ulcerative colitis || id:ieu-a-32	genus.Actinomyces.id.423	IVW	7	-0.0200967	0.0995275	0.839979	0.980104	0.806404	1.19122
Ulcerative colitis || id:ieu-a-32	genus.Adlercreutzia.id.812	IVW	8	0.102586	0.108665	0.34514	1.10803	0.895478	1.37104
Ulcerative colitis || id:ieu-a-32	genus.Akkermansia.id.4037	IVW	11	-0.0230456	0.130299	0.859613	0.977218	0.75697	1.26155
Ulcerative colitis || id:ieu-a-32	genus.Alistipes.id.968	IVW	14	0.100015	0.12595	0.427146	1.10519	0.863426	1.41464
Ulcerative colitis || id:ieu-a-32	genus.Allisonella.id.2174	IVW	8	0.0511486	0.0839084	0.542142	1.05248	0.892872	1.24062
Ulcerative colitis || id:ieu-a-32	genus.Alloprevotella.id.961	IVW	6	0.0897617	0.0800813	0.262338	1.09391	0.93501	1.27982
Ulcerative colitis || id:ieu-a-32	genus.Anaerofilum.id.2053	IVW	11	-0.0723625	0.0840037	0.389007	0.930194	0.788984	1.09668
Ulcerative colitis || id:ieu-a-32	genus.Anaerostipes.id.1991	IVW	13	0.0323788	0.118842	0.785274	1.03291	0.81828	1.30383
Ulcerative colitis || id:ieu-a-32	genus.Anaerotruncus.id.2054	IVW	13	-0.152614	0.129179	0.237439	0.858461	0.666441	1.10581
Ulcerative colitis || id:ieu-a-32	genus.Bacteroides.id.918	IVW	8	-0.110407	0.155954	0.478977	0.895469	0.65963	1.21563
Ulcerative colitis || id:ieu-a-32	genus.Barnesiella.id.944	IVW	13	0.177144	0.108494	0.102521	1.1938	0.965119	1.47667
Ulcerative colitis || id:ieu-a-32	genus.Bifidobacterium.id.436	IVW	13	-0.257192	0.146098	0.0783383	0.77322	0.580687	1.02959
Ulcerative colitis || id:ieu-a-32	genus.Bilophila.id.3170	IVW	13	0.141787	0.10518	0.177644	1.15233	0.937662	1.41615
Ulcerative colitis || id:ieu-a-32	genus.Blautia.id.1992	IVW	13	0.0246639	0.110837	0.823906	1.02497	0.824831	1.27367
Ulcerative colitis || id:ieu-a-32	genus.Butyricicoccus.id.2055	IVW	8	0.213352	0.14863	0.151158	1.23782	0.924998	1.65643
Ulcerative colitis || id:ieu-a-32	genus.Butyricimonas.id.945	IVW	13	0.0215242	0.0912844	0.813593	1.02176	0.854368	1.22194
Ulcerative colitis || id:ieu-a-32	genus.Butyrivibrio.id.1993	IVW	15	-7.4e-05	0.0508985	0.99884	0.999926	0.904987	1.10483
Ulcerative colitis || id:ieu-a-32	genus.CandidatusSoleaferrea.id.11350	IVW	10	-0.074596	0.0846718	0.378317	0.928118	0.786193	1.09566
Ulcerative colitis || id:ieu-a-32	genus.Catenibacterium.id.2153	IVW	5	-0.143325	0.0842812	0.0890267	0.866473	0.734536	1.02211
Ulcerative colitis || id:ieu-a-32	genus.ChristensenellaceaeR.7group.id.11283	IVW	10	0.0734542	0.169805	0.665319	1.07622	0.771543	1.50121
Ulcerative colitis || id:ieu-a-32	genus.Clostridiumsensustricto1.id.1873	IVW	7	-0.299371	0.150372	0.0464952	0.741285	0.55206	0.995369
Ulcerative colitis || id:ieu-a-32	genus.Collinsella.id.815	IVW	9	-0.0343839	0.130835	0.792701	0.9662	0.74765	1.24864
Ulcerative colitis || id:ieu-a-32	genus.Coprobacter.id.949	IVW	11	-0.124098	0.0794126	0.118123	0.883293	0.755975	1.03205
Ulcerative colitis || id:ieu-a-32	genus.Coprococcus1.id.11301	IVW	12	0.038879	0.126707	0.758964	1.03964	0.811017	1.33272
Ulcerative colitis || id:ieu-a-32	genus.Coprococcus2.id.11302	IVW	8	0.260829	0.143013	0.0681811	1.29801	0.980711	1.71796
Ulcerative colitis || id:ieu-a-32	genus.Coprococcus3.id.11303	IVW	8	0.0539688	0.240379	0.822356	1.05545	0.658906	1.69065
Ulcerative colitis || id:ieu-a-32	genus.DefluviitaleaceaeUCG011.id.11287	IVW	9	-0.0093458	0.0977398	0.923823	0.990698	0.817981	1.19988
Ulcerative colitis || id:ieu-a-32	genus.Desulfovibrio.id.3173	IVW	10	0.00276545	0.0976018	0.977396	1.00277	0.828172	1.21418
Ulcerative colitis || id:ieu-a-32	genus.Dialister.id.2183	IVW	11	0.0794074	0.109502	0.46835	1.08265	0.873526	1.34183
Ulcerative colitis || id:ieu-a-32	genus.Dorea.id.1997	IVW	10	0.00194788	0.130479	0.988089	1.00195	0.775854	1.29393
Ulcerative colitis || id:ieu-a-32	genus.Eggerthella.id.819	IVW	10	0.0258477	0.0777151	0.739439	1.02618	0.881197	1.19503
Ulcerative colitis || id:ieu-a-32	genus.Eisenbergiella.id.11304	IVW	11	-0.00303831	0.0930088	0.97394	0.996966	0.830825	1.19633
Ulcerative colitis || id:ieu-a-32	genus.Enterorhabdus.id.820	IVW	6	-0.0490652	0.105605	0.642209	0.952119	0.774103	1.17107
Ulcerative colitis || id:ieu-a-32	genus.Erysipelatoclostridium.id.11381	IVW	15	0.0787113	0.0839845	0.34865	1.08189	0.917687	1.27548
Ulcerative colitis || id:ieu-a-32	genus.ErysipelotrichaceaeUCG003.id.11384	IVW	16	0.0160485	0.0997253	0.87215	1.01618	0.835761	1.23554
Ulcerative colitis || id:ieu-a-32	genus.Escherichia.Shigella.id.3504	IVW	10	0.058254	0.116131	0.615931	1.05998	0.844203	1.33092
Ulcerative colitis || id:ieu-a-32	genus.Faecalibacterium.id.2057	IVW	10	0.147915	0.112868	0.190023	1.15941	0.929316	1.44648
Ulcerative colitis || id:ieu-a-32	genus.FamilyXIIIAD3011group.id.11293	IVW	12	0.00408718	0.137809	0.97634	1.0041	0.766424	1.31547
Ulcerative colitis || id:ieu-a-32	genus.FamilyXIIIUCG001.id.11294	IVW	8	0.211377	0.187773	0.26029	1.23538	0.854996	1.78499
Ulcerative colitis || id:ieu-a-32	genus.Flavonifractor.id.2059	IVW	5	-0.0611171	0.210873	0.771947	0.940713	0.622241	1.42218
Ulcerative colitis || id:ieu-a-32	genus.Fusicatenibacter.id.11305	IVW	18	-0.0619208	0.101672	0.542509	0.939957	0.770128	1.14724
Ulcerative colitis || id:ieu-a-32	genus.Gordonibacter.id.821	IVW	12	-0.00290372	0.0800575	0.971067	0.9971	0.8523	1.1665
Ulcerative colitis || id:ieu-a-32	genus.Haemophilus.id.3698	IVW	9	0.113598	0.0960154	0.236759	1.1203	0.928122	1.35228
Ulcerative colitis || id:ieu-a-32	genus.Holdemanella.id.11393	IVW	11	-0.159445	0.0818465	0.0514029	0.852617	0.726248	1.00097
Ulcerative colitis || id:ieu-a-32	genus.Holdemania.id.2157	IVW	15	-0.00756194	0.0766894	0.921452	0.992467	0.853958	1.15344
Ulcerative colitis || id:ieu-a-32	genus.Howardella.id.2000	IVW	10	-0.0198614	0.0649896	0.759902	0.980335	0.863086	1.11351
Ulcerative colitis || id:ieu-a-32	genus.Hungatella.id.11306	IVW	5	0.0286604	0.130155	0.825714	1.02908	0.797364	1.32812
Ulcerative colitis || id:ieu-a-32	genus.Intestinibacter.id.11345	IVW	15	-0.0055853	0.090039	0.950537	0.99443	0.83355	1.18636
Ulcerative colitis || id:ieu-a-32	genus.Intestinimonas.id.2062	IVW	17	-0.0792849	0.0824047	0.335979	0.923777	0.786	1.0857
Ulcerative colitis || id:ieu-a-32	genus.Lachnoclostridium.id.11308	IVW	13	-0.0519517	0.148141	0.72582	0.949375	0.71013	1.26922
Ulcerative colitis || id:ieu-a-32	genus.Lachnospira.id.2004	IVW	6	-0.165377	0.263392	0.530087	0.847574	0.505794	1.42031
Ulcerative colitis || id:ieu-a-32	genus.LachnospiraceaeFCS020group.id.11314	IVW	12	0.309019	0.112113	0.00584557	1.36209	1.09338	1.69683
Ulcerative colitis || id:ieu-a-32	genus.LachnospiraceaeNC2004group.id.11316	IVW	9	0.112835	0.110201	0.305882	1.11945	0.901984	1.38934
Ulcerative colitis || id:ieu-a-32	genus.LachnospiraceaeND3007group.id.11317	IVW	3	0.425875	0.329135	0.195692	1.53093	0.803138	2.91824
Ulcerative colitis || id:ieu-a-32	genus.LachnospiraceaeNK4A136group.id.11319	IVW	15	0.0576611	0.0967014	0.550988	1.05936	0.876452	1.28043
Ulcerative colitis || id:ieu-a-32	genus.LachnospiraceaeUCG001.id.11321	IVW	12	0.0016135	0.0955677	0.98653	1.00161	0.830523	1.20795
Ulcerative colitis || id:ieu-a-32	genus.LachnospiraceaeUCG004.id.11324	IVW	12	-0.0757406	0.111167	0.495668	0.927057	0.745554	1.15275
Ulcerative colitis || id:ieu-a-32	genus.LachnospiraceaeUCG008.id.11328	IVW	11	0.174611	0.0811973	0.031519	1.19078	1.01558	1.39621
Ulcerative colitis || id:ieu-a-32	genus.LachnospiraceaeUCG010.id.11330	IVW	10	0.214299	0.134585	0.111319	1.23899	0.951717	1.61299
Ulcerative colitis || id:ieu-a-32	genus.Lactobacillus.id.1837	IVW	10	-0.121787	0.0941577	0.195861	0.885337	0.736139	1.06477
Ulcerative colitis || id:ieu-a-32	genus.Lactococcus.id.1851	IVW	9	0.0558118	0.0856384	0.514585	1.0574	0.894009	1.25065
Ulcerative colitis || id:ieu-a-32	genus.Marvinbryantia.id.2005	IVW	10	0.119627	0.117283	0.307734	1.12708	0.895613	1.41836
Ulcerative colitis || id:ieu-a-32	genus.Methanobrevibacter.id.123	IVW	6	-0.00349043	0.137974	0.979817	0.996516	0.760394	1.30596
Ulcerative colitis || id:ieu-a-32	genus.Odoribacter.id.952	IVW	7	0.0517129	0.149957	0.730205	1.05307	0.784897	1.41288
Ulcerative colitis || id:ieu-a-32	class.Actinobacteria.id.419	MR Egger	15	-0.478291	0.41323	0.267915	0.619842	0.27576	1.39325
Ulcerative colitis || id:ieu-a-32	class.Alphaproteobacteria.id.2379	MR Egger	7	0.557288	0.471859	0.290697	1.74593	0.692425	4.40232
Ulcerative colitis || id:ieu-a-32	class.Bacilli.id.1673	MR Egger	18	0.195931	0.33174	0.563029	1.21644	0.634905	2.33064
Ulcerative colitis || id:ieu-a-32	class.Bacteroidia.id.912	MR Egger	13	0.368	0.241923	0.156436	1.44484	0.899272	2.3214
Ulcerative colitis || id:ieu-a-32	class.Betaproteobacteria.id.2867	MR Egger	12	0.367143	0.437746	0.421227	1.4436	0.612112	3.40459
Ulcerative colitis || id:ieu-a-32	class.Clostridia.id.1859	MR Egger	12	0.669505	0.72933	0.380241	1.95327	0.467675	8.15794
Ulcerative colitis || id:ieu-a-32	class.Coriobacteriia.id.809	MR Egger	14	0.255429	0.56218	0.657683	1.29102	0.428938	3.88569
Ulcerative colitis || id:ieu-a-32	class.Deltaproteobacteria.id.3087	MR Egger	13	0.117295	0.322273	0.722787	1.12445	0.597882	2.11478
Ulcerative colitis || id:ieu-a-32	class.Erysipelotrichia.id.2147	MR Egger	13	-0.386182	0.54026	0.48962	0.679647	0.235724	1.95958
Ulcerative colitis || id:ieu-a-32	class.Gammaproteobacteria.id.3303	MR Egger	7	-0.118623	0.521324	0.829014	0.888143	0.319685	2.46742
Ulcerative colitis || id:ieu-a-32	class.Lentisphaeria.id.2250	MR Egger	8	0.0617475	0.273159	0.828666	1.06369	0.622729	1.81691
Ulcerative colitis || id:ieu-a-32	class.Melainabacteria.id.1589	MR Egger	10	0.0266027	0.214303	0.90427	1.02696	0.674738	1.56305
Ulcerative colitis || id:ieu-a-32	class.Methanobacteria.id.119	MR Egger	10	0.0158794	0.365451	0.966407	1.01601	0.496384	2.07958
Ulcerative colitis || id:ieu-a-32	class.Mollicutes.id.3920	MR Egger	12	-0.344291	0.362714	0.364891	0.708723	0.348119	1.44286
Ulcerative colitis || id:ieu-a-32	class.Negativicutes.id.2164	MR Egger	12	-0.355686	0.439404	0.437079	0.700692	0.296142	1.65789
Ulcerative colitis || id:ieu-a-32	class.Verrucomicrobiae.id.4029	MR Egger	11	-0.822029	0.415859	0.0794803	0.439539	0.194541	0.993078
Ulcerative colitis || id:ieu-a-32	family.Acidaminococcaceae.id.2166	MR Egger	7	-0.167389	0.41008	0.700029	0.84587	0.378649	1.8896
Ulcerative colitis || id:ieu-a-32	family.Actinomycetaceae.id.421	MR Egger	5	0.291263	0.361151	0.47897	1.33812	0.659289	2.71589
Ulcerative colitis || id:ieu-a-32	family.Alcaligenaceae.id.2875	MR Egger	12	0.164512	0.56162	0.775568	1.17882	0.39209	3.54411
Ulcerative colitis || id:ieu-a-32	family.Bacteroidaceae.id.917	MR Egger	8	0.427986	0.928301	0.661008	1.53416	0.248706	9.46363
Ulcerative colitis || id:ieu-a-32	family.BacteroidalesS24.7group.id.11173	MR Egger	8	-0.606166	0.416273	0.195597	0.545438	0.241216	1.23334
Ulcerative colitis || id:ieu-a-32	family.Bifidobacteriaceae.id.433	MR Egger	12	-0.267175	0.364257	0.480109	0.765539	0.374891	1.56325
Ulcerative colitis || id:ieu-a-32	family.Christensenellaceae.id.1866	MR Egger	11	-0.20119	0.263761	0.46512	0.817757	0.487648	1.37133
Ulcerative colitis || id:ieu-a-32	family.Clostridiaceae1.id.1869	MR Egger	10	-0.166782	0.359312	0.654895	0.846384	0.418519	1.71167
Ulcerative colitis || id:ieu-a-32	family.ClostridialesvadinBB60group.id.11286	MR Egger	15	-0.0122099	0.233278	0.959053	0.987864	0.625356	1.56051
Ulcerative colitis || id:ieu-a-32	family.Coriobacteriaceae.id.811	MR Egger	14	0.255429	0.56218	0.657683	1.29102	0.428938	3.88569
Ulcerative colitis || id:ieu-a-32	family.Defluviitaleaceae.id.1924	MR Egger	11	0.0236958	0.341892	0.94626	1.02398	0.523922	2.00131
Ulcerative colitis || id:ieu-a-32	family.Desulfovibrionaceae.id.3169	MR Egger	10	0.0755647	0.303245	0.809494	1.07849	0.595237	1.95409
Ulcerative colitis || id:ieu-a-32	family.Enterobacteriaceae.id.3469	MR Egger	7	0.783934	0.886238	0.416894	2.19007	0.385547	12.4405
Ulcerative colitis || id:ieu-a-32	family.Erysipelotrichaceae.id.2149	MR Egger	13	-0.386182	0.54026	0.48962	0.679647	0.235724	1.95958
Ulcerative colitis || id:ieu-a-32	family.FamilyXI.id.1936	MR Egger	8	0.153648	0.461566	0.750545	1.16608	0.471884	2.88152
Ulcerative colitis || id:ieu-a-32	family.FamilyXIII.id.1957	MR Egger	9	-0.114404	0.543115	0.839165	0.891897	0.307614	2.58597
Ulcerative colitis || id:ieu-a-32	family.Lachnospiraceae.id.1987	MR Egger	17	0.339825	0.246085	0.18753	1.4047	0.867187	2.27539
Ulcerative colitis || id:ieu-a-32	family.Lactobacillaceae.id.1836	MR Egger	9	-0.248069	0.298742	0.433728	0.780306	0.434481	1.40139
Ulcerative colitis || id:ieu-a-32	family.Methanobacteriaceae.id.121	MR Egger	10	0.0158794	0.365451	0.966407	1.01601	0.496384	2.07958
Ulcerative colitis || id:ieu-a-32	family.Oxalobacteraceae.id.2966	MR Egger	14	-0.0463338	0.258676	0.860833	0.954723	0.575026	1.58514
Ulcerative colitis || id:ieu-a-32	family.Pasteurellaceae.id.3689	MR Egger	14	-0.240938	0.185788	0.219066	0.785891	0.54603	1.13112
Ulcerative colitis || id:ieu-a-32	family.Peptococcaceae.id.2024	MR Egger	9	-0.137188	0.230539	0.570522	0.871807	0.554857	1.36981
Ulcerative colitis || id:ieu-a-32	family.Peptostreptococcaceae.id.2042	MR Egger	14	-0.251621	0.224174	0.283634	0.77754	0.501074	1.20654
Ulcerative colitis || id:ieu-a-32	family.Porphyromonadaceae.id.943	MR Egger	9	1.14246	0.751526	0.172268	3.13446	0.718539	13.6733
Ulcerative colitis || id:ieu-a-32	family.Prevotellaceae.id.960	MR Egger	16	0.0724853	0.51849	0.890809	1.07518	0.389163	2.97049
Ulcerative colitis || id:ieu-a-32	family.Rhodospirillaceae.id.2717	MR Egger	14	-0.530973	0.645138	0.426541	0.588033	0.166054	2.08235
Ulcerative colitis || id:ieu-a-32	family.Rikenellaceae.id.967	MR Egger	19	0.202627	0.361795	0.582744	1.22462	0.602607	2.48866
Ulcerative colitis || id:ieu-a-32	family.Ruminococcaceae.id.2050	MR Egger	10	-0.00922937	0.26803	0.973375	0.990813	0.585922	1.6755
Ulcerative colitis || id:ieu-a-32	family.Streptococcaceae.id.1850	MR Egger	14	0.266722	0.491421	0.597234	1.30568	0.498345	3.42092
Ulcerative colitis || id:ieu-a-32	family.Veillonellaceae.id.2172	MR Egger	19	-0.0292226	0.183541	0.875375	0.9712	0.677759	1.39169
Ulcerative colitis || id:ieu-a-32	family.Verrucomicrobiaceae.id.4036	MR Egger	11	-0.823044	0.415674	0.0790567	0.439093	0.194414	0.991712
Ulcerative colitis || id:ieu-a-32	family.Victivallaceae.id.2255	MR Egger	12	-0.354511	0.319712	0.293453	0.701517	0.374881	1.31275
Ulcerative colitis || id:ieu-a-32	genus..Clostridiuminnocuumgroup.id.14397	MR Egger	9	-0.0514932	0.395186	0.899994	0.94981	0.437771	2.06075
Ulcerative colitis || id:ieu-a-32	genus..Eubacteriumbrachygroup.id.11296	MR Egger	9	-0.331569	0.321694	0.336974	0.717796	0.382093	1.34844
Ulcerative colitis || id:ieu-a-32	genus..Eubacteriumcoprostanoligenesgroup.id.11375	MR Egger	13	0.559434	0.47654	0.265206	1.74968	0.687575	4.45244
Ulcerative colitis || id:ieu-a-32	genus..Eubacteriumeligensgroup.id.14372	MR Egger	7	0.192259	0.627093	0.771513	1.21198	0.354572	4.14276
Ulcerative colitis || id:ieu-a-32	genus..Eubacteriumfissicatenagroup.id.14373	MR Egger	9	-0.0029873	0.449633	0.994884	0.997017	0.413016	2.40679
Ulcerative colitis || id:ieu-a-32	genus..Eubacteriumhalliigroup.id.11338	MR Egger	16	0.516522	0.223938	0.0368897	1.67619	1.08069	2.59981
Ulcerative colitis || id:ieu-a-32	genus..Eubacteriumnodatumgroup.id.11297	MR Egger	11	0.10537	0.249324	0.682489	1.11112	0.681605	1.8113
Ulcerative colitis || id:ieu-a-32	genus..Eubacteriumoxidoreducensgroup.id.11339	MR Egger	4	-0.186648	0.3566	0.652904	0.829736	0.412473	1.66911
Ulcerative colitis || id:ieu-a-32	genus..Eubacteriumrectalegroup.id.14374	MR Egger	8	-0.2374	0.644941	0.725439	0.788676	0.222799	2.79179
Ulcerative colitis || id:ieu-a-32	genus..Eubacteriumruminantiumgroup.id.11340	MR Egger	18	0.170575	0.276467	0.545927	1.18599	0.689836	2.03898
Ulcerative colitis || id:ieu-a-32	genus..Eubacteriumventriosumgroup.id.11341	MR Egger	15	-0.802674	0.593257	0.199119	0.448129	0.140092	1.43348
Ulcerative colitis || id:ieu-a-32	genus..Eubacteriumxylanophilumgroup.id.14375	MR Egger	9	-0.972593	0.391254	0.041851	0.378101	0.175617	0.814049
Ulcerative colitis || id:ieu-a-32	genus..Ruminococcusgauvreauiigroup.id.11342	MR Egger	12	0.106992	0.670565	0.876409	1.11292	0.298999	4.1425
Ulcerative colitis || id:ieu-a-32	genus..Ruminococcusgnavusgroup.id.14376	MR Egger	12	-0.424213	0.349948	0.253292	0.654285	0.329522	1.29912
Ulcerative colitis || id:ieu-a-32	genus..Ruminococcustorquesgroup.id.14377	MR Egger	9	-0.656827	0.339084	0.0939406	0.518494	0.266753	1.00781
Ulcerative colitis || id:ieu-a-32	genus.Actinomyces.id.423	MR Egger	7	0.399906	0.274745	0.205282	1.49168	0.870582	2.5559
Ulcerative colitis || id:ieu-a-32	genus.Adlercreutzia.id.812	MR Egger	8	0.193826	0.488703	0.705374	1.21389	0.465785	3.16351
Ulcerative colitis || id:ieu-a-32	genus.Akkermansia.id.4037	MR Egger	11	-0.823098	0.41463	0.078408	0.439069	0.194802	0.989631
Ulcerative colitis || id:ieu-a-32	genus.Alistipes.id.968	MR Egger	14	1.36215	0.571926	0.0346563	3.90457	1.27274	11.9786
Ulcerative colitis || id:ieu-a-32	genus.Allisonella.id.2174	MR Egger	8	-1.25144	0.431094	0.0272301	0.286093	0.1229	0.665982
Ulcerative colitis || id:ieu-a-32	genus.Alloprevotella.id.961	MR Egger	6	0.440468	0.824907	0.621663	1.55343	0.308403	7.8247
Ulcerative colitis || id:ieu-a-32	genus.Anaerofilum.id.2053	MR Egger	11	0.162597	0.448542	0.725344	1.17656	0.488437	2.83415
Ulcerative colitis || id:ieu-a-32	genus.Anaerostipes.id.1991	MR Egger	13	-0.0573308	0.433809	0.897247	0.944282	0.403493	2.20987
Ulcerative colitis || id:ieu-a-32	genus.Anaerotruncus.id.2054	MR Egger	13	0.114079	0.422294	0.792052	1.12084	0.489869	2.56453
Ulcerative colitis || id:ieu-a-32	genus.Bacteroides.id.918	MR Egger	8	0.427986	0.928301	0.661008	1.53416	0.248706	9.46363
Ulcerative colitis || id:ieu-a-32	genus.Barnesiella.id.944	MR Egger	13	0.28886	0.359434	0.43862	1.33491	0.659924	2.70027
Ulcerative colitis || id:ieu-a-32	genus.Bifidobacterium.id.436	MR Egger	13	-0.505749	0.40386	0.236436	0.603053	0.273264	1.33085
Ulcerative colitis || id:ieu-a-32	genus.Bilophila.id.3170	MR Egger	13	-0.30048	0.483477	0.546935	0.740462	0.287051	1.91006
Ulcerative colitis || id:ieu-a-32	genus.Blautia.id.1992	MR Egger	13	0.237736	0.245601	0.353858	1.26837	0.783768	2.05262
Ulcerative colitis || id:ieu-a-32	genus.Butyricicoccus.id.2055	MR Egger	8	-0.0593331	0.261554	0.828073	0.942393	0.564407	1.57352
Ulcerative colitis || id:ieu-a-32	genus.Butyricimonas.id.945	MR Egger	13	-0.144183	0.303285	0.643799	0.865729	0.477772	1.56871
Ulcerative colitis || id:ieu-a-32	genus.Butyrivibrio.id.1993	MR Egger	15	0.246686	0.235996	0.314934	1.27978	0.805843	2.03244
Ulcerative colitis || id:ieu-a-32	genus.CandidatusSoleaferrea.id.11350	MR Egger	10	0.0164283	0.906524	0.985985	1.01656	0.171983	6.00874
Ulcerative colitis || id:ieu-a-32	genus.Catenibacterium.id.2153	MR Egger	5	0.440089	0.768939	0.607174	1.55285	0.344028	7.00911
Ulcerative colitis || id:ieu-a-32	genus.ChristensenellaceaeR.7group.id.11283	MR Egger	10	0.012174	0.522574	0.981985	1.01225	0.363466	2.8191
Ulcerative colitis || id:ieu-a-32	genus.Clostridiumsensustricto1.id.1873	MR Egger	7	-0.185858	0.356972	0.624835	0.830391	0.412498	1.67164
Ulcerative colitis || id:ieu-a-32	genus.Collinsella.id.815	MR Egger	9	-0.00731205	0.482857	0.98834	0.992715	0.385308	2.55765
Ulcerative colitis || id:ieu-a-32	genus.Coprobacter.id.949	MR Egger	11	-0.0597945	0.269047	0.829084	0.941958	0.555922	1.59606
Ulcerative colitis || id:ieu-a-32	genus.Coprococcus1.id.11301	MR Egger	12	-0.104498	0.316231	0.74788	0.900776	0.484658	1.67416
Ulcerative colitis || id:ieu-a-32	genus.Coprococcus2.id.11302	MR Egger	8	-0.912393	1.13795	0.453254	0.401562	0.0431624	3.73594
Ulcerative colitis || id:ieu-a-32	genus.Coprococcus3.id.11303	MR Egger	8	0.912248	0.853662	0.326333	2.48991	0.467232	13.2689
Ulcerative colitis || id:ieu-a-32	genus.DefluviitaleaceaeUCG011.id.11287	MR Egger	9	0.241073	0.341278	0.502778	1.27261	0.651921	2.48427
Ulcerative colitis || id:ieu-a-32	genus.Desulfovibrio.id.3173	MR Egger	10	0.208113	0.285539	0.486885	1.23135	0.703601	2.15495
Ulcerative colitis || id:ieu-a-32	genus.Dialister.id.2183	MR Egger	11	0.232847	0.497299	0.650757	1.26219	0.476228	3.34529
Ulcerative colitis || id:ieu-a-32	genus.Dorea.id.1997	MR Egger	10	0.287485	0.359924	0.447505	1.33307	0.658384	2.69915
Ulcerative colitis || id:ieu-a-32	genus.Eggerthella.id.819	MR Egger	10	0.0596916	0.373917	0.877123	1.06151	0.510081	2.20906
Ulcerative colitis || id:ieu-a-32	genus.Eisenbergiella.id.11304	MR Egger	11	0.41806	0.754722	0.593123	1.51901	0.346042	6.66796
Ulcerative colitis || id:ieu-a-32	genus.Enterorhabdus.id.820	MR Egger	6	0.236179	0.27935	0.445462	1.2664	0.732461	2.18957
Ulcerative colitis || id:ieu-a-32	genus.Erysipelatoclostridium.id.11381	MR Egger	15	-0.700158	0.327045	0.0518136	0.496507	0.26154	0.942566
Ulcerative colitis || id:ieu-a-32	genus.ErysipelotrichaceaeUCG003.id.11384	MR Egger	16	0.0841364	0.277608	0.766289	1.08778	0.631299	1.87433
Ulcerative colitis || id:ieu-a-32	genus.Escherichia.Shigella.id.3504	MR Egger	10	0.113453	0.36059	0.76109	1.12014	0.552499	2.27098
Ulcerative colitis || id:ieu-a-32	genus.Faecalibacterium.id.2057	MR Egger	10	0.0127036	0.221924	0.955756	1.01278	0.655559	1.56467
Ulcerative colitis || id:ieu-a-32	genus.FamilyXIIIAD3011group.id.11293	MR Egger	12	-0.141866	0.660542	0.834262	0.867738	0.237752	3.16704
Ulcerative colitis || id:ieu-a-32	genus.FamilyXIIIUCG001.id.11294	MR Egger	8	0.277045	0.560461	0.638658	1.31923	0.43979	3.95724
Ulcerative colitis || id:ieu-a-32	genus.Flavonifractor.id.2059	MR Egger	5	1.1578	0.791687	0.239795	3.18291	0.674416	15.0218
Ulcerative colitis || id:ieu-a-32	genus.Fusicatenibacter.id.11305	MR Egger	18	-0.175514	0.398214	0.665289	0.839026	0.384423	1.83122
Ulcerative colitis || id:ieu-a-32	genus.Gordonibacter.id.821	MR Egger	12	-0.246521	0.355089	0.503334	0.781515	0.389654	1.56746
Ulcerative colitis || id:ieu-a-32	genus.Haemophilus.id.3698	MR Egger	9	-0.0855534	0.223039	0.712674	0.918004	0.592912	1.42134
Ulcerative colitis || id:ieu-a-32	genus.Holdemanella.id.11393	MR Egger	11	-0.087789	0.241997	0.72515	0.915954	0.570009	1.47186
Ulcerative colitis || id:ieu-a-32	genus.Holdemania.id.2157	MR Egger	15	0.241059	0.223373	0.300126	1.2726	0.821394	1.97165
Ulcerative colitis || id:ieu-a-32	genus.Howardella.id.2000	MR Egger	10	-0.103563	0.288925	0.729287	0.901619	0.511782	1.5884
Ulcerative colitis || id:ieu-a-32	genus.Hungatella.id.11306	MR Egger	5	0.550287	0.855558	0.565884	1.73375	0.324131	9.27368
Ulcerative colitis || id:ieu-a-32	genus.Intestinibacter.id.11345	MR Egger	15	-0.174845	0.294601	0.563034	0.839587	0.471299	1.49567
Ulcerative colitis || id:ieu-a-32	genus.Intestinimonas.id.2062	MR Egger	17	-0.0310472	0.210829	0.884886	0.96943	0.641291	1.46547
Ulcerative colitis || id:ieu-a-32	genus.Lachnoclostridium.id.11308	MR Egger	13	-1.06094	0.461146	0.0419827	0.346129	0.140185	0.854621
Ulcerative colitis || id:ieu-a-32	genus.Lachnospira.id.2004	MR Egger	6	-1.04101	1.71769	0.577191	0.353099	0.0121834	10.2335
Ulcerative colitis || id:ieu-a-32	genus.LachnospiraceaeFCS020group.id.11314	MR Egger	12	-0.132074	0.252051	0.611698	0.876276	0.534676	1.43612
Ulcerative colitis || id:ieu-a-32	genus.LachnospiraceaeNC2004group.id.11316	MR Egger	9	-0.401777	0.459209	0.410623	0.66913	0.272034	1.64588
Ulcerative colitis || id:ieu-a-32	genus.LachnospiraceaeND3007group.id.11317	MR Egger	3	5.24911	6.0877	0.547006	190.396	0.00125228	2.89478e+07
Ulcerative colitis || id:ieu-a-32	genus.LachnospiraceaeNK4A136group.id.11319	MR Egger	15	0.158148	0.201261	0.446079	1.17134	0.789526	1.7378
Ulcerative colitis || id:ieu-a-32	genus.LachnospiraceaeUCG001.id.11321	MR Egger	12	0.046076	0.458299	0.921905	1.04715	0.42648	2.57112
Ulcerative colitis || id:ieu-a-32	genus.LachnospiraceaeUCG004.id.11324	MR Egger	12	0.11352	0.429951	0.797119	1.12021	0.482302	2.60185
Ulcerative colitis || id:ieu-a-32	genus.LachnospiraceaeUCG008.id.11328	MR Egger	11	0.0208988	0.421432	0.961532	1.02112	0.447039	2.33242
Ulcerative colitis || id:ieu-a-32	genus.LachnospiraceaeUCG010.id.11330	MR Egger	10	0.380766	0.366742	0.329518	1.4634	0.713161	3.00291
Ulcerative colitis || id:ieu-a-32	genus.Lactobacillus.id.1837	MR Egger	10	-0.18566	0.305791	0.560587	0.830556	0.456115	1.51239
Ulcerative colitis || id:ieu-a-32	genus.Lactococcus.id.1851	MR Egger	9	0.0462766	0.404952	0.912227	1.04736	0.473583	2.31633
Ulcerative colitis || id:ieu-a-32	genus.Marvinbryantia.id.2005	MR Egger	10	0.0454333	0.483399	0.927431	1.04648	0.405746	2.69904
Ulcerative colitis || id:ieu-a-32	genus.Methanobrevibacter.id.123	MR Egger	6	-0.253837	0.542993	0.66449	0.775819	0.267643	2.24887
Ulcerative colitis || id:ieu-a-32	genus.Odoribacter.id.952	MR Egger	7	-0.215879	0.478992	0.671081	0.805833	0.315151	2.06049
Ulcerative colitis || id:ieu-a-32	class.Actinobacteria.id.419	WM	15	-0.0868165	0.143726	0.545817	0.916845	0.691757	1.21517
Ulcerative colitis || id:ieu-a-32	class.Alphaproteobacteria.id.2379	WM	7	-0.0360562	0.173471	0.835345	0.964586	0.686562	1.3552
Ulcerative colitis || id:ieu-a-32	class.Bacilli.id.1673	WM	18	-0.0539734	0.149124	0.7174	0.947457	0.707331	1.2691
Ulcerative colitis || id:ieu-a-32	class.Bacteroidia.id.912	WM	13	-0.00633186	0.150334	0.966404	0.993688	0.740088	1.33419
Ulcerative colitis || id:ieu-a-32	class.Betaproteobacteria.id.2867	WM	12	0.0800068	0.160781	0.618756	1.08329	0.790473	1.48459
Ulcerative colitis || id:ieu-a-32	class.Clostridia.id.1859	WM	12	0.399765	0.182723	0.0286829	1.49147	1.04251	2.1338
Ulcerative colitis || id:ieu-a-32	class.Coriobacteriia.id.809	WM	14	0.0822911	0.174357	0.63695	1.08577	0.771476	1.52811
Ulcerative colitis || id:ieu-a-32	class.Deltaproteobacteria.id.3087	WM	13	0.0171521	0.154067	0.911356	1.0173	0.75215	1.37592
Ulcerative colitis || id:ieu-a-32	class.Erysipelotrichia.id.2147	WM	13	0.0570337	0.167071	0.732822	1.05869	0.763055	1.46887
Ulcerative colitis || id:ieu-a-32	class.Gammaproteobacteria.id.3303	WM	7	-0.10725	0.19182	0.576081	0.898301	0.616796	1.30829
Ulcerative colitis || id:ieu-a-32	class.Lentisphaeria.id.2250	WM	8	-0.0942834	0.109744	0.390275	0.910025	0.7339	1.12842
Ulcerative colitis || id:ieu-a-32	class.Melainabacteria.id.1589	WM	10	-0.072834	0.101558	0.473271	0.929755	0.76194	1.13453
Ulcerative colitis || id:ieu-a-32	class.Methanobacteria.id.119	WM	10	-0.0790738	0.088828	0.373363	0.923972	0.776331	1.09969
Ulcerative colitis || id:ieu-a-32	class.Mollicutes.id.3920	WM	12	-0.0768967	0.149632	0.607319	0.925985	0.690613	1.24158
Ulcerative colitis || id:ieu-a-32	class.Negativicutes.id.2164	WM	12	-0.112764	0.16643	0.498061	0.893362	0.644702	1.23793
Ulcerative colitis || id:ieu-a-32	class.Verrucomicrobiae.id.4029	WM	11	-0.0667508	0.162328	0.680919	0.935428	0.68051	1.28584
Ulcerative colitis || id:ieu-a-32	family.Acidaminococcaceae.id.2166	WM	7	-0.213557	0.170191	0.209549	0.807706	0.578607	1.12752
Ulcerative colitis || id:ieu-a-32	family.Actinomycetaceae.id.421	WM	5	0.181119	0.16003	0.257727	1.19856	0.875868	1.64014
Ulcerative colitis || id:ieu-a-32	family.Alcaligenaceae.id.2875	WM	12	0.0445138	0.158071	0.778245	1.04552	0.766972	1.42523
Ulcerative colitis || id:ieu-a-32	family.Bacteroidaceae.id.917	WM	8	-0.118019	0.205178	0.565154	0.888679	0.594421	1.32861
Ulcerative colitis || id:ieu-a-32	family.BacteroidalesS24.7group.id.11173	WM	8	-0.0681447	0.128531	0.595987	0.934125	0.726101	1.20175
Ulcerative colitis || id:ieu-a-32	family.Bifidobacteriaceae.id.433	WM	12	-0.0651273	0.147953	0.6598	0.936948	0.701093	1.25215
Ulcerative colitis || id:ieu-a-32	family.Christensenellaceae.id.1866	WM	11	-0.228262	0.155781	0.142846	0.795915	0.586494	1.08012
Ulcerative colitis || id:ieu-a-32	family.Clostridiaceae1.id.1869	WM	10	-0.122475	0.159338	0.4421	0.884728	0.647409	1.20904
Ulcerative colitis || id:ieu-a-32	family.ClostridialesvadinBB60group.id.11286	WM	15	-0.0372099	0.110873	0.737167	0.963474	0.775287	1.19734
Ulcerative colitis || id:ieu-a-32	family.Coriobacteriaceae.id.811	WM	14	0.0822911	0.166537	0.621214	1.08577	0.783392	1.50487
Ulcerative colitis || id:ieu-a-32	family.Defluviitaleaceae.id.1924	WM	11	-0.0814421	0.126126	0.518459	0.921786	0.719896	1.18029
Ulcerative colitis || id:ieu-a-32	family.Desulfovibrionaceae.id.3169	WM	10	0.04332	0.16597	0.794084	1.04427	0.754287	1.44574
Ulcerative colitis || id:ieu-a-32	family.Enterobacteriaceae.id.3469	WM	7	-0.0307738	0.180024	0.864269	0.969695	0.68139	1.37999
Ulcerative colitis || id:ieu-a-32	family.Erysipelotrichaceae.id.2149	WM	13	0.0570337	0.165907	0.73102	1.05869	0.764797	1.46552
Ulcerative colitis || id:ieu-a-32	family.FamilyXI.id.1936	WM	8	0.0333028	0.0850409	0.695347	1.03386	0.875135	1.22138
Ulcerative colitis || id:ieu-a-32	family.FamilyXIII.id.1957	WM	9	-0.0107956	0.177649	0.951543	0.989262	0.698382	1.4013
Ulcerative colitis || id:ieu-a-32	family.Lachnospiraceae.id.1987	WM	17	0.181622	0.137608	0.186886	1.19916	0.915678	1.57041
Ulcerative colitis || id:ieu-a-32	family.Lactobacillaceae.id.1836	WM	9	-0.0875612	0.129172	0.497858	0.916163	0.711245	1.18012
Ulcerative colitis || id:ieu-a-32	family.Methanobacteriaceae.id.121	WM	10	-0.0790738	0.0851088	0.352842	0.923972	0.782011	1.0917
Ulcerative colitis || id:ieu-a-32	family.Oxalobacteraceae.id.2966	WM	14	0.0366838	0.0872055	0.674004	1.03736	0.874381	1.23073
Ulcerative colitis || id:ieu-a-32	family.Pasteurellaceae.id.3689	WM	14	-0.0201874	0.105408	0.848121	0.980015	0.79709	1.20492
Ulcerative colitis || id:ieu-a-32	family.Peptococcaceae.id.2024	WM	9	-0.189743	0.131657	0.14953	0.827172	0.639039	1.07069
Ulcerative colitis || id:ieu-a-32	family.Peptostreptococcaceae.id.2042	WM	14	0.172842	0.136821	0.206491	1.18868	0.909076	1.55428
Ulcerative colitis || id:ieu-a-32	family.Porphyromonadaceae.id.943	WM	9	-0.135735	0.226915	0.549722	0.873074	0.559625	1.36209
Ulcerative colitis || id:ieu-a-32	family.Prevotellaceae.id.960	WM	16	-0.0870143	0.140702	0.536291	0.916664	0.695733	1.20775
Ulcerative colitis || id:ieu-a-32	family.Rhodospirillaceae.id.2717	WM	14	0.0826924	0.119442	0.488737	1.08621	0.859491	1.37273
Ulcerative colitis || id:ieu-a-32	family.Rikenellaceae.id.967	WM	19	0.0846594	0.13799	0.539535	1.08835	0.830438	1.42635
Ulcerative colitis || id:ieu-a-32	family.Ruminococcaceae.id.2050	WM	10	-0.114349	0.17267	0.507815	0.891946	0.635857	1.25117
Ulcerative colitis || id:ieu-a-32	family.Streptococcaceae.id.1850	WM	14	0.125041	0.155952	0.422673	1.13319	0.834749	1.53834
Ulcerative colitis || id:ieu-a-32	family.Veillonellaceae.id.2172	WM	19	0.0156343	0.115784	0.892588	1.01576	0.80953	1.27452
Ulcerative colitis || id:ieu-a-32	family.Verrucomicrobiaceae.id.4036	WM	11	-0.0669949	0.152946	0.661364	0.9352	0.69297	1.2621
Ulcerative colitis || id:ieu-a-32	family.Victivallaceae.id.2255	WM	12	0.0254649	0.0856146	0.766134	1.02579	0.867326	1.21321
Ulcerative colitis || id:ieu-a-32	genus..Clostridiuminnocuumgroup.id.14397	WM	9	-0.0633937	0.0983913	0.51938	0.938574	0.773956	1.13821
Ulcerative colitis || id:ieu-a-32	genus..Eubacteriumbrachygroup.id.11296	WM	9	-0.0627964	0.0946124	0.506868	0.939135	0.780175	1.13048
Ulcerative colitis || id:ieu-a-32	genus..Eubacteriumcoprostanoligenesgroup.id.11375	WM	13	-0.00661035	0.161545	0.96736	0.993411	0.723802	1.36345
Ulcerative colitis || id:ieu-a-32	genus..Eubacteriumeligensgroup.id.14372	WM	7	0.35208	0.201819	0.0810662	1.42202	0.957447	2.11202
Ulcerative colitis || id:ieu-a-32	genus..Eubacteriumfissicatenagroup.id.14373	WM	9	0.0857241	0.102652	0.403663	1.08951	0.890944	1.33232
Ulcerative colitis || id:ieu-a-32	genus..Eubacteriumhalliigroup.id.11338	WM	16	0.0225967	0.147164	0.877966	1.02285	0.766558	1.36484
Ulcerative colitis || id:ieu-a-32	genus..Eubacteriumnodatumgroup.id.11297	WM	11	0.0136583	0.0732023	0.851987	1.01375	0.878255	1.17015
Ulcerative colitis || id:ieu-a-32	genus..Eubacteriumoxidoreducensgroup.id.11339	WM	4	-0.216366	0.141079	0.125115	0.805441	0.610865	1.06199
Ulcerative colitis || id:ieu-a-32	genus..Eubacteriumrectalegroup.id.14374	WM	8	0.454078	0.204664	0.0265102	1.57472	1.05436	2.35189
Ulcerative colitis || id:ieu-a-32	genus..Eubacteriumruminantiumgroup.id.11340	WM	18	0.171958	0.0961536	0.0737174	1.18763	0.983632	1.43393
Ulcerative colitis || id:ieu-a-32	genus..Eubacteriumventriosumgroup.id.11341	WM	15	-0.334759	0.151042	0.0266688	0.715511	0.532166	0.962023
Ulcerative colitis || id:ieu-a-32	genus..Eubacteriumxylanophilumgroup.id.14375	WM	9	0.0881599	0.180469	0.625193	1.09216	0.766776	1.55563
Ulcerative colitis || id:ieu-a-32	genus..Ruminococcusgauvreauiigroup.id.11342	WM	12	-0.0674547	0.158501	0.670415	0.93477	0.68515	1.27533
Ulcerative colitis || id:ieu-a-32	genus..Ruminococcusgnavusgroup.id.14376	WM	12	-0.0627218	0.0991933	0.527179	0.939205	0.773259	1.14076
Ulcerative colitis || id:ieu-a-32	genus..Ruminococcustorquesgroup.id.14377	WM	9	-0.281109	0.178836	0.115979	0.754946	0.531725	1.07188
Ulcerative colitis || id:ieu-a-32	genus.Actinomyces.id.423	WM	7	0.0657993	0.133233	0.621401	1.06801	0.822557	1.38671
Ulcerative colitis || id:ieu-a-32	genus.Adlercreutzia.id.812	WM	8	0.0129984	0.143195	0.927672	1.01308	0.765165	1.34133
Ulcerative colitis || id:ieu-a-32	genus.Akkermansia.id.4037	WM	11	-0.0676138	0.157337	0.667386	0.934621	0.686606	1.27223
Ulcerative colitis || id:ieu-a-32	genus.Alistipes.id.968	WM	14	0.158209	0.17138	0.355929	1.17141	0.837198	1.63904
Ulcerative colitis || id:ieu-a-32	genus.Allisonella.id.2174	WM	8	-0.069705	0.0903381	0.44035	0.932669	0.781322	1.11333
Ulcerative colitis || id:ieu-a-32	genus.Alloprevotella.id.961	WM	6	0.115007	0.0938907	0.220613	1.12188	0.933309	1.34855
Ulcerative colitis || id:ieu-a-32	genus.Anaerofilum.id.2053	WM	11	-0.00873224	0.0966872	0.928037	0.991306	0.820174	1.19815
Ulcerative colitis || id:ieu-a-32	genus.Anaerostipes.id.1991	WM	13	0.00563489	0.154707	0.970945	1.00565	0.742605	1.36187
Ulcerative colitis || id:ieu-a-32	genus.Anaerotruncus.id.2054	WM	13	-0.107577	0.16344	0.510407	0.898007	0.651864	1.23709
Ulcerative colitis || id:ieu-a-32	genus.Bacteroides.id.918	WM	8	-0.118019	0.206022	0.566748	0.888679	0.593439	1.3308
Ulcerative colitis || id:ieu-a-32	genus.Barnesiella.id.944	WM	13	0.132775	0.148183	0.370241	1.14199	0.854137	1.52686
Ulcerative colitis || id:ieu-a-32	genus.Bifidobacterium.id.436	WM	13	-0.071972	0.14845	0.627803	0.930557	0.695632	1.24482
Ulcerative colitis || id:ieu-a-32	genus.Bilophila.id.3170	WM	13	0.117733	0.134392	0.381006	1.12494	0.864439	1.46395
Ulcerative colitis || id:ieu-a-32	genus.Blautia.id.1992	WM	13	0.128188	0.149332	0.390666	1.13677	0.848315	1.5233
Ulcerative colitis || id:ieu-a-32	genus.Butyricicoccus.id.2055	WM	8	0.0383148	0.164129	0.815418	1.03906	0.753235	1.43334
Ulcerative colitis || id:ieu-a-32	genus.Butyricimonas.id.945	WM	13	0.139106	0.123377	0.259535	1.14925	0.902386	1.46364
Ulcerative colitis || id:ieu-a-32	genus.Butyrivibrio.id.1993	WM	15	0.0136011	0.0732905	0.852776	1.01369	0.878053	1.17029
Ulcerative colitis || id:ieu-a-32	genus.CandidatusSoleaferrea.id.11350	WM	10	-0.135802	0.111501	0.223244	0.873015	0.701634	1.08626
Ulcerative colitis || id:ieu-a-32	genus.Catenibacterium.id.2153	WM	5	-0.160802	0.112453	0.15273	0.851461	0.683035	1.06142
Ulcerative colitis || id:ieu-a-32	genus.ChristensenellaceaeR.7group.id.11283	WM	10	0.162154	0.190581	0.394858	1.17604	0.809462	1.70863
Ulcerative colitis || id:ieu-a-32	genus.Clostridiumsensustricto1.id.1873	WM	7	-0.255945	0.170125	0.132466	0.774185	0.554665	1.08058
Ulcerative colitis || id:ieu-a-32	genus.Collinsella.id.815	WM	9	0.00704768	0.166787	0.966295	1.00707	0.726254	1.39647
Ulcerative colitis || id:ieu-a-32	genus.Coprobacter.id.949	WM	11	-0.144964	0.10519	0.168168	0.865053	0.703887	1.06312
Ulcerative colitis || id:ieu-a-32	genus.Coprococcus1.id.11301	WM	12	-0.0925127	0.150297	0.538203	0.911638	0.679027	1.22393
Ulcerative colitis || id:ieu-a-32	genus.Coprococcus2.id.11302	WM	8	0.237887	0.177103	0.179203	1.26857	0.89652	1.79501
Ulcerative colitis || id:ieu-a-32	genus.Coprococcus3.id.11303	WM	8	-0.151754	0.239098	0.525628	0.859199	0.537736	1.37284
Ulcerative colitis || id:ieu-a-32	genus.DefluviitaleaceaeUCG011.id.11287	WM	9	-0.000106604	0.134797	0.999369	0.999893	0.767736	1.30225
Ulcerative colitis || id:ieu-a-32	genus.Desulfovibrio.id.3173	WM	10	-0.060444	0.127866	0.636418	0.941346	0.732669	1.20946
Ulcerative colitis || id:ieu-a-32	genus.Dialister.id.2183	WM	11	0.0299752	0.155099	0.846752	1.03043	0.760317	1.3965
Ulcerative colitis || id:ieu-a-32	genus.Dorea.id.1997	WM	10	0.102383	0.166252	0.538004	1.10781	0.799739	1.53455
Ulcerative colitis || id:ieu-a-32	genus.Eggerthella.id.819	WM	10	0.0373349	0.0999888	0.708858	1.03804	0.853301	1.26278
Ulcerative colitis || id:ieu-a-32	genus.Eisenbergiella.id.11304	WM	11	0.0335936	0.116075	0.772266	1.03416	0.823729	1.29836
Ulcerative colitis || id:ieu-a-32	genus.Enterorhabdus.id.820	WM	6	-0.00374926	0.134373	0.97774	0.996258	0.76558	1.29644
Ulcerative colitis || id:ieu-a-32	genus.Erysipelatoclostridium.id.11381	WM	15	0.105845	0.115894	0.36109	1.11165	0.885762	1.39514
Ulcerative colitis || id:ieu-a-32	genus.ErysipelotrichaceaeUCG003.id.11384	WM	16	0.0869354	0.133035	0.513447	1.09083	0.840454	1.41578
Ulcerative colitis || id:ieu-a-32	genus.Escherichia.Shigella.id.3504	WM	10	0.0481062	0.160188	0.76394	1.04928	0.766545	1.43631
Ulcerative colitis || id:ieu-a-32	genus.Faecalibacterium.id.2057	WM	10	-0.00692454	0.149994	0.963178	0.993099	0.740143	1.33251
Ulcerative colitis || id:ieu-a-32	genus.FamilyXIIIAD3011group.id.11293	WM	12	-0.103838	0.167552	0.53543	0.901371	0.649054	1.25178
Ulcerative colitis || id:ieu-a-32	genus.FamilyXIIIUCG001.id.11294	WM	8	0.156147	0.189717	0.41048	1.169	0.805978	1.69553
Ulcerative colitis || id:ieu-a-32	genus.Flavonifractor.id.2059	WM	5	0.104654	0.191793	0.585299	1.11033	0.762418	1.61699
Ulcerative colitis || id:ieu-a-32	genus.Fusicatenibacter.id.11305	WM	18	0.0773746	0.149044	0.603663	1.08045	0.806742	1.44701
Ulcerative colitis || id:ieu-a-32	genus.Gordonibacter.id.821	WM	12	-0.0471108	0.0828238	0.569487	0.953982	0.811034	1.12212
Ulcerative colitis || id:ieu-a-32	genus.Haemophilus.id.3698	WM	9	0.152628	0.124858	0.221551	1.16489	0.91202	1.48787
Ulcerative colitis || id:ieu-a-32	genus.Holdemanella.id.11393	WM	11	-0.145412	0.111753	0.193193	0.864666	0.69458	1.0764
Ulcerative colitis || id:ieu-a-32	genus.Holdemania.id.2157	WM	15	0.0205404	0.104521	0.844203	1.02075	0.831669	1.25283
Ulcerative colitis || id:ieu-a-32	genus.Howardella.id.2000	WM	10	-0.0412603	0.0863634	0.632826	0.959579	0.810153	1.13657
Ulcerative colitis || id:ieu-a-32	genus.Hungatella.id.11306	WM	5	-0.108756	0.128563	0.397587	0.896949	0.697161	1.15399
Ulcerative colitis || id:ieu-a-32	genus.Intestinibacter.id.11345	WM	15	0.0710265	0.119062	0.550807	1.07361	0.850156	1.35579
Ulcerative colitis || id:ieu-a-32	genus.Intestinimonas.id.2062	WM	17	-0.101082	0.109695	0.356798	0.903859	0.728999	1.12066
Ulcerative colitis || id:ieu-a-32	genus.Lachnoclostridium.id.11308	WM	13	-0.123914	0.184703	0.502294	0.883456	0.615124	1.26884
Ulcerative colitis || id:ieu-a-32	genus.Lachnospira.id.2004	WM	6	0.0725909	0.228622	0.750853	1.07529	0.68694	1.68319
Ulcerative colitis || id:ieu-a-32	genus.LachnospiraceaeFCS020group.id.11314	WM	12	0.225695	0.148804	0.129335	1.25319	0.936168	1.67758
Ulcerative colitis || id:ieu-a-32	genus.LachnospiraceaeNC2004group.id.11316	WM	9	0.192013	0.121002	0.112545	1.21169	0.955853	1.53599
Ulcerative colitis || id:ieu-a-32	genus.LachnospiraceaeND3007group.id.11317	WM	3	0.497197	0.355432	0.161857	1.64411	0.819182	3.29974
Ulcerative colitis || id:ieu-a-32	genus.LachnospiraceaeNK4A136group.id.11319	WM	15	0.00560511	0.132866	0.96635	1.00562	0.775063	1.30476
Ulcerative colitis || id:ieu-a-32	genus.LachnospiraceaeUCG001.id.11321	WM	12	0.101791	0.130031	0.433733	1.10715	0.858069	1.42854
Ulcerative colitis || id:ieu-a-32	genus.LachnospiraceaeUCG004.id.11324	WM	12	0.0107673	0.15405	0.944277	1.01083	0.747389	1.36712
Ulcerative colitis || id:ieu-a-32	genus.LachnospiraceaeUCG008.id.11328	WM	11	0.149482	0.105091	0.154909	1.16123	0.94507	1.42684
Ulcerative colitis || id:ieu-a-32	genus.LachnospiraceaeUCG010.id.11330	WM	10	0.214622	0.159321	0.177945	1.23939	0.90697	1.69366
Ulcerative colitis || id:ieu-a-32	genus.Lactobacillus.id.1837	WM	10	-0.16441	0.124529	0.186749	0.848394	0.664655	1.08293
Ulcerative colitis || id:ieu-a-32	genus.Lactococcus.id.1851	WM	9	0.0635066	0.10035	0.52683	1.06557	0.875309	1.29718
Ulcerative colitis || id:ieu-a-32	genus.Marvinbryantia.id.2005	WM	10	0.0945897	0.148617	0.524472	1.09921	0.821438	1.47091
Ulcerative colitis || id:ieu-a-32	genus.Methanobrevibacter.id.123	WM	6	0.0366898	0.110406	0.73965	1.03737	0.835516	1.28799
Ulcerative colitis || id:ieu-a-32	genus.Odoribacter.id.952	WM	7	0.00335799	0.192011	0.986047	1.00336	0.688676	1.46185
Ulcerative colitis || id:ieu-a-32	class.Actinobacteria.id.419	WS	15	-0.0946815	0.183826	0.614546	0.909663	0.634461	1.30424
Ulcerative colitis || id:ieu-a-32	class.Alphaproteobacteria.id.2379	WS	7	-0.0850244	0.24924	0.744631	0.91849	0.56353	1.49704
Ulcerative colitis || id:ieu-a-32	class.Bacilli.id.1673	WS	18	-0.0933321	0.210113	0.662501	0.910891	0.603413	1.37505
Ulcerative colitis || id:ieu-a-32	class.Bacteroidia.id.912	WS	13	0.0914613	0.206889	0.666294	1.09577	0.730489	1.64372
Ulcerative colitis || id:ieu-a-32	class.Betaproteobacteria.id.2867	WS	12	0.0515555	0.236521	0.83144	1.05291	0.662307	1.67387
Ulcerative colitis || id:ieu-a-32	class.Clostridia.id.1859	WS	12	0.482507	0.29832	0.134081	1.62013	0.902849	2.90727
Ulcerative colitis || id:ieu-a-32	class.Coriobacteriia.id.809	WS	14	0.0967754	0.278812	0.734072	1.10161	0.637821	1.90265
Ulcerative colitis || id:ieu-a-32	class.Deltaproteobacteria.id.3087	WS	13	0.0405896	0.201149	0.843463	1.04142	0.702111	1.54472
Ulcerative colitis || id:ieu-a-32	class.Erysipelotrichia.id.2147	WS	13	0.1277	0.27686	0.652873	1.13621	0.660376	1.95491
Ulcerative colitis || id:ieu-a-32	class.Gammaproteobacteria.id.3303	WS	7	-0.0686339	0.275649	0.811672	0.933668	0.543946	1.60262
Ulcerative colitis || id:ieu-a-32	class.Lentisphaeria.id.2250	WS	8	-0.0134763	0.178284	0.941861	0.986614	0.695646	1.39928
Ulcerative colitis || id:ieu-a-32	class.Melainabacteria.id.1589	WS	10	-0.0978919	0.167076	0.572332	0.906747	0.653534	1.25807
Ulcerative colitis || id:ieu-a-32	class.Methanobacteria.id.119	WS	10	-0.102554	0.131452	0.455321	0.902529	0.697536	1.16776
Ulcerative colitis || id:ieu-a-32	class.Mollicutes.id.3920	WS	12	-0.0822042	0.22513	0.72193	0.921084	0.592468	1.43197
Ulcerative colitis || id:ieu-a-32	class.Negativicutes.id.2164	WS	12	-0.127827	0.222381	0.576987	0.880006	0.569104	1.36075
Ulcerative colitis || id:ieu-a-32	class.Verrucomicrobiae.id.4029	WS	11	-0.387295	0.327391	0.264181	0.678891	0.357371	1.28968
Ulcerative colitis || id:ieu-a-32	family.Acidaminococcaceae.id.2166	WS	7	-0.242073	0.242629	0.356942	0.784999	0.487909	1.26299
Ulcerative colitis || id:ieu-a-32	family.Actinomycetaceae.id.421	WS	5	0.198949	0.220487	0.417911	1.22012	0.791991	1.87968
Ulcerative colitis || id:ieu-a-32	family.Alcaligenaceae.id.2875	WS	12	0.0453931	0.244699	0.856208	1.04644	0.647772	1.69046
Ulcerative colitis || id:ieu-a-32	family.Bacteroidaceae.id.917	WS	8	-0.119557	0.323223	0.722402	0.887314	0.470917	1.6719
Ulcerative colitis || id:ieu-a-32	family.BacteroidalesS24.7group.id.11173	WS	8	-0.0837954	0.198851	0.686103	0.919619	0.622791	1.35792
Ulcerative colitis || id:ieu-a-32	family.Bifidobacteriaceae.id.433	WS	12	-0.000831558	0.20453	0.996829	0.999169	0.669175	1.49189
Ulcerative colitis || id:ieu-a-32	family.Christensenellaceae.id.1866	WS	11	-0.30147	0.253536	0.261882	0.73973	0.450048	1.21587
Ulcerative colitis || id:ieu-a-32	family.Clostridiaceae1.id.1869	WS	10	-0.171831	0.231558	0.476966	0.842121	0.534895	1.32581
Ulcerative colitis || id:ieu-a-32	family.ClostridialesvadinBB60group.id.11286	WS	15	-0.0575563	0.171138	0.741621	0.944069	0.675038	1.32032
Ulcerative colitis || id:ieu-a-32	family.Coriobacteriaceae.id.811	WS	14	0.0967754	0.295194	0.748255	1.10161	0.617668	1.96473
Ulcerative colitis || id:ieu-a-32	family.Defluviitaleaceae.id.1924	WS	11	-0.0438063	0.183504	0.816143	0.957139	0.667995	1.37144
Ulcerative colitis || id:ieu-a-32	family.Desulfovibrionaceae.id.3169	WS	10	-0.00435983	0.220409	0.98465	0.99565	0.646384	1.53364
Ulcerative colitis || id:ieu-a-32	family.Enterobacteriaceae.id.3469	WS	7	-0.071159	0.26229	0.795254	0.931314	0.556968	1.55726
Ulcerative colitis || id:ieu-a-32	family.Erysipelotrichaceae.id.2149	WS	13	0.1277	0.271441	0.646469	1.13621	0.667427	1.93426
Ulcerative colitis || id:ieu-a-32	family.FamilyXI.id.1936	WS	8	0.0838762	0.124547	0.522266	1.08749	0.851943	1.38817
Ulcerative colitis || id:ieu-a-32	family.FamilyXIII.id.1957	WS	9	-0.0781763	0.276862	0.784831	0.924801	0.5375	1.59118
Ulcerative colitis || id:ieu-a-32	family.Lachnospiraceae.id.1987	WS	17	0.240742	0.200629	0.24763	1.27219	0.858567	1.88509
Ulcerative colitis || id:ieu-a-32	family.Lactobacillaceae.id.1836	WS	9	0.0861347	0.245344	0.734597	1.08995	0.673855	1.76299
Ulcerative colitis || id:ieu-a-32	family.Methanobacteriaceae.id.121	WS	10	-0.102554	0.130011	0.4505	0.902529	0.699509	1.16447
Ulcerative colitis || id:ieu-a-32	family.Oxalobacteraceae.id.2966	WS	14	-0.000398578	0.151895	0.997946	0.999602	0.742218	1.34624
Ulcerative colitis || id:ieu-a-32	family.Pasteurellaceae.id.3689	WS	14	-0.163916	0.177525	0.372652	0.848813	0.599376	1.20206
Ulcerative colitis || id:ieu-a-32	family.Peptococcaceae.id.2024	WS	9	-0.255956	0.180358	0.19362	0.774176	0.543645	1.10246
Ulcerative colitis || id:ieu-a-32	family.Peptostreptococcaceae.id.2042	WS	14	0.191601	0.251234	0.459294	1.21119	0.740213	1.98183
Ulcerative colitis || id:ieu-a-32	family.Porphyromonadaceae.id.943	WS	9	-0.156392	0.34038	0.658129	0.855224	0.438876	1.66655
Ulcerative colitis || id:ieu-a-32	family.Prevotellaceae.id.960	WS	16	-0.163161	0.218558	0.466884	0.849454	0.553477	1.30371
Ulcerative colitis || id:ieu-a-32	family.Rhodospirillaceae.id.2717	WS	14	0.0645107	0.20367	0.756469	1.06664	0.715565	1.58995
Ulcerative colitis || id:ieu-a-32	family.Rikenellaceae.id.967	WS	19	0.0856024	0.222222	0.704595	1.08937	0.704721	1.68398
Ulcerative colitis || id:ieu-a-32	family.Ruminococcaceae.id.2050	WS	10	-0.190564	0.247298	0.460702	0.826493	0.50902	1.34197
Ulcerative colitis || id:ieu-a-32	family.Streptococcaceae.id.1850	WS	14	0.230504	0.297482	0.452293	1.25923	0.702885	2.25595
Ulcerative colitis || id:ieu-a-32	family.Veillonellaceae.id.2172	WS	19	0.0418111	0.164732	0.802517	1.0427	0.75498	1.44006
Ulcerative colitis || id:ieu-a-32	family.Verrucomicrobiaceae.id.4036	WS	11	-0.387486	0.317315	0.250041	0.678761	0.364429	1.26421
Ulcerative colitis || id:ieu-a-32	family.Victivallaceae.id.2255	WS	12	0.0376253	0.147804	0.803757	1.03834	0.77719	1.38725
Ulcerative colitis || id:ieu-a-32	genus..Clostridiuminnocuumgroup.id.14397	WS	9	-0.0805115	0.132628	0.560649	0.922644	0.711441	1.19655
Ulcerative colitis || id:ieu-a-32	genus..Eubacteriumbrachygroup.id.11296	WS	9	-0.0930237	0.144809	0.53859	0.911172	0.68602	1.21022
Ulcerative colitis || id:ieu-a-32	genus..Eubacteriumcoprostanoligenesgroup.id.11375	WS	13	-0.0564048	0.271345	0.838816	0.945157	0.555303	1.60871
Ulcerative colitis || id:ieu-a-32	genus..Eubacteriumeligensgroup.id.14372	WS	7	0.25083	0.291167	0.422069	1.28509	0.726253	2.27395
Ulcerative colitis || id:ieu-a-32	genus..Eubacteriumfissicatenagroup.id.14373	WS	9	0.0765269	0.166286	0.657614	1.07953	0.779273	1.49548
Ulcerative colitis || id:ieu-a-32	genus..Eubacteriumhalliigroup.id.11338	WS	16	0.0444357	0.238925	0.854951	1.04544	0.654517	1.66984
Ulcerative colitis || id:ieu-a-32	genus..Eubacteriumnodatumgroup.id.11297	WS	11	0.068815	0.120077	0.57924	1.07124	0.846593	1.35549
Ulcerative colitis || id:ieu-a-32	genus..Eubacteriumoxidoreducensgroup.id.11339	WS	4	-0.234338	0.180522	0.285034	0.791094	0.555348	1.12692
Ulcerative colitis || id:ieu-a-32	genus..Eubacteriumrectalegroup.id.14374	WS	8	0.553469	0.317709	0.125032	1.73928	0.933102	3.24196
Ulcerative colitis || id:ieu-a-32	genus..Eubacteriumruminantiumgroup.id.11340	WS	18	0.312657	0.17565	0.0929562	1.36705	0.968878	1.92886
Ulcerative colitis || id:ieu-a-32	genus..Eubacteriumventriosumgroup.id.11341	WS	15	-0.363719	0.269178	0.198058	0.695086	0.410119	1.17806
Ulcerative colitis || id:ieu-a-32	genus..Eubacteriumxylanophilumgroup.id.14375	WS	9	-0.0467648	0.344598	0.895405	0.954312	0.485694	1.87507
Ulcerative colitis || id:ieu-a-32	genus..Ruminococcusgauvreauiigroup.id.11342	WS	12	-0.0284271	0.233898	0.905458	0.971973	0.614549	1.53728
Ulcerative colitis || id:ieu-a-32	genus..Ruminococcusgnavusgroup.id.14376	WS	12	-0.0967365	0.159771	0.557153	0.907795	0.663725	1.24162
Ulcerative colitis || id:ieu-a-32	genus..Ruminococcustorquesgroup.id.14377	WS	9	-0.30491	0.217146	0.19788	0.73719	0.481661	1.12828
Ulcerative colitis || id:ieu-a-32	genus.Actinomyces.id.423	WS	7	0.136816	0.188795	0.495922	1.14662	0.791979	1.66006
Ulcerative colitis || id:ieu-a-32	genus.Adlercreutzia.id.812	WS	8	-0.0249975	0.210551	0.908829	0.975312	0.645534	1.47356
Ulcerative colitis || id:ieu-a-32	genus.Akkermansia.id.4037	WS	11	-0.387413	0.327263	0.26387	0.678811	0.357418	1.2892
Ulcerative colitis || id:ieu-a-32	genus.Alistipes.id.968	WS	14	0.212854	0.30491	0.497421	1.2372	0.680607	2.24898
Ulcerative colitis || id:ieu-a-32	genus.Allisonella.id.2174	WS	8	-0.0992183	0.11063	0.399592	0.905545	0.729021	1.12481
Ulcerative colitis || id:ieu-a-32	genus.Alloprevotella.id.961	WS	6	0.118948	0.139514	0.43282	1.12631	0.856843	1.48052
Ulcerative colitis || id:ieu-a-32	genus.Anaerofilum.id.2053	WS	11	-0.00898433	0.153432	0.95446	0.991056	0.733659	1.33876
Ulcerative colitis || id:ieu-a-32	genus.Anaerostipes.id.1991	WS	13	0.0157099	0.247049	0.950344	1.01583	0.625937	1.6486
Ulcerative colitis || id:ieu-a-32	genus.Anaerotruncus.id.2054	WS	13	-0.0959118	0.280062	0.737923	0.908544	0.52475	1.57304
Ulcerative colitis || id:ieu-a-32	genus.Bacteroides.id.918	WS	8	-0.119557	0.322147	0.721522	0.887314	0.471911	1.66838
Ulcerative colitis || id:ieu-a-32	genus.Barnesiella.id.944	WS	13	0.113967	0.242302	0.646536	1.12072	0.697018	1.80197
Ulcerative colitis || id:ieu-a-32	genus.Bifidobacterium.id.436	WS	13	-0.0994442	0.187473	0.60548	0.90534	0.626948	1.30735
Ulcerative colitis || id:ieu-a-32	genus.Bilophila.id.3170	WS	13	0.129614	0.211548	0.551512	1.13839	0.752	1.72331
Ulcerative colitis || id:ieu-a-32	genus.Blautia.id.1992	WS	13	0.12915	0.196232	0.522869	1.13786	0.774556	1.67157
Ulcerative colitis || id:ieu-a-32	genus.Butyricicoccus.id.2055	WS	8	0.0551586	0.176456	0.763698	1.05671	0.747744	1.49334
Ulcerative colitis || id:ieu-a-32	genus.Butyricimonas.id.945	WS	13	0.190909	0.21145	0.384367	1.21035	0.799689	1.83189
Ulcerative colitis || id:ieu-a-32	genus.Butyrivibrio.id.1993	WS	15	0.0167444	0.11898	0.890086	1.01689	0.805367	1.28396
Ulcerative colitis || id:ieu-a-32	genus.CandidatusSoleaferrea.id.11350	WS	10	-0.226829	0.18365	0.24806	0.797057	0.556113	1.14239
Ulcerative colitis || id:ieu-a-32	genus.Catenibacterium.id.2153	WS	5	-0.25939	0.162116	0.184843	0.771522	0.561503	1.06009
Ulcerative colitis || id:ieu-a-32	genus.ChristensenellaceaeR.7group.id.11283	WS	10	0.165678	0.271816	0.557251	1.18019	0.692753	2.01061
Ulcerative colitis || id:ieu-a-32	genus.Clostridiumsensustricto1.id.1873	WS	7	-0.197485	0.213437	0.390527	0.820792	0.540197	1.24714
Ulcerative colitis || id:ieu-a-32	genus.Collinsella.id.815	WS	9	0.110791	0.250654	0.670188	1.11716	0.683526	1.8259
Ulcerative colitis || id:ieu-a-32	genus.Coprobacter.id.949	WS	11	-0.154858	0.146983	0.316866	0.856537	0.642143	1.14251
Ulcerative colitis || id:ieu-a-32	genus.Coprococcus1.id.11301	WS	12	-0.120887	0.173954	0.50151	0.886134	0.630125	1.24615
Ulcerative colitis || id:ieu-a-32	genus.Coprococcus2.id.11302	WS	8	0.285034	0.290672	0.359455	1.32981	0.752253	2.35079
Ulcerative colitis || id:ieu-a-32	genus.Coprococcus3.id.11303	WS	8	-0.305718	0.48182	0.545919	0.736594	0.28648	1.89392
Ulcerative colitis || id:ieu-a-32	genus.DefluviitaleaceaeUCG011.id.11287	WS	9	0.0285854	0.190889	0.884669	1.029	0.707826	1.4959
Ulcerative colitis || id:ieu-a-32	genus.Desulfovibrio.id.3173	WS	10	-0.177817	0.213709	0.426905	0.837095	0.550633	1.27259
Ulcerative colitis || id:ieu-a-32	genus.Dialister.id.2183	WS	11	0.00197661	0.217565	0.99293	1.00198	0.654129	1.53481
Ulcerative colitis || id:ieu-a-32	genus.Dorea.id.1997	WS	10	0.0833037	0.237971	0.734347	1.08687	0.681732	1.73278
Ulcerative colitis || id:ieu-a-32	genus.Eggerthella.id.819	WS	10	0.0469686	0.162175	0.778671	1.04809	0.762696	1.44027
Ulcerative colitis || id:ieu-a-32	genus.Eisenbergiella.id.11304	WS	11	0.0805377	0.196353	0.690332	1.08387	0.737629	1.59263
Ulcerative colitis || id:ieu-a-32	genus.Enterorhabdus.id.820	WS	6	0.034341	0.175425	0.852506	1.03494	0.73382	1.45962
Ulcerative colitis || id:ieu-a-32	genus.Erysipelatoclostridium.id.11381	WS	15	0.0857372	0.195434	0.667572	1.08952	0.742811	1.59806
Ulcerative colitis || id:ieu-a-32	genus.ErysipelotrichaceaeUCG003.id.11384	WS	16	0.312792	0.256485	0.241471	1.36724	0.827027	2.26031
Ulcerative colitis || id:ieu-a-32	genus.Escherichia.Shigella.id.3504	WS	10	0.0465766	0.280786	0.871918	1.04768	0.604253	1.81651
Ulcerative colitis || id:ieu-a-32	genus.Faecalibacterium.id.2057	WS	10	-0.02633	0.217304	0.906221	0.974014	0.636197	1.49121
Ulcerative colitis || id:ieu-a-32	genus.FamilyXIIIAD3011group.id.11293	WS	12	-0.276991	0.270782	0.32831	0.758061	0.445872	1.28884
Ulcerative colitis || id:ieu-a-32	genus.FamilyXIIIUCG001.id.11294	WS	8	0.108725	0.258196	0.686313	1.11486	0.672106	1.84927
Ulcerative colitis || id:ieu-a-32	genus.Flavonifractor.id.2059	WS	5	0.176001	0.254179	0.526767	1.19244	0.724561	1.96244
Ulcerative colitis || id:ieu-a-32	genus.Fusicatenibacter.id.11305	WS	18	0.158178	0.262842	0.555251	1.17137	0.699778	1.96079
Ulcerative colitis || id:ieu-a-32	genus.Gordonibacter.id.821	WS	12	-0.0912406	0.13349	0.508433	0.912798	0.70266	1.18578
Ulcerative colitis || id:ieu-a-32	genus.Haemophilus.id.3698	WS	9	0.209527	0.212521	0.353051	1.2331	0.813009	1.87024
Ulcerative colitis || id:ieu-a-32	genus.Holdemanella.id.11393	WS	11	-0.136369	0.1557	0.401665	0.872521	0.643045	1.18389
Ulcerative colitis || id:ieu-a-32	genus.Holdemania.id.2157	WS	15	0.181499	0.18903	0.353267	1.19901	0.827786	1.73672
Ulcerative colitis || id:ieu-a-32	genus.Howardella.id.2000	WS	10	-0.0343473	0.134732	0.804506	0.966236	0.741988	1.25826
Ulcerative colitis || id:ieu-a-32	genus.Hungatella.id.11306	WS	5	-0.11735	0.184006	0.558315	0.889274	0.620021	1.27545
Ulcerative colitis || id:ieu-a-32	genus.Intestinibacter.id.11345	WS	15	0.156793	0.213307	0.474439	1.16975	0.770059	1.77691
Ulcerative colitis || id:ieu-a-32	genus.Intestinimonas.id.2062	WS	17	-0.132217	0.18905	0.494361	0.876151	0.604862	1.26912
Ulcerative colitis || id:ieu-a-32	genus.Lachnoclostridium.id.11308	WS	13	-0.25673	0.355034	0.483468	0.773577	0.385738	1.55137
Ulcerative colitis || id:ieu-a-32	genus.Lachnospira.id.2004	WS	6	0.179002	0.31334	0.592535	1.19602	0.647171	2.21035
Ulcerative colitis || id:ieu-a-32	genus.LachnospiraceaeFCS020group.id.11314	WS	12	0.142376	0.216781	0.52483	1.15301	0.753885	1.76344
Ulcerative colitis || id:ieu-a-32	genus.LachnospiraceaeNC2004group.id.11316	WS	9	0.205154	0.19021	0.312224	1.22771	0.845644	1.78241
Ulcerative colitis || id:ieu-a-32	genus.LachnospiraceaeND3007group.id.11317	WS	3	0.739242	0.527985	0.296443	2.09435	0.744079	5.89493
Ulcerative colitis || id:ieu-a-32	genus.LachnospiraceaeNK4A136group.id.11319	WS	15	0.0212455	0.189851	0.912487	1.02147	0.70408	1.48194
Ulcerative colitis || id:ieu-a-32	genus.LachnospiraceaeUCG001.id.11321	WS	12	0.22464	0.224326	0.338155	1.25187	0.806509	1.94317
Ulcerative colitis || id:ieu-a-32	genus.LachnospiraceaeUCG004.id.11324	WS	12	0.0175682	0.268524	0.94901	1.01772	0.601254	1.72267
Ulcerative colitis || id:ieu-a-32	genus.LachnospiraceaeUCG008.id.11328	WS	11	0.131339	0.158497	0.426637	1.14035	0.835842	1.55581
Ulcerative colitis || id:ieu-a-32	genus.LachnospiraceaeUCG010.id.11330	WS	10	0.197912	0.199765	0.347708	1.21885	0.823965	1.803
Ulcerative colitis || id:ieu-a-32	genus.Lactobacillus.id.1837	WS	10	-0.329369	0.229393	0.184881	0.719377	0.458874	1.12777
Ulcerative colitis || id:ieu-a-32	genus.Lactococcus.id.1851	WS	9	0.054914	0.153501	0.729789	1.05645	0.781963	1.42729
Ulcerative colitis || id:ieu-a-32	genus.Marvinbryantia.id.2005	WS	10	0.0844165	0.228812	0.720707	1.08808	0.694853	1.70385
Ulcerative colitis || id:ieu-a-32	genus.Methanobrevibacter.id.123	WS	6	0.156087	0.212489	0.495588	1.16893	0.77075	1.77281
Ulcerative colitis || id:ieu-a-32	genus.Odoribacter.id.952	WS	7	-0.200779	0.294765	0.521183	0.818093	0.459086	1.45785
