# Supplementary material for: Gut microbiota and common gastrointestinal diseases: a bidirectional two-sample Mendelian randomized study
Source: Front Microbiol. 2023 Nov 17;14:1273269. doi: 10.3389/fmicb.2023.1273269 (PMC10691374; doi:10.3389/fmicb.2023.1273269)
Supplement: Supplementary file 5 [file Table_5.XLSX]

## Sheet: Sheet1
Outcome	Exposure	Method	NSNP	β	SE	P	OR	LCI	UCI
Gastroesophageal reflux disease || id:ebi-a-GCST90000514	class.Actinobacteria.id.419	IVW	5	0.0361029	0.0586582	0.538238	1.03676	0.924163	1.16308
Gastroesophageal reflux disease || id:ebi-a-GCST90000514	class.Alphaproteobacteria.id.2379	IVW	2	0.0663747	0.049606	0.180884	1.06863	0.969618	1.17775
Gastroesophageal reflux disease || id:ebi-a-GCST90000514	class.Bacilli.id.1673	IVW	2	-0.0862006	0.0696675	0.21597	0.91741	0.800316	1.05164
Gastroesophageal reflux disease || id:ebi-a-GCST90000514	class.Bacteroidia.id.912	IVW	4	0.0998786	0.0507312	0.0489784	1.10504	1.00045	1.22056
Gastroesophageal reflux disease || id:ebi-a-GCST90000514	class.Betaproteobacteria.id.2867	IVW	3	-0.00927033	0.0792682	0.9069	0.990773	0.848202	1.15731
Gastroesophageal reflux disease || id:ebi-a-GCST90000514	class.Clostridia.id.1859	IVW	5	-0.041743	0.0456239	0.360225	0.959116	0.877072	1.04883
Gastroesophageal reflux disease || id:ebi-a-GCST90000514	class.Coriobacteriia.id.809	IVW	6	-0.00838597	0.0396657	0.832563	0.991649	0.917474	1.07182
Gastroesophageal reflux disease || id:ebi-a-GCST90000514	class.Deltaproteobacteria.id.3087	IVW	8	-0.0110529	0.0423956	0.794316	0.989008	0.910148	1.0747
Gastroesophageal reflux disease || id:ebi-a-GCST90000514	class.Erysipelotrichia.id.2147	IVW	4	0.00306853	0.076346	0.96794	1.00307	0.863666	1.16498
Gastroesophageal reflux disease || id:ebi-a-GCST90000514	class.Lentisphaeria.id.2250	IVW	4	-0.00178157	0.02479	0.942708	0.99822	0.950878	1.04792
Gastroesophageal reflux disease || id:ebi-a-GCST90000514	class.Melainabacteria.id.1589	IVW	6	0.0272697	0.022559	0.226733	1.02764	0.983197	1.0741
Gastroesophageal reflux disease || id:ebi-a-GCST90000514	class.Methanobacteria.id.119	IVW	3	-0.0196976	0.0245103	0.421602	0.980495	0.934506	1.02875
Gastroesophageal reflux disease || id:ebi-a-GCST90000514	class.Mollicutes.id.3920	IVW	3	0.108646	0.0482785	0.0244237	1.11477	1.01412	1.22541
Gastroesophageal reflux disease || id:ebi-a-GCST90000514	class.Negativicutes.id.2164	IVW	3	0.163337	0.0848965	0.0543605	1.17743	0.996944	1.3906
Gastroesophageal reflux disease || id:ebi-a-GCST90000514	class.Verrucomicrobiae.id.4029	IVW	4	0.00602726	0.0390906	0.877462	1.00605	0.931844	1.08616
Gastroesophageal reflux disease || id:ebi-a-GCST90000514	family.Acidaminococcaceae.id.2166	IVW	2	0.105725	0.101269	0.296485	1.11152	0.91141	1.35556
Gastroesophageal reflux disease || id:ebi-a-GCST90000514	family.Alcaligenaceae.id.2875	IVW	4	-0.034318	0.0540747	0.525663	0.966264	0.869094	1.0743
Gastroesophageal reflux disease || id:ebi-a-GCST90000514	family.Bacteroidaceae.id.917	IVW	2	0.19027	0.0803594	0.017897	1.20958	1.03331	1.41591
Gastroesophageal reflux disease || id:ebi-a-GCST90000514	family.BacteroidalesS24.7group.id.11173	IVW	2	0.0205779	0.0447948	0.64596	1.02079	0.93499	1.11447
Gastroesophageal reflux disease || id:ebi-a-GCST90000514	family.Bifidobacteriaceae.id.433	IVW	4	-0.0828377	0.0464516	0.0745353	0.920501	0.840395	1.00824
Gastroesophageal reflux disease || id:ebi-a-GCST90000514	family.Christensenellaceae.id.1866	IVW	5	-0.0908896	0.0396069	0.021745	0.913118	0.844915	0.986827
Gastroesophageal reflux disease || id:ebi-a-GCST90000514	family.Clostridiaceae1.id.1869	IVW	3	0.00958419	0.0429448	0.8234	1.00963	0.928126	1.09829
Gastroesophageal reflux disease || id:ebi-a-GCST90000514	family.ClostridialesvadinBB60group.id.11286	IVW	6	-0.0278358	0.03042	0.360165	0.972548	0.916257	1.0323
Gastroesophageal reflux disease || id:ebi-a-GCST90000514	family.Coriobacteriaceae.id.811	IVW	6	-0.00838597	0.0396657	0.832563	0.991649	0.917474	1.07182
Gastroesophageal reflux disease || id:ebi-a-GCST90000514	family.Defluviitaleaceae.id.1924	IVW	4	0.0113466	0.033845	0.737436	1.01141	0.946495	1.08078
Gastroesophageal reflux disease || id:ebi-a-GCST90000514	family.Desulfovibrionaceae.id.3169	IVW	6	0.00464915	0.0517547	0.928422	1.00466	0.907747	1.11192
Gastroesophageal reflux disease || id:ebi-a-GCST90000514	family.Enterobacteriaceae.id.3469	IVW	3	0.0198067	0.0871886	0.820291	1.02	0.859776	1.21009
Gastroesophageal reflux disease || id:ebi-a-GCST90000514	family.Erysipelotrichaceae.id.2149	IVW	4	0.00306853	0.076346	0.96794	1.00307	0.863666	1.16498
Gastroesophageal reflux disease || id:ebi-a-GCST90000514	family.FamilyXI.id.1936	IVW	3	-0.0137563	0.0233108	0.555106	0.986338	0.942287	1.03245
Gastroesophageal reflux disease || id:ebi-a-GCST90000514	family.FamilyXIII.id.1957	IVW	3	-0.0305323	0.0735431	0.678023	0.969929	0.839728	1.12032
Gastroesophageal reflux disease || id:ebi-a-GCST90000514	family.Lachnospiraceae.id.1987	IVW	6	-0.00804188	0.0564751	0.886766	0.99199	0.888045	1.1081
Gastroesophageal reflux disease || id:ebi-a-GCST90000514	family.Lactobacillaceae.id.1836	IVW	2	0.0316345	0.0564067	0.574915	1.03214	0.924111	1.1528
Gastroesophageal reflux disease || id:ebi-a-GCST90000514	family.Methanobacteriaceae.id.121	IVW	3	-0.0196976	0.0245103	0.421602	0.980495	0.934506	1.02875
Gastroesophageal reflux disease || id:ebi-a-GCST90000514	family.Oxalobacteraceae.id.2966	IVW	3	-0.0535166	0.0420915	0.203574	0.94789	0.872829	1.02941
Gastroesophageal reflux disease || id:ebi-a-GCST90000514	family.Pasteurellaceae.id.3689	IVW	4	-0.00961421	0.0740696	0.896725	0.990432	0.856595	1.14518
Gastroesophageal reflux disease || id:ebi-a-GCST90000514	family.Peptococcaceae.id.2024	IVW	2	-0.0609802	0.0518762	0.239797	0.940842	0.849882	1.04154
Gastroesophageal reflux disease || id:ebi-a-GCST90000514	family.Peptostreptococcaceae.id.2042	IVW	3	-0.0062405	0.0611997	0.918781	0.993779	0.881446	1.12043
Gastroesophageal reflux disease || id:ebi-a-GCST90000514	family.Prevotellaceae.id.960	IVW	10	-0.0460812	0.0272617	0.0909657	0.954964	0.905277	1.00738
Gastroesophageal reflux disease || id:ebi-a-GCST90000514	family.Rhodospirillaceae.id.2717	IVW	7	0.00127227	0.0304725	0.966697	1.00127	0.943222	1.0629
Gastroesophageal reflux disease || id:ebi-a-GCST90000514	family.Rikenellaceae.id.967	IVW	6	-0.0514444	0.038348	0.179753	0.949856	0.88108	1.024
Gastroesophageal reflux disease || id:ebi-a-GCST90000514	family.Ruminococcaceae.id.2050	IVW	3	-0.00123936	0.0816531	0.98789	0.998761	0.851054	1.1721
Gastroesophageal reflux disease || id:ebi-a-GCST90000514	family.Streptococcaceae.id.1850	IVW	4	-0.0355486	0.0895435	0.691369	0.965076	0.80973	1.15022
Gastroesophageal reflux disease || id:ebi-a-GCST90000514	family.Veillonellaceae.id.2172	IVW	8	-0.0247496	0.0339362	0.465819	0.975554	0.912776	1.04265
Gastroesophageal reflux disease || id:ebi-a-GCST90000514	family.Verrucomicrobiaceae.id.4036	IVW	4	0.00602315	0.039089	0.87754	1.00604	0.931843	1.08615
Gastroesophageal reflux disease || id:ebi-a-GCST90000514	family.Victivallaceae.id.2255	IVW	4	-0.0268525	0.0219931	0.222104	0.973505	0.932432	1.01639
Gastroesophageal reflux disease || id:ebi-a-GCST90000514	genus..Clostridiuminnocuumgroup.id.14397	IVW	2	-0.0095377	0.0346067	0.782853	0.990508	0.92555	1.06002
Gastroesophageal reflux disease || id:ebi-a-GCST90000514	genus..Eubacteriumbrachygroup.id.11296	IVW	4	0.0151191	0.0239541	0.527929	1.01523	0.96867	1.06404
Gastroesophageal reflux disease || id:ebi-a-GCST90000514	genus..Eubacteriumcoprostanoligenesgroup.id.11375	IVW	6	0.00696601	0.0523595	0.89416	1.00699	0.908774	1.11582
Gastroesophageal reflux disease || id:ebi-a-GCST90000514	genus..Eubacteriumeligensgroup.id.14372	IVW	3	-0.0560726	0.0513996	0.27531	0.945471	0.854862	1.04568
Gastroesophageal reflux disease || id:ebi-a-GCST90000514	genus..Eubacteriumfissicatenagroup.id.14373	IVW	3	0.0227497	0.0268021	0.39599	1.02301	0.970657	1.07819
Gastroesophageal reflux disease || id:ebi-a-GCST90000514	genus..Eubacteriumhalliigroup.id.11338	IVW	7	-0.0372895	0.0427268	0.382804	0.963397	0.886004	1.04755
Gastroesophageal reflux disease || id:ebi-a-GCST90000514	genus..Eubacteriumnodatumgroup.id.11297	IVW	3	0.0140278	0.025015	0.574949	1.01413	0.965604	1.06509
Gastroesophageal reflux disease || id:ebi-a-GCST90000514	class.Actinobacteria.id.419	MR Egger	5	-0.758425	1.64851	0.676763	0.468404	0.0185089	11.8538
Gastroesophageal reflux disease || id:ebi-a-GCST90000514	class.Bacteroidia.id.912	MR Egger	4	-0.0584239	0.231119	0.824041	0.94325	0.599646	1.48374
Gastroesophageal reflux disease || id:ebi-a-GCST90000514	class.Betaproteobacteria.id.2867	MR Egger	3	0.247497	0.492536	0.703563	1.28082	0.487788	3.36312
Gastroesophageal reflux disease || id:ebi-a-GCST90000514	class.Clostridia.id.1859	MR Egger	5	-0.163891	0.309903	0.633542	0.848835	0.462412	1.55818
Gastroesophageal reflux disease || id:ebi-a-GCST90000514	class.Coriobacteriia.id.809	MR Egger	6	-0.0504258	0.16688	0.777584	0.950825	0.685566	1.31872
Gastroesophageal reflux disease || id:ebi-a-GCST90000514	class.Deltaproteobacteria.id.3087	MR Egger	8	-0.455076	0.230235	0.0954768	0.6344	0.404001	0.996192
Gastroesophageal reflux disease || id:ebi-a-GCST90000514	class.Erysipelotrichia.id.2147	MR Egger	4	0.108668	0.410626	0.816064	1.11479	0.498497	2.49302
Gastroesophageal reflux disease || id:ebi-a-GCST90000514	class.Lentisphaeria.id.2250	MR Egger	4	0.0732733	0.164035	0.698808	1.07602	0.780176	1.48406
Gastroesophageal reflux disease || id:ebi-a-GCST90000514	class.Melainabacteria.id.1589	MR Egger	6	0.0262291	0.107519	0.819273	1.02658	0.831512	1.2674
Gastroesophageal reflux disease || id:ebi-a-GCST90000514	class.Methanobacteria.id.119	MR Egger	3	-0.0669619	0.0961222	0.612641	0.935231	0.774636	1.12912
Gastroesophageal reflux disease || id:ebi-a-GCST90000514	class.Mollicutes.id.3920	MR Egger	3	0.761606	0.423651	0.323172	2.14171	0.93356	4.91338
Gastroesophageal reflux disease || id:ebi-a-GCST90000514	class.Negativicutes.id.2164	MR Egger	3	2.2816	1.08721	0.283093	9.79229	1.16261	82.4775
Gastroesophageal reflux disease || id:ebi-a-GCST90000514	class.Verrucomicrobiae.id.4029	MR Egger	4	-0.374589	0.518788	0.545275	0.687572	0.248723	1.90073
Gastroesophageal reflux disease || id:ebi-a-GCST90000514	family.Alcaligenaceae.id.2875	MR Egger	4	-1.09108	0.567771	0.194591	0.335854	0.110371	1.02199
Gastroesophageal reflux disease || id:ebi-a-GCST90000514	family.Bifidobacteriaceae.id.433	MR Egger	4	-0.224493	0.258474	0.476668	0.798921	0.481378	1.32593
Gastroesophageal reflux disease || id:ebi-a-GCST90000514	family.Christensenellaceae.id.1866	MR Egger	5	-0.145352	0.092976	0.215921	0.864718	0.720662	1.03757
Gastroesophageal reflux disease || id:ebi-a-GCST90000514	family.Clostridiaceae1.id.1869	MR Egger	3	-0.0105732	0.0865288	0.922594	0.989483	0.835129	1.17237
Gastroesophageal reflux disease || id:ebi-a-GCST90000514	family.ClostridialesvadinBB60group.id.11286	MR Egger	6	-0.0746776	0.110356	0.535712	0.928043	0.747534	1.15214
Gastroesophageal reflux disease || id:ebi-a-GCST90000514	family.Coriobacteriaceae.id.811	MR Egger	6	-0.0504258	0.16688	0.777584	0.950825	0.685566	1.31872
Gastroesophageal reflux disease || id:ebi-a-GCST90000514	family.Defluviitaleaceae.id.1924	MR Egger	4	0.1485	0.110743	0.311943	1.16009	0.93374	1.44132
Gastroesophageal reflux disease || id:ebi-a-GCST90000514	family.Desulfovibrionaceae.id.3169	MR Egger	6	-0.393664	0.300749	0.260685	0.67458	0.374137	1.21629
Gastroesophageal reflux disease || id:ebi-a-GCST90000514	family.Enterobacteriaceae.id.3469	MR Egger	3	0.501698	0.506533	0.503053	1.65152	0.611948	4.45712
Gastroesophageal reflux disease || id:ebi-a-GCST90000514	family.Erysipelotrichaceae.id.2149	MR Egger	4	0.108668	0.410626	0.816064	1.11479	0.498497	2.49302
Gastroesophageal reflux disease || id:ebi-a-GCST90000514	family.FamilyXI.id.1936	MR Egger	3	-0.184212	0.176691	0.486736	0.83176	0.588295	1.17598
Gastroesophageal reflux disease || id:ebi-a-GCST90000514	family.FamilyXIII.id.1957	MR Egger	3	0.212646	0.599631	0.783045	1.23695	0.381887	4.00652
Gastroesophageal reflux disease || id:ebi-a-GCST90000514	family.Lachnospiraceae.id.1987	MR Egger	6	0.0078163	0.619901	0.990544	1.00785	0.299037	3.39676
Gastroesophageal reflux disease || id:ebi-a-GCST90000514	family.Methanobacteriaceae.id.121	MR Egger	3	-0.0669619	0.0961222	0.612641	0.935231	0.774636	1.12912
Gastroesophageal reflux disease || id:ebi-a-GCST90000514	family.Oxalobacteraceae.id.2966	MR Egger	3	-0.350104	0.224642	0.363178	0.704615	0.453662	1.09439
Gastroesophageal reflux disease || id:ebi-a-GCST90000514	family.Pasteurellaceae.id.3689	MR Egger	4	0.0923582	0.190893	0.676305	1.09676	0.754431	1.59442
Gastroesophageal reflux disease || id:ebi-a-GCST90000514	family.Peptostreptococcaceae.id.2042	MR Egger	3	-0.101806	0.0781126	0.416642	0.903204	0.774989	1.05263
Gastroesophageal reflux disease || id:ebi-a-GCST90000514	family.Prevotellaceae.id.960	MR Egger	10	-0.118485	0.0852279	0.201921	0.888265	0.751615	1.04976
Gastroesophageal reflux disease || id:ebi-a-GCST90000514	family.Rhodospirillaceae.id.2717	MR Egger	7	-0.140062	0.222442	0.556567	0.869304	0.562115	1.34437
Gastroesophageal reflux disease || id:ebi-a-GCST90000514	family.Rikenellaceae.id.967	MR Egger	6	-0.0655189	0.136281	0.655797	0.936581	0.717036	1.22335
Gastroesophageal reflux disease || id:ebi-a-GCST90000514	family.Ruminococcaceae.id.2050	MR Egger	3	-0.307705	0.462997	0.62658	0.735132	0.296657	1.8217
Gastroesophageal reflux disease || id:ebi-a-GCST90000514	family.Streptococcaceae.id.1850	MR Egger	4	0.547533	0.244321	0.154311	1.72898	1.07108	2.79101
Gastroesophageal reflux disease || id:ebi-a-GCST90000514	family.Veillonellaceae.id.2172	MR Egger	8	0.145893	0.173087	0.431602	1.15707	0.824188	1.62441
Gastroesophageal reflux disease || id:ebi-a-GCST90000514	family.Verrucomicrobiaceae.id.4036	MR Egger	4	-0.375947	0.51924	0.544284	0.686639	0.248166	1.89983
Gastroesophageal reflux disease || id:ebi-a-GCST90000514	family.Victivallaceae.id.2255	MR Egger	4	-0.152253	0.152305	0.422781	0.858771	0.637137	1.1575
Gastroesophageal reflux disease || id:ebi-a-GCST90000514	genus..Eubacteriumbrachygroup.id.11296	MR Egger	4	0.0897918	0.400099	0.843269	1.09395	0.499373	2.39644
Gastroesophageal reflux disease || id:ebi-a-GCST90000514	genus..Eubacteriumcoprostanoligenesgroup.id.11375	MR Egger	6	0.191746	0.205575	0.40376	1.21136	0.809628	1.81244
Gastroesophageal reflux disease || id:ebi-a-GCST90000514	genus..Eubacteriumeligensgroup.id.14372	MR Egger	3	0.0971042	0.194069	0.70465	1.10198	0.753316	1.61201
Gastroesophageal reflux disease || id:ebi-a-GCST90000514	genus..Eubacteriumfissicatenagroup.id.14373	MR Egger	3	-0.013199	0.245123	0.965753	0.986888	0.6104	1.59559
Gastroesophageal reflux disease || id:ebi-a-GCST90000514	genus..Eubacteriumhalliigroup.id.11338	MR Egger	7	0.114591	0.0984741	0.297064	1.12142	0.924578	1.36016
Gastroesophageal reflux disease || id:ebi-a-GCST90000514	genus..Eubacteriumnodatumgroup.id.11297	MR Egger	3	-0.0247995	0.0935781	0.835078	0.975505	0.812034	1.17189
Gastroesophageal reflux disease || id:ebi-a-GCST90000514	class.Actinobacteria.id.419	WM	5	0.0242962	0.0615901	0.693224	1.02459	0.908082	1.15605
Gastroesophageal reflux disease || id:ebi-a-GCST90000514	class.Bacteroidia.id.912	WM	4	0.0654064	0.0598882	0.274771	1.06759	0.949353	1.20056
Gastroesophageal reflux disease || id:ebi-a-GCST90000514	class.Betaproteobacteria.id.2867	WM	3	0.0226516	0.0796661	0.776156	1.02291	0.875033	1.19578
Gastroesophageal reflux disease || id:ebi-a-GCST90000514	class.Clostridia.id.1859	WM	5	-0.0521341	0.059949	0.384497	0.949202	0.843973	1.06755
Gastroesophageal reflux disease || id:ebi-a-GCST90000514	class.Coriobacteriia.id.809	WM	6	-0.0442275	0.0501013	0.377365	0.956736	0.867252	1.05545
Gastroesophageal reflux disease || id:ebi-a-GCST90000514	class.Deltaproteobacteria.id.3087	WM	8	0.0124264	0.0434703	0.774987	1.0125	0.92981	1.10255
Gastroesophageal reflux disease || id:ebi-a-GCST90000514	class.Erysipelotrichia.id.2147	WM	4	-0.0162084	0.0617012	0.792788	0.983922	0.871846	1.11041
Gastroesophageal reflux disease || id:ebi-a-GCST90000514	class.Lentisphaeria.id.2250	WM	4	-0.00756592	0.0289362	0.793731	0.992463	0.937742	1.05038
Gastroesophageal reflux disease || id:ebi-a-GCST90000514	class.Melainabacteria.id.1589	WM	6	0.0278564	0.029152	0.339295	1.02825	0.971143	1.08871
Gastroesophageal reflux disease || id:ebi-a-GCST90000514	class.Methanobacteria.id.119	WM	3	-0.0326684	0.0298074	0.273085	0.967859	0.912935	1.02609
Gastroesophageal reflux disease || id:ebi-a-GCST90000514	class.Mollicutes.id.3920	WM	3	0.14725	0.0578909	0.0109726	1.15864	1.03436	1.29786
Gastroesophageal reflux disease || id:ebi-a-GCST90000514	class.Negativicutes.id.2164	WM	3	0.108801	0.0888617	0.220804	1.11494	0.936723	1.32707
Gastroesophageal reflux disease || id:ebi-a-GCST90000514	class.Verrucomicrobiae.id.4029	WM	4	-0.00322822	0.0463219	0.94444	0.996777	0.910265	1.09151
Gastroesophageal reflux disease || id:ebi-a-GCST90000514	family.Alcaligenaceae.id.2875	WM	4	-0.036964	0.0592506	0.532721	0.963711	0.858048	1.08239
Gastroesophageal reflux disease || id:ebi-a-GCST90000514	family.Bifidobacteriaceae.id.433	WM	4	-0.0969515	0.0571884	0.0900184	0.9076	0.811362	1.01525
Gastroesophageal reflux disease || id:ebi-a-GCST90000514	family.Christensenellaceae.id.1866	WM	5	-0.092884	0.0527937	0.0785138	0.911299	0.821717	1.01065
Gastroesophageal reflux disease || id:ebi-a-GCST90000514	family.Clostridiaceae1.id.1869	WM	3	0.0182482	0.0495176	0.712486	1.01842	0.924219	1.12221
Gastroesophageal reflux disease || id:ebi-a-GCST90000514	family.ClostridialesvadinBB60group.id.11286	WM	6	-0.0328499	0.0368636	0.372864	0.967684	0.900232	1.04019
Gastroesophageal reflux disease || id:ebi-a-GCST90000514	family.Coriobacteriaceae.id.811	WM	6	-0.0442275	0.0498492	0.374957	0.956736	0.86768	1.05493
Gastroesophageal reflux disease || id:ebi-a-GCST90000514	family.Defluviitaleaceae.id.1924	WM	4	0.0112358	0.0423669	0.790855	1.0113	0.930714	1.09886
Gastroesophageal reflux disease || id:ebi-a-GCST90000514	family.Desulfovibrionaceae.id.3169	WM	6	0.0172366	0.0513822	0.737279	1.01739	0.919916	1.12518
Gastroesophageal reflux disease || id:ebi-a-GCST90000514	family.Enterobacteriaceae.id.3469	WM	3	-0.0267662	0.0749665	0.72106	0.973589	0.840549	1.12769
Gastroesophageal reflux disease || id:ebi-a-GCST90000514	family.Erysipelotrichaceae.id.2149	WM	4	-0.0162084	0.0595569	0.785507	0.983922	0.875518	1.10575
Gastroesophageal reflux disease || id:ebi-a-GCST90000514	family.FamilyXI.id.1936	WM	3	-0.0100761	0.0309486	0.744746	0.989975	0.931708	1.05188
Gastroesophageal reflux disease || id:ebi-a-GCST90000514	family.FamilyXIII.id.1957	WM	3	-0.0729238	0.0740429	0.32468	0.929672	0.804087	1.07487
Gastroesophageal reflux disease || id:ebi-a-GCST90000514	family.Lachnospiraceae.id.1987	WM	6	-0.00419986	0.0589131	0.943168	0.995809	0.887214	1.1177
Gastroesophageal reflux disease || id:ebi-a-GCST90000514	family.Methanobacteriaceae.id.121	WM	3	-0.0326684	0.0300843	0.277524	0.967859	0.912439	1.02665
Gastroesophageal reflux disease || id:ebi-a-GCST90000514	family.Oxalobacteraceae.id.2966	WM	3	-0.0639686	0.0371791	0.085332	0.938034	0.87211	1.00894
Gastroesophageal reflux disease || id:ebi-a-GCST90000514	family.Pasteurellaceae.id.3689	WM	4	0.0398125	0.0426907	0.351037	1.04062	0.957087	1.13143
Gastroesophageal reflux disease || id:ebi-a-GCST90000514	family.Peptostreptococcaceae.id.2042	WM	3	-0.0384346	0.0443015	0.385631	0.962295	0.882263	1.04959
Gastroesophageal reflux disease || id:ebi-a-GCST90000514	family.Prevotellaceae.id.960	WM	10	-0.0116901	0.0353679	0.741001	0.988378	0.922183	1.05932
Gastroesophageal reflux disease || id:ebi-a-GCST90000514	family.Rhodospirillaceae.id.2717	WM	7	0.0465608	0.0359658	0.195464	1.04766	0.976352	1.12418
Gastroesophageal reflux disease || id:ebi-a-GCST90000514	family.Rikenellaceae.id.967	WM	6	-0.0385044	0.0489359	0.431379	0.962227	0.874224	1.05909
Gastroesophageal reflux disease || id:ebi-a-GCST90000514	family.Ruminococcaceae.id.2050	WM	3	-0.0697491	0.075139	0.353268	0.932628	0.804913	1.08061
Gastroesophageal reflux disease || id:ebi-a-GCST90000514	family.Streptococcaceae.id.1850	WM	4	-0.0884137	0.0619581	0.153582	0.915382	0.810705	1.03358
Gastroesophageal reflux disease || id:ebi-a-GCST90000514	family.Veillonellaceae.id.2172	WM	8	0.00671565	0.0451081	0.881649	1.00674	0.921552	1.0998
Gastroesophageal reflux disease || id:ebi-a-GCST90000514	family.Verrucomicrobiaceae.id.4036	WM	4	-0.00323833	0.0436771	0.940897	0.996767	0.914987	1.08586
Gastroesophageal reflux disease || id:ebi-a-GCST90000514	family.Victivallaceae.id.2255	WM	4	-0.0256019	0.0273393	0.349041	0.974723	0.923867	1.02838
Gastroesophageal reflux disease || id:ebi-a-GCST90000514	genus..Eubacteriumbrachygroup.id.11296	WM	4	0.010237	0.0285166	0.719606	1.01029	0.955371	1.06837
Gastroesophageal reflux disease || id:ebi-a-GCST90000514	genus..Eubacteriumcoprostanoligenesgroup.id.11375	WM	6	0.0313636	0.0540173	0.561496	1.03186	0.928198	1.1471
Gastroesophageal reflux disease || id:ebi-a-GCST90000514	genus..Eubacteriumeligensgroup.id.14372	WM	3	-0.0880031	0.0633507	0.164789	0.915758	0.808827	1.03683
Gastroesophageal reflux disease || id:ebi-a-GCST90000514	genus..Eubacteriumfissicatenagroup.id.14373	WM	3	0.0257922	0.0318897	0.418633	1.02613	0.963954	1.09231
Gastroesophageal reflux disease || id:ebi-a-GCST90000514	genus..Eubacteriumhalliigroup.id.11338	WM	7	-0.0168579	0.0460068	0.71405	0.983283	0.898498	1.07607
Gastroesophageal reflux disease || id:ebi-a-GCST90000514	genus..Eubacteriumnodatumgroup.id.11297	WM	3	0.0156403	0.0293559	0.594185	1.01576	0.958968	1.07592
Gastroesophageal reflux disease || id:ebi-a-GCST90000514	class.Actinobacteria.id.419	WS	5	-0.0142033	0.0818783	0.870708	0.985897	0.839722	1.15752
Gastroesophageal reflux disease || id:ebi-a-GCST90000514	class.Bacteroidia.id.912	WS	4	0.047841	0.0838338	0.608172	1.049	0.890054	1.23634
Gastroesophageal reflux disease || id:ebi-a-GCST90000514	class.Betaproteobacteria.id.2867	WS	3	0.0698358	0.110473	0.591914	1.07233	0.863561	1.33157
Gastroesophageal reflux disease || id:ebi-a-GCST90000514	class.Clostridia.id.1859	WS	5	-0.0562453	0.0815744	0.528425	0.945307	0.80563	1.1092
Gastroesophageal reflux disease || id:ebi-a-GCST90000514	class.Coriobacteriia.id.809	WS	6	-0.0575683	0.069811	0.447122	0.944057	0.82333	1.08249
Gastroesophageal reflux disease || id:ebi-a-GCST90000514	class.Deltaproteobacteria.id.3087	WS	8	0.0192636	0.0772934	0.81034	1.01945	0.876138	1.1862
Gastroesophageal reflux disease || id:ebi-a-GCST90000514	class.Erysipelotrichia.id.2147	WS	4	-0.0271738	0.0758772	0.743964	0.973192	0.838708	1.12924
Gastroesophageal reflux disease || id:ebi-a-GCST90000514	class.Lentisphaeria.id.2250	WS	4	-0.0105553	0.0406321	0.811843	0.9895	0.913754	1.07153
Gastroesophageal reflux disease || id:ebi-a-GCST90000514	class.Melainabacteria.id.1589	WS	6	0.026106	0.0370874	0.512913	1.02645	0.954483	1.10384
Gastroesophageal reflux disease || id:ebi-a-GCST90000514	class.Methanobacteria.id.119	WS	3	-0.0345409	0.0339605	0.416128	0.966049	0.903839	1.03254
Gastroesophageal reflux disease || id:ebi-a-GCST90000514	class.Mollicutes.id.3920	WS	3	0.152024	0.0754939	0.181648	1.16419	1.00406	1.34985
Gastroesophageal reflux disease || id:ebi-a-GCST90000514	class.Negativicutes.id.2164	WS	3	0.0761822	0.102846	0.536011	1.07916	0.882148	1.32017
Gastroesophageal reflux disease || id:ebi-a-GCST90000514	class.Verrucomicrobiae.id.4029	WS	4	-0.0277591	0.0672449	0.707479	0.972623	0.85252	1.10965
Gastroesophageal reflux disease || id:ebi-a-GCST90000514	family.Alcaligenaceae.id.2875	WS	4	-0.107886	0.0999251	0.359354	0.89773	0.738053	1.09195
Gastroesophageal reflux disease || id:ebi-a-GCST90000514	family.Bifidobacteriaceae.id.433	WS	4	-0.133315	0.0830231	0.206676	0.875189	0.743757	1.02985
Gastroesophageal reflux disease || id:ebi-a-GCST90000514	family.Christensenellaceae.id.1866	WS	5	-0.0744794	0.0660501	0.32254	0.928227	0.815513	1.05652
Gastroesophageal reflux disease || id:ebi-a-GCST90000514	family.Clostridiaceae1.id.1869	WS	3	0.0235324	0.0568759	0.719205	1.02381	0.915812	1.14455
Gastroesophageal reflux disease || id:ebi-a-GCST90000514	family.ClostridialesvadinBB60group.id.11286	WS	6	-0.0511325	0.051818	0.369068	0.950153	0.858391	1.05172
Gastroesophageal reflux disease || id:ebi-a-GCST90000514	family.Coriobacteriaceae.id.811	WS	6	-0.0575683	0.0660451	0.42327	0.944057	0.82943	1.07453
Gastroesophageal reflux disease || id:ebi-a-GCST90000514	family.Defluviitaleaceae.id.1924	WS	4	0.0129625	0.0601231	0.843126	1.01305	0.900434	1.13974
Gastroesophageal reflux disease || id:ebi-a-GCST90000514	family.Desulfovibrionaceae.id.3169	WS	6	0.0276822	0.0826646	0.751312	1.02807	0.874292	1.20889
Gastroesophageal reflux disease || id:ebi-a-GCST90000514	family.Enterobacteriaceae.id.3469	WS	3	-0.0553804	0.0865686	0.587851	0.946125	0.798472	1.12108
Gastroesophageal reflux disease || id:ebi-a-GCST90000514	family.Erysipelotrichaceae.id.2149	WS	4	-0.0271738	0.0784167	0.751825	0.973192	0.834543	1.13488
Gastroesophageal reflux disease || id:ebi-a-GCST90000514	family.FamilyXI.id.1936	WS	3	-0.00263174	0.03925	0.952641	0.997372	0.923521	1.07713
Gastroesophageal reflux disease || id:ebi-a-GCST90000514	family.FamilyXIII.id.1957	WS	3	-0.0968744	0.0933238	0.408282	0.90767	0.755943	1.08985
Gastroesophageal reflux disease || id:ebi-a-GCST90000514	family.Lachnospiraceae.id.1987	WS	6	-0.00529451	0.0873724	0.954028	0.994719	0.838162	1.18052
Gastroesophageal reflux disease || id:ebi-a-GCST90000514	family.Methanobacteriaceae.id.121	WS	3	-0.0345409	0.03343	0.410071	0.966049	0.90478	1.03147
Gastroesophageal reflux disease || id:ebi-a-GCST90000514	family.Oxalobacteraceae.id.2966	WS	3	-0.101937	0.070657	0.285878	0.903087	0.786294	1.03723
Gastroesophageal reflux disease || id:ebi-a-GCST90000514	family.Pasteurellaceae.id.3689	WS	4	0.0667243	0.0480177	0.258827	1.069	0.972981	1.1745
Gastroesophageal reflux disease || id:ebi-a-GCST90000514	family.Peptostreptococcaceae.id.2042	WS	3	-0.0436072	0.0413362	0.402077	0.95733	0.882827	1.03812
Gastroesophageal reflux disease || id:ebi-a-GCST90000514	family.Prevotellaceae.id.960	WS	10	-0.00301209	0.0624554	0.962588	0.996992	0.882122	1.12682
Gastroesophageal reflux disease || id:ebi-a-GCST90000514	family.Rhodospirillaceae.id.2717	WS	7	0.0577255	0.0502876	0.294706	1.05942	0.959985	1.16916
Gastroesophageal reflux disease || id:ebi-a-GCST90000514	family.Rikenellaceae.id.967	WS	6	-0.0407932	0.0589274	0.5196	0.960028	0.85531	1.07757
Gastroesophageal reflux disease || id:ebi-a-GCST90000514	family.Ruminococcaceae.id.2050	WS	3	-0.0753392	0.0783384	0.43767	0.927429	0.795422	1.08134
Gastroesophageal reflux disease || id:ebi-a-GCST90000514	family.Streptococcaceae.id.1850	WS	4	-0.118134	0.0733144	0.205495	0.888577	0.769642	1.02589
Gastroesophageal reflux disease || id:ebi-a-GCST90000514	family.Veillonellaceae.id.2172	WS	8	0.0341696	0.0627481	0.602968	1.03476	0.915013	1.17018
Gastroesophageal reflux disease || id:ebi-a-GCST90000514	family.Verrucomicrobiaceae.id.4036	WS	4	-0.0277497	0.0651586	0.698903	0.972632	0.856021	1.10513
Gastroesophageal reflux disease || id:ebi-a-GCST90000514	family.Victivallaceae.id.2255	WS	4	-0.0210526	0.0395733	0.63161	0.979167	0.90609	1.05814
Gastroesophageal reflux disease || id:ebi-a-GCST90000514	genus..Eubacteriumbrachygroup.id.11296	WS	4	0.00258045	0.0421751	0.955061	1.00258	0.92304	1.08898
Gastroesophageal reflux disease || id:ebi-a-GCST90000514	genus..Eubacteriumcoprostanoligenesgroup.id.11375	WS	6	0.0545773	0.0670802	0.452855	1.05609	0.925983	1.20449
Gastroesophageal reflux disease || id:ebi-a-GCST90000514	genus..Eubacteriumeligensgroup.id.14372	WS	3	-0.0977609	0.0805601	0.348797	0.906866	0.774406	1.06198
Gastroesophageal reflux disease || id:ebi-a-GCST90000514	genus..Eubacteriumfissicatenagroup.id.14373	WS	3	0.0312667	0.0370965	0.488044	1.03176	0.959404	1.10957
Gastroesophageal reflux disease || id:ebi-a-GCST90000514	genus..Eubacteriumhalliigroup.id.11338	WS	7	-0.0209656	0.0641452	0.754885	0.979253	0.863561	1.11044
Gastroesophageal reflux disease || id:ebi-a-GCST90000514	genus..Eubacteriumnodatumgroup.id.11297	WS	3	0.0183039	0.0347962	0.651375	1.01847	0.951328	1.09036
