# Supplementary material for: Gut microbiota and common gastrointestinal diseases: a bidirectional two-sample Mendelian randomized study
Source: Front Microbiol. 2023 Nov 17;14:1273269. doi: 10.3389/fmicb.2023.1273269 (PMC10691374; doi:10.3389/fmicb.2023.1273269)
Supplement: Supplementary file 6 [file Table_6.XLSX]

## Sheet: Sheet1
Outcome	Exposure	Method	NSNP	β	SE	P	OR	LCI	UCI
Diagnoses - secondary ICD10: K58.9 Irritable bowel syndrome without diarrhoea || id:ukb-b-707	class.Actinobacteria.id.419	IVW	11	-0.000582031	0.00110782	0.599315	0.999418	0.99725	1.00159
Diagnoses - secondary ICD10: K58.9 Irritable bowel syndrome without diarrhoea || id:ukb-b-707	class.Alphaproteobacteria.id.2379	IVW	5	0.000549566	0.00122759	0.654384	1.00055	0.998145	1.00296
Diagnoses - secondary ICD10: K58.9 Irritable bowel syndrome without diarrhoea || id:ukb-b-707	class.Bacilli.id.1673	IVW	10	0.00256697	0.00120036	0.0324758	1.00257	1.00021	1.00493
Diagnoses - secondary ICD10: K58.9 Irritable bowel syndrome without diarrhoea || id:ukb-b-707	class.Bacteroidia.id.912	IVW	8	0.000359169	0.00118803	0.762407	1.00036	0.998033	1.00269
Diagnoses - secondary ICD10: K58.9 Irritable bowel syndrome without diarrhoea || id:ukb-b-707	class.Betaproteobacteria.id.2867	IVW	7	0.000353226	0.00121015	0.770374	1.00035	0.997983	1.00273
Diagnoses - secondary ICD10: K58.9 Irritable bowel syndrome without diarrhoea || id:ukb-b-707	class.Clostridia.id.1859	IVW	8	-0.00109284	0.0011687	0.349739	0.998908	0.996622	1.0012
Diagnoses - secondary ICD10: K58.9 Irritable bowel syndrome without diarrhoea || id:ukb-b-707	class.Coriobacteriia.id.809	IVW	7	-0.00118409	0.00143435	0.409075	0.998817	0.996013	1.00163
Diagnoses - secondary ICD10: K58.9 Irritable bowel syndrome without diarrhoea || id:ukb-b-707	class.Deltaproteobacteria.id.3087	IVW	8	-0.00131013	0.00106803	0.219943	0.998691	0.996602	1.00078
Diagnoses - secondary ICD10: K58.9 Irritable bowel syndrome without diarrhoea || id:ukb-b-707	class.Erysipelotrichia.id.2147	IVW	8	-0.00116499	0.00114214	0.307726	0.998836	0.996602	1.00107
Diagnoses - secondary ICD10: K58.9 Irritable bowel syndrome without diarrhoea || id:ukb-b-707	class.Gammaproteobacteria.id.3303	IVW	3	0.00106898	0.00306569	0.72732	1.00107	0.995072	1.0071
Diagnoses - secondary ICD10: K58.9 Irritable bowel syndrome without diarrhoea || id:ukb-b-707	class.Lentisphaeria.id.2250	IVW	4	-6.97e-05	0.000981521	0.943369	0.99993	0.998008	1.00186
Diagnoses - secondary ICD10: K58.9 Irritable bowel syndrome without diarrhoea || id:ukb-b-707	class.Melainabacteria.id.1589	IVW	6	-9.86e-05	0.000771401	0.89829	0.999901	0.998391	1.00141
Diagnoses - secondary ICD10: K58.9 Irritable bowel syndrome without diarrhoea || id:ukb-b-707	class.Methanobacteria.id.119	IVW	5	7.45e-05	0.000650385	0.908817	1.00007	0.9988	1.00135
Diagnoses - secondary ICD10: K58.9 Irritable bowel syndrome without diarrhoea || id:ukb-b-707	class.Mollicutes.id.3920	IVW	7	-0.00236092	0.00148431	0.111703	0.997642	0.994744	1.00055
Diagnoses - secondary ICD10: K58.9 Irritable bowel syndrome without diarrhoea || id:ukb-b-707	class.Negativicutes.id.2164	IVW	8	-0.000495327	0.00116118	0.669691	0.999505	0.997233	1.00178
Diagnoses - secondary ICD10: K58.9 Irritable bowel syndrome without diarrhoea || id:ukb-b-707	class.Verrucomicrobiae.id.4029	IVW	9	4.01e-05	0.000864995	0.962981	1.00004	0.998346	1.00174
Diagnoses - secondary ICD10: K58.9 Irritable bowel syndrome without diarrhoea || id:ukb-b-707	family.Acidaminococcaceae.id.2166	IVW	3	-0.000152597	0.00154727	0.921437	0.999847	0.99682	1.00288
Diagnoses - secondary ICD10: K58.9 Irritable bowel syndrome without diarrhoea || id:ukb-b-707	family.Actinomycetaceae.id.421	IVW	3	-0.00137372	0.00126206	0.276387	0.998627	0.99616	1.0011
Diagnoses - secondary ICD10: K58.9 Irritable bowel syndrome without diarrhoea || id:ukb-b-707	family.Alcaligenaceae.id.2875	IVW	8	0.00140151	0.00110148	0.203238	1.0014	0.999243	1.00357
Diagnoses - secondary ICD10: K58.9 Irritable bowel syndrome without diarrhoea || id:ukb-b-707	family.Bacteroidaceae.id.917	IVW	6	0.000923871	0.00188994	0.624958	1.00092	0.997223	1.00464
Diagnoses - secondary ICD10: K58.9 Irritable bowel syndrome without diarrhoea || id:ukb-b-707	family.BacteroidalesS24.7group.id.11173	IVW	6	0.000796274	0.00091526	0.384301	1.0008	0.999003	1.00259
Diagnoses - secondary ICD10: K58.9 Irritable bowel syndrome without diarrhoea || id:ukb-b-707	family.Bifidobacteriaceae.id.433	IVW	8	0.00023276	0.00132685	0.860747	1.00023	0.997635	1.00284
Diagnoses - secondary ICD10: K58.9 Irritable bowel syndrome without diarrhoea || id:ukb-b-707	family.Christensenellaceae.id.1866	IVW	6	-0.00320128	0.00130574	0.0142179	0.996804	0.994256	0.999358
Diagnoses - secondary ICD10: K58.9 Irritable bowel syndrome without diarrhoea || id:ukb-b-707	family.Clostridiaceae1.id.1869	IVW	6	-0.00327189	0.0011974	0.00628565	0.996733	0.994397	0.999075
Diagnoses - secondary ICD10: K58.9 Irritable bowel syndrome without diarrhoea || id:ukb-b-707	family.ClostridialesvadinBB60group.id.11286	IVW	8	-0.000578211	0.000910084	0.525208	0.999422	0.997641	1.00121
Diagnoses - secondary ICD10: K58.9 Irritable bowel syndrome without diarrhoea || id:ukb-b-707	family.Coriobacteriaceae.id.811	IVW	7	-0.00118409	0.00143435	0.409075	0.998817	0.996013	1.00163
Diagnoses - secondary ICD10: K58.9 Irritable bowel syndrome without diarrhoea || id:ukb-b-707	family.Defluviitaleaceae.id.1924	IVW	4	0.000500032	0.00110296	0.650294	1.0005	0.99834	1.00267
Diagnoses - secondary ICD10: K58.9 Irritable bowel syndrome without diarrhoea || id:ukb-b-707	family.Desulfovibrionaceae.id.3169	IVW	5	-0.000701715	0.00133335	0.598694	0.999299	0.99669	1.00191
Diagnoses - secondary ICD10: K58.9 Irritable bowel syndrome without diarrhoea || id:ukb-b-707	family.Enterobacteriaceae.id.3469	IVW	4	-2.26e-05	0.00178565	0.989905	0.999977	0.996484	1.00348
Diagnoses - secondary ICD10: K58.9 Irritable bowel syndrome without diarrhoea || id:ukb-b-707	family.Erysipelotrichaceae.id.2149	IVW	8	-0.00116499	0.00114214	0.307726	0.998836	0.996602	1.00107
Diagnoses - secondary ICD10: K58.9 Irritable bowel syndrome without diarrhoea || id:ukb-b-707	family.FamilyXI.id.1936	IVW	8	6.38e-05	0.000478723	0.893912	1.00006	0.999126	1.001
Diagnoses - secondary ICD10: K58.9 Irritable bowel syndrome without diarrhoea || id:ukb-b-707	family.FamilyXIII.id.1957	IVW	7	0.00163016	0.00119358	0.172012	1.00163	0.999291	1.00398
Diagnoses - secondary ICD10: K58.9 Irritable bowel syndrome without diarrhoea || id:ukb-b-707	family.Lachnospiraceae.id.1987	IVW	10	0.0002268	0.00104628	0.828389	1.00023	0.998178	1.00228
Diagnoses - secondary ICD10: K58.9 Irritable bowel syndrome without diarrhoea || id:ukb-b-707	family.Lactobacillaceae.id.1836	IVW	4	-0.00227669	0.00101503	0.0248986	0.997726	0.995743	0.999713
Diagnoses - secondary ICD10: K58.9 Irritable bowel syndrome without diarrhoea || id:ukb-b-707	family.Methanobacteriaceae.id.121	IVW	5	7.45e-05	0.000650385	0.908817	1.00007	0.9988	1.00135
Diagnoses - secondary ICD10: K58.9 Irritable bowel syndrome without diarrhoea || id:ukb-b-707	family.Oxalobacteraceae.id.2966	IVW	7	-3.66e-05	0.000701623	0.958368	0.999963	0.998589	1.00134
Diagnoses - secondary ICD10: K58.9 Irritable bowel syndrome without diarrhoea || id:ukb-b-707	family.Pasteurellaceae.id.3689	IVW	5	-4.16e-05	0.00105569	0.968538	0.999958	0.997891	1.00203
Diagnoses - secondary ICD10: K58.9 Irritable bowel syndrome without diarrhoea || id:ukb-b-707	family.Peptococcaceae.id.2024	IVW	6	-0.000149875	0.00122727	0.902804	0.99985	0.997448	1.00226
Diagnoses - secondary ICD10: K58.9 Irritable bowel syndrome without diarrhoea || id:ukb-b-707	family.Peptostreptococcaceae.id.2042	IVW	9	0.00171414	0.00151682	0.25844	1.00172	0.998742	1.0047
Diagnoses - secondary ICD10: K58.9 Irritable bowel syndrome without diarrhoea || id:ukb-b-707	family.Porphyromonadaceae.id.943	IVW	7	-0.000570176	0.00139448	0.682627	0.99943	0.996702	1.00217
Diagnoses - secondary ICD10: K58.9 Irritable bowel syndrome without diarrhoea || id:ukb-b-707	family.Prevotellaceae.id.960	IVW	15	0.000319162	0.000763811	0.676054	1.00032	0.998823	1.00182
Diagnoses - secondary ICD10: K58.9 Irritable bowel syndrome without diarrhoea || id:ukb-b-707	family.Rhodospirillaceae.id.2717	IVW	8	-0.00100874	0.000878121	0.250661	0.998992	0.997274	1.00071
Diagnoses - secondary ICD10: K58.9 Irritable bowel syndrome without diarrhoea || id:ukb-b-707	family.Rikenellaceae.id.967	IVW	11	-0.00135618	0.00104965	0.196347	0.998645	0.996592	1.0007
Diagnoses - secondary ICD10: K58.9 Irritable bowel syndrome without diarrhoea || id:ukb-b-707	family.Ruminococcaceae.id.2050	IVW	3	0.000387001	0.00194992	0.842677	1.00039	0.996571	1.00422
Diagnoses - secondary ICD10: K58.9 Irritable bowel syndrome without diarrhoea || id:ukb-b-707	family.Streptococcaceae.id.1850	IVW	6	0.00269276	0.00214442	0.209222	1.0027	0.998491	1.00692
Diagnoses - secondary ICD10: K58.9 Irritable bowel syndrome without diarrhoea || id:ukb-b-707	family.Veillonellaceae.id.2172	IVW	11	-0.000659908	0.00113289	0.560232	0.99934	0.997124	1.00156
Diagnoses - secondary ICD10: K58.9 Irritable bowel syndrome without diarrhoea || id:ukb-b-707	family.Verrucomicrobiaceae.id.4036	IVW	9	4.02e-05	0.000865212	0.962919	1.00004	0.998346	1.00174
Diagnoses - secondary ICD10: K58.9 Irritable bowel syndrome without diarrhoea || id:ukb-b-707	family.Victivallaceae.id.2255	IVW	9	-0.000360966	0.000480649	0.452655	0.999639	0.998698	1.00058
Diagnoses - secondary ICD10: K58.9 Irritable bowel syndrome without diarrhoea || id:ukb-b-707	genus..Clostridiuminnocuumgroup.id.14397	IVW	7	-0.000614964	0.000693518	0.375224	0.999385	0.998028	1.00074
Diagnoses - secondary ICD10: K58.9 Irritable bowel syndrome without diarrhoea || id:ukb-b-707	genus..Eubacteriumbrachygroup.id.11296	IVW	7	0.00030919	0.000973809	0.75086	1.00031	0.998402	1.00222
Diagnoses - secondary ICD10: K58.9 Irritable bowel syndrome without diarrhoea || id:ukb-b-707	genus..Eubacteriumcoprostanoligenesgroup.id.11375	IVW	10	-0.00110828	0.00103384	0.283716	0.998892	0.99687	1.00092
Diagnoses - secondary ICD10: K58.9 Irritable bowel syndrome without diarrhoea || id:ukb-b-707	genus..Eubacteriumeligensgroup.id.14372	IVW	2	-0.00148464	0.00189123	0.432444	0.998516	0.994822	1.00222
Diagnoses - secondary ICD10: K58.9 Irritable bowel syndrome without diarrhoea || id:ukb-b-707	genus..Eubacteriumfissicatenagroup.id.14373	IVW	7	0.000298495	0.000568408	0.599484	1.0003	0.999185	1.00141
Diagnoses - secondary ICD10: K58.9 Irritable bowel syndrome without diarrhoea || id:ukb-b-707	genus..Eubacteriumhalliigroup.id.11338	IVW	7	6.49e-05	0.00120056	0.956877	1.00006	0.997714	1.00242
Diagnoses - secondary ICD10: K58.9 Irritable bowel syndrome without diarrhoea || id:ukb-b-707	genus..Eubacteriumnodatumgroup.id.11297	IVW	7	0.000352674	0.000732226	0.630057	1.00035	0.998918	1.00179
Diagnoses - secondary ICD10: K58.9 Irritable bowel syndrome without diarrhoea || id:ukb-b-707	genus..Eubacteriumoxidoreducensgroup.id.11339	IVW	3	-0.000416495	0.0012833	0.745521	0.999584	0.997073	1.0021
Diagnoses - secondary ICD10: K58.9 Irritable bowel syndrome without diarrhoea || id:ukb-b-707	genus..Eubacteriumrectalegroup.id.14374	IVW	5	-0.00142076	0.00143268	0.321354	0.99858	0.99578	1.00139
Diagnoses - secondary ICD10: K58.9 Irritable bowel syndrome without diarrhoea || id:ukb-b-707	genus..Eubacteriumruminantiumgroup.id.11340	IVW	12	0.000333592	0.000675386	0.621357	1.00033	0.99901	1.00166
Diagnoses - secondary ICD10: K58.9 Irritable bowel syndrome without diarrhoea || id:ukb-b-707	genus..Eubacteriumventriosumgroup.id.11341	IVW	10	-0.000718425	0.000998054	0.471632	0.999282	0.997329	1.00124
Diagnoses - secondary ICD10: K58.9 Irritable bowel syndrome without diarrhoea || id:ukb-b-707	genus..Eubacteriumxylanophilumgroup.id.14375	IVW	4	0.000185644	0.00141344	0.895505	1.00019	0.997419	1.00296
Diagnoses - secondary ICD10: K58.9 Irritable bowel syndrome without diarrhoea || id:ukb-b-707	genus..Ruminococcusgauvreauiigroup.id.11342	IVW	8	-0.000297073	0.00104117	0.775395	0.999703	0.997665	1.00175
Diagnoses - secondary ICD10: K58.9 Irritable bowel syndrome without diarrhoea || id:ukb-b-707	genus..Ruminococcusgnavusgroup.id.14376	IVW	9	-0.000202819	0.000841217	0.809476	0.999797	0.99815	1.00145
Diagnoses - secondary ICD10: K58.9 Irritable bowel syndrome without diarrhoea || id:ukb-b-707	genus..Ruminococcustorquesgroup.id.14377	IVW	7	-0.00121665	0.00119684	0.309368	0.998784	0.996444	1.00113
Diagnoses - secondary ICD10: K58.9 Irritable bowel syndrome without diarrhoea || id:ukb-b-707	genus.Actinomyces.id.423	IVW	4	0.000566366	0.00109326	0.604421	1.00057	0.998425	1.00271
Diagnoses - secondary ICD10: K58.9 Irritable bowel syndrome without diarrhoea || id:ukb-b-707	genus.Adlercreutzia.id.812	IVW	5	0.00078054	0.00146429	0.594	1.00078	0.997913	1.00366
Diagnoses - secondary ICD10: K58.9 Irritable bowel syndrome without diarrhoea || id:ukb-b-707	genus.Akkermansia.id.4037	IVW	9	3.88e-05	0.000864837	0.964227	1.00004	0.998345	1.00174
Diagnoses - secondary ICD10: K58.9 Irritable bowel syndrome without diarrhoea || id:ukb-b-707	genus.Alistipes.id.968	IVW	9	-0.000904442	0.00108671	0.405254	0.999096	0.99697	1.00123
Diagnoses - secondary ICD10: K58.9 Irritable bowel syndrome without diarrhoea || id:ukb-b-707	genus.Allisonella.id.2174	IVW	7	0.000225926	0.00050624	0.655393	1.00023	0.999234	1.00122
Diagnoses - secondary ICD10: K58.9 Irritable bowel syndrome without diarrhoea || id:ukb-b-707	genus.Alloprevotella.id.961	IVW	6	0.000658524	0.000559445	0.239155	1.00066	0.999562	1.00176
Diagnoses - secondary ICD10: K58.9 Irritable bowel syndrome without diarrhoea || id:ukb-b-707	genus.Anaerofilum.id.2053	IVW	9	-0.000456802	0.000567969	0.42124	0.999543	0.998431	1.00066
Diagnoses - secondary ICD10: K58.9 Irritable bowel syndrome without diarrhoea || id:ukb-b-707	genus.Anaerostipes.id.1991	IVW	8	0.00183621	0.00111527	0.0996748	1.00184	0.99965	1.00403
Diagnoses - secondary ICD10: K58.9 Irritable bowel syndrome without diarrhoea || id:ukb-b-707	genus.Anaerotruncus.id.2054	IVW	9	-0.000336469	0.00120422	0.779931	0.999664	0.997307	1.00203
Diagnoses - secondary ICD10: K58.9 Irritable bowel syndrome without diarrhoea || id:ukb-b-707	genus.Bacteroides.id.918	IVW	6	0.000923871	0.00188994	0.624958	1.00092	0.997223	1.00464
Diagnoses - secondary ICD10: K58.9 Irritable bowel syndrome without diarrhoea || id:ukb-b-707	genus.Barnesiella.id.944	IVW	8	0.00107904	0.00173387	0.533726	1.00108	0.997683	1.00449
Diagnoses - secondary ICD10: K58.9 Irritable bowel syndrome without diarrhoea || id:ukb-b-707	genus.Bifidobacterium.id.436	IVW	10	-0.000736616	0.00127941	0.564785	0.999264	0.996761	1.00177
Diagnoses - secondary ICD10: K58.9 Irritable bowel syndrome without diarrhoea || id:ukb-b-707	genus.Bilophila.id.3170	IVW	9	0.00145971	0.00125041	0.243052	1.00146	0.999009	1.00392
Diagnoses - secondary ICD10: K58.9 Irritable bowel syndrome without diarrhoea || id:ukb-b-707	genus.Blautia.id.1992	IVW	7	-0.00105396	0.00170783	0.537148	0.998947	0.995608	1.0023
Diagnoses - secondary ICD10: K58.9 Irritable bowel syndrome without diarrhoea || id:ukb-b-707	genus.Butyricicoccus.id.2055	IVW	4	-0.00166129	0.00220409	0.451011	0.99834	0.994037	1.00266
Diagnoses - secondary ICD10: K58.9 Irritable bowel syndrome without diarrhoea || id:ukb-b-707	genus.Butyricimonas.id.945	IVW	7	0.0014005	0.00111011	0.207097	1.0014	0.999225	1.00358
Diagnoses - secondary ICD10: K58.9 Irritable bowel syndrome without diarrhoea || id:ukb-b-707	genus.Butyrivibrio.id.1993	IVW	10	-0.000354695	0.000729232	0.626687	0.999645	0.998218	1.00108
Diagnoses - secondary ICD10: K58.9 Irritable bowel syndrome without diarrhoea || id:ukb-b-707	genus.CandidatusSoleaferrea.id.11350	IVW	10	0.000876765	0.000761211	0.249402	1.00088	0.999385	1.00237
Diagnoses - secondary ICD10: K58.9 Irritable bowel syndrome without diarrhoea || id:ukb-b-707	genus.Catenibacterium.id.2153	IVW	5	-0.000162798	0.000871038	0.851738	0.999837	0.998132	1.00155
Diagnoses - secondary ICD10: K58.9 Irritable bowel syndrome without diarrhoea || id:ukb-b-707	genus.ChristensenellaceaeR.7group.id.11283	IVW	3	-0.00179506	0.00188114	0.339963	0.998207	0.994533	1.00189
Diagnoses - secondary ICD10: K58.9 Irritable bowel syndrome without diarrhoea || id:ukb-b-707	genus.Clostridiumsensustricto1.id.1873	IVW	2	-0.00543626	0.00201853	0.00707763	0.994578	0.990651	0.998521
Diagnoses - secondary ICD10: K58.9 Irritable bowel syndrome without diarrhoea || id:ukb-b-707	genus.Collinsella.id.815	IVW	5	-0.00100986	0.00145732	0.488334	0.998991	0.996141	1.00185
Diagnoses - secondary ICD10: K58.9 Irritable bowel syndrome without diarrhoea || id:ukb-b-707	genus.Coprobacter.id.949	IVW	7	0.000920458	0.000805748	0.253302	1.00092	0.999341	1.0025
Diagnoses - secondary ICD10: K58.9 Irritable bowel syndrome without diarrhoea || id:ukb-b-707	genus.Coprococcus1.id.11301	IVW	7	-0.000183029	0.00141331	0.896959	0.999817	0.997051	1.00259
Diagnoses - secondary ICD10: K58.9 Irritable bowel syndrome without diarrhoea || id:ukb-b-707	genus.Coprococcus2.id.11302	IVW	7	0.00123562	0.000993501	0.213608	1.00124	0.999289	1.00319
Diagnoses - secondary ICD10: K58.9 Irritable bowel syndrome without diarrhoea || id:ukb-b-707	genus.Coprococcus3.id.11303	IVW	8	-0.00107819	0.00169561	0.524858	0.998922	0.995608	1.00225
Diagnoses - secondary ICD10: K58.9 Irritable bowel syndrome without diarrhoea || id:ukb-b-707	genus.DefluviitaleaceaeUCG011.id.11287	IVW	4	0.00102402	0.00109549	0.349909	1.00102	0.998878	1.00318
Diagnoses - secondary ICD10: K58.9 Irritable bowel syndrome without diarrhoea || id:ukb-b-707	genus.Desulfovibrio.id.3173	IVW	5	0.00113814	0.00106734	0.28627	1.00114	0.999047	1.00324
Diagnoses - secondary ICD10: K58.9 Irritable bowel syndrome without diarrhoea || id:ukb-b-707	genus.Dialister.id.2183	IVW	9	-0.000622842	0.000978858	0.524584	0.999377	0.997462	1.0013
Diagnoses - secondary ICD10: K58.9 Irritable bowel syndrome without diarrhoea || id:ukb-b-707	genus.Dorea.id.1997	IVW	7	-0.000626298	0.00206882	0.762094	0.999374	0.99533	1.00343
Diagnoses - secondary ICD10: K58.9 Irritable bowel syndrome without diarrhoea || id:ukb-b-707	genus.Eggerthella.id.819	IVW	9	0.000460579	0.000600623	0.44318	1.00046	0.999284	1.00164
Diagnoses - secondary ICD10: K58.9 Irritable bowel syndrome without diarrhoea || id:ukb-b-707	genus.Eisenbergiella.id.11304	IVW	9	-4.87e-05	0.000617279	0.937077	0.999951	0.998742	1.00116
Diagnoses - secondary ICD10: K58.9 Irritable bowel syndrome without diarrhoea || id:ukb-b-707	genus.Enterorhabdus.id.820	IVW	3	-0.00018773	0.00184939	0.919146	0.999812	0.996195	1.00344
Diagnoses - secondary ICD10: K58.9 Irritable bowel syndrome without diarrhoea || id:ukb-b-707	genus.Erysipelatoclostridium.id.11381	IVW	11	-0.000373965	0.000712533	0.599695	0.999626	0.998231	1.00102
Diagnoses - secondary ICD10: K58.9 Irritable bowel syndrome without diarrhoea || id:ukb-b-707	genus.ErysipelotrichaceaeUCG003.id.11384	IVW	7	0.00020823	0.00138218	0.880249	1.00021	0.997502	1.00292
Diagnoses - secondary ICD10: K58.9 Irritable bowel syndrome without diarrhoea || id:ukb-b-707	genus.Escherichia.Shigella.id.3504	IVW	6	0.00128366	0.00136423	0.346736	1.00128	0.998611	1.00397
Diagnoses - secondary ICD10: K58.9 Irritable bowel syndrome without diarrhoea || id:ukb-b-707	genus.Faecalibacterium.id.2057	IVW	3	0.00222315	0.0024476	0.36372	1.00223	0.997429	1.00705
Diagnoses - secondary ICD10: K58.9 Irritable bowel syndrome without diarrhoea || id:ukb-b-707	genus.FamilyXIIIAD3011group.id.11293	IVW	7	-0.000172027	0.00107023	0.8723	0.999828	0.997733	1.00193
Diagnoses - secondary ICD10: K58.9 Irritable bowel syndrome without diarrhoea || id:ukb-b-707	genus.FamilyXIIIUCG001.id.11294	IVW	4	0.000570215	0.00136142	0.675335	1.00057	0.997904	1.00324
Diagnoses - secondary ICD10: K58.9 Irritable bowel syndrome without diarrhoea || id:ukb-b-707	genus.Flavonifractor.id.2059	IVW	3	-0.00145046	0.00136931	0.289479	0.998551	0.995874	1.00123
Diagnoses - secondary ICD10: K58.9 Irritable bowel syndrome without diarrhoea || id:ukb-b-707	genus.Fusicatenibacter.id.11305	IVW	13	-0.00121279	0.000893425	0.174636	0.998788	0.99704	1.00054
Diagnoses - secondary ICD10: K58.9 Irritable bowel syndrome without diarrhoea || id:ukb-b-707	genus.Gordonibacter.id.821	IVW	5	0.000552511	0.000673879	0.412275	1.00055	0.999232	1.00188
Diagnoses - secondary ICD10: K58.9 Irritable bowel syndrome without diarrhoea || id:ukb-b-707	genus.Haemophilus.id.3698	IVW	4	-0.000476745	0.00110951	0.667421	0.999523	0.997352	1.0017
Diagnoses - secondary ICD10: K58.9 Irritable bowel syndrome without diarrhoea || id:ukb-b-707	genus.Holdemanella.id.11393	IVW	9	-0.000922293	0.00129155	0.475165	0.999078	0.996552	1.00161
Diagnoses - secondary ICD10: K58.9 Irritable bowel syndrome without diarrhoea || id:ukb-b-707	genus.Holdemania.id.2157	IVW	8	0.00092628	0.000829874	0.26435	1.00093	0.9993	1.00256
Diagnoses - secondary ICD10: K58.9 Irritable bowel syndrome without diarrhoea || id:ukb-b-707	genus.Howardella.id.2000	IVW	6	-0.000873974	0.000598508	0.14422	0.999126	0.997955	1.0003
Diagnoses - secondary ICD10: K58.9 Irritable bowel syndrome without diarrhoea || id:ukb-b-707	genus.Hungatella.id.11306	IVW	5	0.000415097	0.000702993	0.554876	1.00042	0.999038	1.00179
Diagnoses - secondary ICD10: K58.9 Irritable bowel syndrome without diarrhoea || id:ukb-b-707	genus.Intestinibacter.id.11345	IVW	7	-0.000591859	0.00103053	0.565748	0.999408	0.997392	1.00143
Diagnoses - secondary ICD10: K58.9 Irritable bowel syndrome without diarrhoea || id:ukb-b-707	genus.Intestinimonas.id.2062	IVW	8	-0.000204456	0.000932147	0.826386	0.999796	0.997971	1.00162
Diagnoses - secondary ICD10: K58.9 Irritable bowel syndrome without diarrhoea || id:ukb-b-707	genus.Lachnoclostridium.id.11308	IVW	6	-0.000187099	0.00147292	0.898919	0.999813	0.996931	1.0027
Diagnoses - secondary ICD10: K58.9 Irritable bowel syndrome without diarrhoea || id:ukb-b-707	genus.Lachnospira.id.2004	IVW	5	0.00268193	0.00138042	0.0520364	1.00269	0.999976	1.0054
Diagnoses - secondary ICD10: K58.9 Irritable bowel syndrome without diarrhoea || id:ukb-b-707	genus.LachnospiraceaeFCS020group.id.11314	IVW	8	0.000969492	0.00100441	0.334425	1.00097	0.999001	1.00294
Diagnoses - secondary ICD10: K58.9 Irritable bowel syndrome without diarrhoea || id:ukb-b-707	genus.LachnospiraceaeNC2004group.id.11316	IVW	5	0.000454213	0.0010166	0.655023	1.00045	0.998463	1.00245
Diagnoses - secondary ICD10: K58.9 Irritable bowel syndrome without diarrhoea || id:ukb-b-707	genus.LachnospiraceaeND3007group.id.11317	IVW	3	0.00199164	0.00177352	0.261442	1.00199	0.998517	1.00548
Diagnoses - secondary ICD10: K58.9 Irritable bowel syndrome without diarrhoea || id:ukb-b-707	genus.LachnospiraceaeNK4A136group.id.11319	IVW	10	-0.00074474	0.00124529	0.549811	0.999256	0.99682	1.0017
Diagnoses - secondary ICD10: K58.9 Irritable bowel syndrome without diarrhoea || id:ukb-b-707	genus.LachnospiraceaeUCG001.id.11321	IVW	8	0.000630095	0.00106632	0.554584	1.00063	0.998541	1.00272
Diagnoses - secondary ICD10: K58.9 Irritable bowel syndrome without diarrhoea || id:ukb-b-707	genus.LachnospiraceaeUCG004.id.11324	IVW	9	0.00140919	0.00119202	0.237128	1.00141	0.999073	1.00375
Diagnoses - secondary ICD10: K58.9 Irritable bowel syndrome without diarrhoea || id:ukb-b-707	genus.LachnospiraceaeUCG008.id.11328	IVW	9	-5.87e-05	0.000812705	0.942469	0.999941	0.99835	1.00154
Diagnoses - secondary ICD10: K58.9 Irritable bowel syndrome without diarrhoea || id:ukb-b-707	genus.LachnospiraceaeUCG010.id.11330	IVW	7	2.69e-05	0.00116272	0.981564	1.00003	0.99775	1.00231
Diagnoses - secondary ICD10: K58.9 Irritable bowel syndrome without diarrhoea || id:ukb-b-707	genus.Lactobacillus.id.1837	IVW	6	-0.000849331	0.000926512	0.359301	0.999151	0.997338	1.00097
Diagnoses - secondary ICD10: K58.9 Irritable bowel syndrome without diarrhoea || id:ukb-b-707	genus.Lactococcus.id.1851	IVW	6	-0.000193661	0.000620416	0.754929	0.999806	0.998591	1.00102
Diagnoses - secondary ICD10: K58.9 Irritable bowel syndrome without diarrhoea || id:ukb-b-707	genus.Marvinbryantia.id.2005	IVW	5	0.00168309	0.00115185	0.14396	1.00168	0.999426	1.00395
Diagnoses - secondary ICD10: K58.9 Irritable bowel syndrome without diarrhoea || id:ukb-b-707	genus.Methanobrevibacter.id.123	IVW	3	-0.000264933	0.000866466	0.759785	0.999735	0.998039	1.00143
Diagnoses - secondary ICD10: K58.9 Irritable bowel syndrome without diarrhoea || id:ukb-b-707	genus.Odoribacter.id.952	IVW	4	-0.000995456	0.00149764	0.506253	0.999005	0.996077	1.00194
Diagnoses - secondary ICD10: K58.9 Irritable bowel syndrome without diarrhoea || id:ukb-b-707	genus.Olsenella.id.822	IVW	8	-0.000361713	0.000540118	0.503054	0.999638	0.998581	1.0007
Diagnoses - secondary ICD10: K58.9 Irritable bowel syndrome without diarrhoea || id:ukb-b-707	genus.Oscillibacter.id.2063	IVW	9	0.00077825	0.000749365	0.299016	1.00078	0.99931	1.00225
Diagnoses - secondary ICD10: K58.9 Irritable bowel syndrome without diarrhoea || id:ukb-b-707	genus.Oscillospira.id.2064	IVW	4	-0.00100817	0.00124858	0.419405	0.998992	0.996551	1.00144
Diagnoses - secondary ICD10: K58.9 Irritable bowel syndrome without diarrhoea || id:ukb-b-707	genus.Oxalobacter.id.2978	IVW	6	-0.000751157	0.000639717	0.240314	0.999249	0.997997	1.0005
Diagnoses - secondary ICD10: K58.9 Irritable bowel syndrome without diarrhoea || id:ukb-b-707	genus.Parabacteroides.id.954	IVW	2	0.000360526	0.00214886	0.86676	1.00036	0.996156	1.00458
Diagnoses - secondary ICD10: K58.9 Irritable bowel syndrome without diarrhoea || id:ukb-b-707	genus.Paraprevotella.id.962	IVW	8	-0.000971792	0.000719202	0.176629	0.999029	0.997621	1.00044
Diagnoses - secondary ICD10: K58.9 Irritable bowel syndrome without diarrhoea || id:ukb-b-707	genus.Parasutterella.id.2892	IVW	11	0.00082192	0.000865452	0.342265	1.00082	0.999126	1.00252
Diagnoses - secondary ICD10: K58.9 Irritable bowel syndrome without diarrhoea || id:ukb-b-707	genus.Peptococcus.id.2037	IVW	4	0.000553315	0.00129354	0.668831	1.00055	0.99802	1.00309
Diagnoses - secondary ICD10: K58.9 Irritable bowel syndrome without diarrhoea || id:ukb-b-707	genus.Phascolarctobacterium.id.2168	IVW	6	-0.000280487	0.001036	0.78659	0.99972	0.997692	1.00175
Diagnoses - secondary ICD10: K58.9 Irritable bowel syndrome without diarrhoea || id:ukb-b-707	genus.Prevotella7.id.11182	IVW	9	0.00112461	0.000479822	0.0190886	1.00113	1.00018	1.00207
Diagnoses - secondary ICD10: K58.9 Irritable bowel syndrome without diarrhoea || id:ukb-b-707	genus.Prevotella9.id.11183	IVW	10	-0.000271454	0.00103079	0.792285	0.999729	0.997711	1.00175
Diagnoses - secondary ICD10: K58.9 Irritable bowel syndrome without diarrhoea || id:ukb-b-707	genus.RikenellaceaeRC9gutgroup.id.11191	IVW	10	-0.000759699	0.000450298	0.091584	0.999241	0.998359	1.00012
Diagnoses - secondary ICD10: K58.9 Irritable bowel syndrome without diarrhoea || id:ukb-b-707	genus.Romboutsia.id.11347	IVW	7	0.000724238	0.00106616	0.496953	1.00072	0.998635	1.00282
Diagnoses - secondary ICD10: K58.9 Irritable bowel syndrome without diarrhoea || id:ukb-b-707	genus.Roseburia.id.2012	IVW	7	-0.00125592	0.00161333	0.436296	0.998745	0.995592	1.00191
Diagnoses - secondary ICD10: K58.9 Irritable bowel syndrome without diarrhoea || id:ukb-b-707	genus.Ruminiclostridium5.id.11355	IVW	5	0.000300609	0.00144972	0.835731	1.0003	0.997462	1.00315
Diagnoses - secondary ICD10: K58.9 Irritable bowel syndrome without diarrhoea || id:ukb-b-707	genus.Ruminiclostridium6.id.11356	IVW	7	0.0010327	0.00109409	0.345227	1.00103	0.998889	1.00318
Diagnoses - secondary ICD10: K58.9 Irritable bowel syndrome without diarrhoea || id:ukb-b-707	genus.Ruminiclostridium9.id.11357	IVW	6	0.000433525	0.00131643	0.741915	1.00043	0.997856	1.00302
Diagnoses - secondary ICD10: K58.9 Irritable bowel syndrome without diarrhoea || id:ukb-b-707	genus.RuminococcaceaeNK4A214group.id.11358	IVW	7	0.00116549	0.00116671	0.317819	1.00117	0.998879	1.00346
Diagnoses - secondary ICD10: K58.9 Irritable bowel syndrome without diarrhoea || id:ukb-b-707	genus.RuminococcaceaeUCG002.id.11360	IVW	12	0.000816545	0.00132203	0.536809	1.00082	0.998227	1.00341
Diagnoses - secondary ICD10: K58.9 Irritable bowel syndrome without diarrhoea || id:ukb-b-707	genus.RuminococcaceaeUCG003.id.11361	IVW	8	-0.00131822	0.00130828	0.31365	0.998683	0.996125	1.00125
Diagnoses - secondary ICD10: K58.9 Irritable bowel syndrome without diarrhoea || id:ukb-b-707	genus.RuminococcaceaeUCG004.id.11362	IVW	9	-0.00166591	0.000819382	0.0420391	0.998335	0.996733	0.99994
Diagnoses - secondary ICD10: K58.9 Irritable bowel syndrome without diarrhoea || id:ukb-b-707	genus.RuminococcaceaeUCG005.id.11363	IVW	8	-0.00191695	0.00107833	0.0754523	0.998085	0.995978	1.0002
Diagnoses - secondary ICD10: K58.9 Irritable bowel syndrome without diarrhoea || id:ukb-b-707	genus.RuminococcaceaeUCG009.id.11366	IVW	8	-0.00211629	0.000758995	0.00529877	0.997886	0.996403	0.999372
Diagnoses - secondary ICD10: K58.9 Irritable bowel syndrome without diarrhoea || id:ukb-b-707	genus.RuminococcaceaeUCG010.id.11367	IVW	5	-0.000275286	0.0019188	0.885921	0.999725	0.995972	1.00349
Diagnoses - secondary ICD10: K58.9 Irritable bowel syndrome without diarrhoea || id:ukb-b-707	genus.RuminococcaceaeUCG011.id.11368	IVW	7	-0.000245983	0.000543201	0.650664	0.999754	0.99869	1.00082
Diagnoses - secondary ICD10: K58.9 Irritable bowel syndrome without diarrhoea || id:ukb-b-707	genus.RuminococcaceaeUCG013.id.11370	IVW	7	-0.000114488	0.00117775	0.92256	0.999886	0.99758	1.0022
Diagnoses - secondary ICD10: K58.9 Irritable bowel syndrome without diarrhoea || id:ukb-b-707	genus.RuminococcaceaeUCG014.id.11371	IVW	6	5.25e-05	0.00179274	0.97663	1.00005	0.996545	1.00357
Diagnoses - secondary ICD10: K58.9 Irritable bowel syndrome without diarrhoea || id:ukb-b-707	genus.Ruminococcus1.id.11373	IVW	5	-0.00133926	0.00220786	0.544125	0.998662	0.994349	1.00299
Diagnoses - secondary ICD10: K58.9 Irritable bowel syndrome without diarrhoea || id:ukb-b-707	genus.Ruminococcus2.id.11374	IVW	9	0.00126108	0.00101098	0.21226	1.00126	0.99928	1.00325
Diagnoses - secondary ICD10: K58.9 Irritable bowel syndrome without diarrhoea || id:ukb-b-707	genus.Sellimonas.id.14369	IVW	8	-3.56e-05	0.000743054	0.961734	0.999964	0.998509	1.00142
Diagnoses - secondary ICD10: K58.9 Irritable bowel syndrome without diarrhoea || id:ukb-b-707	genus.Senegalimassilia.id.11160	IVW	4	0.00180685	0.00104035	0.0824285	1.00181	0.999768	1.00385
Diagnoses - secondary ICD10: K58.9 Irritable bowel syndrome without diarrhoea || id:ukb-b-707	genus.Slackia.id.825	IVW	5	-0.000362161	0.000862812	0.674672	0.999638	0.997949	1.00133
Diagnoses - secondary ICD10: K58.9 Irritable bowel syndrome without diarrhoea || id:ukb-b-707	genus.Streptococcus.id.1853	IVW	7	0.00178078	0.00141716	0.208908	1.00178	0.999004	1.00457
Diagnoses - secondary ICD10: K58.9 Irritable bowel syndrome without diarrhoea || id:ukb-b-707	genus.Subdoligranulum.id.2070	IVW	6	0.00180844	0.00159575	0.257095	1.00181	0.998682	1.00495
Diagnoses - secondary ICD10: K58.9 Irritable bowel syndrome without diarrhoea || id:ukb-b-707	genus.Sutterella.id.2896	IVW	11	0.00132834	0.000854229	0.119943	1.00133	0.999654	1.00301
Diagnoses - secondary ICD10: K58.9 Irritable bowel syndrome without diarrhoea || id:ukb-b-707	genus.Terrisporobacter.id.11348	IVW	3	0.000367001	0.00122339	0.764187	1.00037	0.997971	1.00277
Diagnoses - secondary ICD10: K58.9 Irritable bowel syndrome without diarrhoea || id:ukb-b-707	genus.Turicibacter.id.2162	IVW	3	-0.000406631	0.00135991	0.764929	0.999593	0.996933	1.00226
Diagnoses - secondary ICD10: K58.9 Irritable bowel syndrome without diarrhoea || id:ukb-b-707	genus.Tyzzerella3.id.11335	IVW	7	0.000170728	0.0007877	0.828409	1.00017	0.998628	1.00172
Diagnoses - secondary ICD10: K58.9 Irritable bowel syndrome without diarrhoea || id:ukb-b-707	genus.Veillonella.id.2198	IVW	6	-0.000233034	0.000964207	0.809025	0.999767	0.997879	1.00166
Diagnoses - secondary ICD10: K58.9 Irritable bowel syndrome without diarrhoea || id:ukb-b-707	genus.Victivallis.id.2256	IVW	9	-0.000456089	0.000545475	0.403081	0.999544	0.998476	1.00061
Diagnoses - secondary ICD10: K58.9 Irritable bowel syndrome without diarrhoea || id:ukb-b-707	order.Actinomycetales.id.420	IVW	3	-0.00137486	0.00126425	0.276821	0.998626	0.996155	1.0011
Diagnoses - secondary ICD10: K58.9 Irritable bowel syndrome without diarrhoea || id:ukb-b-707	order.Bacillales.id.1674	IVW	7	-0.00128909	0.000820226	0.116036	0.998712	0.997107	1.00032
Diagnoses - secondary ICD10: K58.9 Irritable bowel syndrome without diarrhoea || id:ukb-b-707	order.Bacteroidales.id.913	IVW	8	0.000359169	0.00118803	0.762407	1.00036	0.998033	1.00269
Diagnoses - secondary ICD10: K58.9 Irritable bowel syndrome without diarrhoea || id:ukb-b-707	order.Bifidobacteriales.id.432	IVW	8	0.00023276	0.00132685	0.860747	1.00023	0.997635	1.00284
Diagnoses - secondary ICD10: K58.9 Irritable bowel syndrome without diarrhoea || id:ukb-b-707	order.Burkholderiales.id.2874	IVW	6	0.00178338	0.00129479	0.168406	1.00178	0.999246	1.00433
Diagnoses - secondary ICD10: K58.9 Irritable bowel syndrome without diarrhoea || id:ukb-b-707	order.Clostridiales.id.1863	IVW	8	-0.00124405	0.00116536	0.285736	0.998757	0.996478	1.00104
Diagnoses - secondary ICD10: K58.9 Irritable bowel syndrome without diarrhoea || id:ukb-b-707	order.Coriobacteriales.id.810	IVW	7	-0.00118409	0.00143435	0.409075	0.998817	0.996013	1.00163
Diagnoses - secondary ICD10: K58.9 Irritable bowel syndrome without diarrhoea || id:ukb-b-707	order.Desulfovibrionales.id.3156	IVW	7	-0.000757736	0.00114153	0.506824	0.999243	0.997009	1.00148
Diagnoses - secondary ICD10: K58.9 Irritable bowel syndrome without diarrhoea || id:ukb-b-707	order.Enterobacteriales.id.3468	IVW	4	-2.26e-05	0.00178565	0.989905	0.999977	0.996484	1.00348
Diagnoses - secondary ICD10: K58.9 Irritable bowel syndrome without diarrhoea || id:ukb-b-707	order.Erysipelotrichales.id.2148	IVW	8	-0.00116499	0.00114214	0.307726	0.998836	0.996602	1.00107
Diagnoses - secondary ICD10: K58.9 Irritable bowel syndrome without diarrhoea || id:ukb-b-707	order.Gastranaerophilales.id.1591	IVW	5	0.000622031	0.000843565	0.460889	1.00062	0.998969	1.00228
Diagnoses - secondary ICD10: K58.9 Irritable bowel syndrome without diarrhoea || id:ukb-b-707	order.Lactobacillales.id.1800	IVW	8	0.00241265	0.00150082	0.107934	1.00242	0.999471	1.00537
Diagnoses - secondary ICD10: K58.9 Irritable bowel syndrome without diarrhoea || id:ukb-b-707	order.Methanobacteriales.id.120	IVW	5	7.45e-05	0.000650385	0.908817	1.00007	0.9988	1.00135
Diagnoses - secondary ICD10: K58.9 Irritable bowel syndrome without diarrhoea || id:ukb-b-707	order.MollicutesRF9.id.11579	IVW	10	0.000104991	0.000807011	0.896488	1.0001	0.998524	1.00169
Diagnoses - secondary ICD10: K58.9 Irritable bowel syndrome without diarrhoea || id:ukb-b-707	order.NB1n.id.3953	IVW	8	-0.000495689	0.000601237	0.409685	0.999504	0.998327	1.00068
Diagnoses - secondary ICD10: K58.9 Irritable bowel syndrome without diarrhoea || id:ukb-b-707	order.Pasteurellales.id.3688	IVW	5	-4.16e-05	0.00105569	0.968538	0.999958	0.997891	1.00203
Diagnoses - secondary ICD10: K58.9 Irritable bowel syndrome without diarrhoea || id:ukb-b-707	order.Rhodospirillales.id.2667	IVW	9	0.000244998	0.000762188	0.747877	1.00025	0.998752	1.00174
Diagnoses - secondary ICD10: K58.9 Irritable bowel syndrome without diarrhoea || id:ukb-b-707	order.Selenomonadales.id.2165	IVW	8	-0.000495327	0.00116118	0.669691	0.999505	0.997233	1.00178
Diagnoses - secondary ICD10: K58.9 Irritable bowel syndrome without diarrhoea || id:ukb-b-707	order.Verrucomicrobiales.id.4030	IVW	9	4.01e-05	0.000864995	0.962981	1.00004	0.998346	1.00174
Diagnoses - secondary ICD10: K58.9 Irritable bowel syndrome without diarrhoea || id:ukb-b-707	order.Victivallales.id.2254	IVW	4	-6.97e-05	0.000981521	0.943369	0.99993	0.998008	1.00186
Diagnoses - secondary ICD10: K58.9 Irritable bowel syndrome without diarrhoea || id:ukb-b-707	phylum.Actinobacteria.id.400	IVW	12	0.00011354	0.00105209	0.914061	1.00011	0.998053	1.00218
Diagnoses - secondary ICD10: K58.9 Irritable bowel syndrome without diarrhoea || id:ukb-b-707	phylum.Bacteroidetes.id.905	IVW	7	0.00100936	0.00126754	0.42585	1.00101	0.998526	1.0035
Diagnoses - secondary ICD10: K58.9 Irritable bowel syndrome without diarrhoea || id:ukb-b-707	phylum.Cyanobacteria.id.1500	IVW	5	-0.00123135	0.00118884	0.300316	0.998769	0.996445	1.0011
Diagnoses - secondary ICD10: K58.9 Irritable bowel syndrome without diarrhoea || id:ukb-b-707	phylum.Euryarchaeota.id.55	IVW	7	0.000324534	0.000572064	0.570508	1.00032	0.999204	1.00145
Diagnoses - secondary ICD10: K58.9 Irritable bowel syndrome without diarrhoea || id:ukb-b-707	phylum.Firmicutes.id.1672	IVW	9	-0.00181868	0.0011068	0.100344	0.998183	0.99602	1.00035
Diagnoses - secondary ICD10: K58.9 Irritable bowel syndrome without diarrhoea || id:ukb-b-707	phylum.Lentisphaerae.id.2238	IVW	4	-9.07e-05	0.000970583	0.925513	0.999909	0.998009	1.00181
Diagnoses - secondary ICD10: K58.9 Irritable bowel syndrome without diarrhoea || id:ukb-b-707	phylum.Proteobacteria.id.2375	IVW	8	-0.000374159	0.00115688	0.746377	0.999626	0.997362	1.0019
Diagnoses - secondary ICD10: K58.9 Irritable bowel syndrome without diarrhoea || id:ukb-b-707	phylum.Tenericutes.id.3919	IVW	7	-0.00236092	0.00148431	0.111703	0.997642	0.994744	1.00055
Diagnoses - secondary ICD10: K58.9 Irritable bowel syndrome without diarrhoea || id:ukb-b-707	phylum.Verrucomicrobia.id.3982	IVW	7	0.000557451	0.00101659	0.583449	1.00056	0.998566	1.00255
Diagnoses - secondary ICD10: K58.9 Irritable bowel syndrome without diarrhoea || id:ukb-b-707	class.Actinobacteria.id.419	MR Egger	11	-0.00587986	0.00389488	0.165416	0.994137	0.986577	1.00176
Diagnoses - secondary ICD10: K58.9 Irritable bowel syndrome without diarrhoea || id:ukb-b-707	class.Alphaproteobacteria.id.2379	MR Egger	5	0.015357	0.010609	0.243559	1.01548	0.994578	1.03681
Diagnoses - secondary ICD10: K58.9 Irritable bowel syndrome without diarrhoea || id:ukb-b-707	class.Bacilli.id.1673	MR Egger	10	-0.00483594	0.0115567	0.686624	0.995176	0.972887	1.01797
Diagnoses - secondary ICD10: K58.9 Irritable bowel syndrome without diarrhoea || id:ukb-b-707	class.Bacteroidia.id.912	MR Egger	8	-0.00337338	0.00932652	0.729974	0.996632	0.978579	1.01502
Diagnoses - secondary ICD10: K58.9 Irritable bowel syndrome without diarrhoea || id:ukb-b-707	class.Betaproteobacteria.id.2867	MR Egger	7	-0.0195721	0.015944	0.27425	0.980618	0.950448	1.01175
Diagnoses - secondary ICD10: K58.9 Irritable bowel syndrome without diarrhoea || id:ukb-b-707	class.Clostridia.id.1859	MR Egger	8	-0.00260622	0.0103783	0.810099	0.997397	0.977314	1.01789
Diagnoses - secondary ICD10: K58.9 Irritable bowel syndrome without diarrhoea || id:ukb-b-707	class.Coriobacteriia.id.809	MR Egger	7	-0.00575779	0.0144168	0.7061	0.994259	0.966557	1.02275
Diagnoses - secondary ICD10: K58.9 Irritable bowel syndrome without diarrhoea || id:ukb-b-707	class.Deltaproteobacteria.id.3087	MR Egger	8	-0.000738931	0.00915858	0.938319	0.999261	0.981484	1.01736
Diagnoses - secondary ICD10: K58.9 Irritable bowel syndrome without diarrhoea || id:ukb-b-707	class.Erysipelotrichia.id.2147	MR Egger	8	0.00026451	0.0100509	0.979858	1.00026	0.980752	1.02016
Diagnoses - secondary ICD10: K58.9 Irritable bowel syndrome without diarrhoea || id:ukb-b-707	class.Gammaproteobacteria.id.3303	MR Egger	3	-0.0179428	0.0295382	0.652486	0.982217	0.926967	1.04076
Diagnoses - secondary ICD10: K58.9 Irritable bowel syndrome without diarrhoea || id:ukb-b-707	class.Lentisphaeria.id.2250	MR Egger	4	0.00211982	0.0114744	0.870468	1.00212	0.979836	1.02492
Diagnoses - secondary ICD10: K58.9 Irritable bowel syndrome without diarrhoea || id:ukb-b-707	class.Melainabacteria.id.1589	MR Egger	6	-0.00372553	0.00933352	0.710171	0.996281	0.978221	1.01467
Diagnoses - secondary ICD10: K58.9 Irritable bowel syndrome without diarrhoea || id:ukb-b-707	class.Methanobacteria.id.119	MR Egger	5	-0.00550093	0.00417932	0.27963	0.994514	0.986401	1.00269
Diagnoses - secondary ICD10: K58.9 Irritable bowel syndrome without diarrhoea || id:ukb-b-707	class.Mollicutes.id.3920	MR Egger	7	-0.0160222	0.0135518	0.290244	0.984105	0.95831	1.0106
Diagnoses - secondary ICD10: K58.9 Irritable bowel syndrome without diarrhoea || id:ukb-b-707	class.Negativicutes.id.2164	MR Egger	8	-0.00970486	0.0108693	0.406312	0.990342	0.969467	1.01167
Diagnoses - secondary ICD10: K58.9 Irritable bowel syndrome without diarrhoea || id:ukb-b-707	class.Verrucomicrobiae.id.4029	MR Egger	9	-0.00609977	0.00786817	0.463574	0.993919	0.978709	1.00937
Diagnoses - secondary ICD10: K58.9 Irritable bowel syndrome without diarrhoea || id:ukb-b-707	family.Acidaminococcaceae.id.2166	MR Egger	3	-0.0176587	0.0177087	0.500901	0.982496	0.94898	1.0172
Diagnoses - secondary ICD10: K58.9 Irritable bowel syndrome without diarrhoea || id:ukb-b-707	family.Actinomycetaceae.id.421	MR Egger	3	-0.0136725	0.0167352	0.563906	0.986421	0.95459	1.01931
Diagnoses - secondary ICD10: K58.9 Irritable bowel syndrome without diarrhoea || id:ukb-b-707	family.Alcaligenaceae.id.2875	MR Egger	8	-0.000757879	0.0114129	0.949212	0.999242	0.977138	1.02185
Diagnoses - secondary ICD10: K58.9 Irritable bowel syndrome without diarrhoea || id:ukb-b-707	family.Bacteroidaceae.id.917	MR Egger	6	-0.022459	0.0122602	0.140924	0.977791	0.954575	1.00157
Diagnoses - secondary ICD10: K58.9 Irritable bowel syndrome without diarrhoea || id:ukb-b-707	family.BacteroidalesS24.7group.id.11173	MR Egger	6	0.0431322	0.0437164	0.379677	1.04408	0.958341	1.13748
Diagnoses - secondary ICD10: K58.9 Irritable bowel syndrome without diarrhoea || id:ukb-b-707	family.Bifidobacteriaceae.id.433	MR Egger	8	-0.00659895	0.00395546	0.146297	0.993423	0.985751	1.00115
Diagnoses - secondary ICD10: K58.9 Irritable bowel syndrome without diarrhoea || id:ukb-b-707	family.Christensenellaceae.id.1866	MR Egger	6	0.00507536	0.00978648	0.631402	1.00509	0.985993	1.02455
Diagnoses - secondary ICD10: K58.9 Irritable bowel syndrome without diarrhoea || id:ukb-b-707	family.Clostridiaceae1.id.1869	MR Egger	6	-0.00625318	0.00764355	0.459234	0.993766	0.978989	1.00877
Diagnoses - secondary ICD10: K58.9 Irritable bowel syndrome without diarrhoea || id:ukb-b-707	family.ClostridialesvadinBB60group.id.11286	MR Egger	8	-0.00496364	0.0124897	0.704812	0.995049	0.970986	1.01971
Diagnoses - secondary ICD10: K58.9 Irritable bowel syndrome without diarrhoea || id:ukb-b-707	family.Coriobacteriaceae.id.811	MR Egger	7	-0.00575779	0.0144168	0.7061	0.994259	0.966557	1.02275
Diagnoses - secondary ICD10: K58.9 Irritable bowel syndrome without diarrhoea || id:ukb-b-707	family.Defluviitaleaceae.id.1924	MR Egger	4	0.00334691	0.00865379	0.736208	1.00335	0.986478	1.02052
Diagnoses - secondary ICD10: K58.9 Irritable bowel syndrome without diarrhoea || id:ukb-b-707	family.Desulfovibrionaceae.id.3169	MR Egger	5	0.00514426	0.01199	0.696835	1.00516	0.981811	1.02906
Diagnoses - secondary ICD10: K58.9 Irritable bowel syndrome without diarrhoea || id:ukb-b-707	family.Enterobacteriaceae.id.3469	MR Egger	4	0.0164783	0.0091109	0.212233	1.01661	0.998622	1.03493
Diagnoses - secondary ICD10: K58.9 Irritable bowel syndrome without diarrhoea || id:ukb-b-707	family.Erysipelotrichaceae.id.2149	MR Egger	8	0.00026451	0.0100509	0.979858	1.00026	0.980752	1.02016
Diagnoses - secondary ICD10: K58.9 Irritable bowel syndrome without diarrhoea || id:ukb-b-707	family.FamilyXI.id.1936	MR Egger	8	0.0026601	0.00306225	0.418412	1.00266	0.996664	1.0087
Diagnoses - secondary ICD10: K58.9 Irritable bowel syndrome without diarrhoea || id:ukb-b-707	family.FamilyXIII.id.1957	MR Egger	7	-7.20801e-07	0.0120842	0.999955	0.999999	0.976593	1.02397
Diagnoses - secondary ICD10: K58.9 Irritable bowel syndrome without diarrhoea || id:ukb-b-707	family.Lachnospiraceae.id.1987	MR Egger	10	0.0115864	0.0141685	0.437172	1.01165	0.983946	1.04014
Diagnoses - secondary ICD10: K58.9 Irritable bowel syndrome without diarrhoea || id:ukb-b-707	family.Lactobacillaceae.id.1836	MR Egger	4	-0.00787003	0.0104591	0.530281	0.992161	0.972029	1.01271
Diagnoses - secondary ICD10: K58.9 Irritable bowel syndrome without diarrhoea || id:ukb-b-707	family.Methanobacteriaceae.id.121	MR Egger	5	-0.00550093	0.00417932	0.27963	0.994514	0.986401	1.00269
Diagnoses - secondary ICD10: K58.9 Irritable bowel syndrome without diarrhoea || id:ukb-b-707	family.Oxalobacteraceae.id.2966	MR Egger	7	-0.00646002	0.00547066	0.29077	0.993561	0.982964	1.00427
Diagnoses - secondary ICD10: K58.9 Irritable bowel syndrome without diarrhoea || id:ukb-b-707	family.Pasteurellaceae.id.3689	MR Egger	5	0.000720178	0.0103899	0.9491	1.00072	0.980548	1.02131
Diagnoses - secondary ICD10: K58.9 Irritable bowel syndrome without diarrhoea || id:ukb-b-707	family.Peptococcaceae.id.2024	MR Egger	6	0.00719972	0.011394	0.561773	1.00723	0.984981	1.02997
Diagnoses - secondary ICD10: K58.9 Irritable bowel syndrome without diarrhoea || id:ukb-b-707	family.Peptostreptococcaceae.id.2042	MR Egger	9	-0.00592164	0.00834523	0.500908	0.994096	0.977968	1.01049
Diagnoses - secondary ICD10: K58.9 Irritable bowel syndrome without diarrhoea || id:ukb-b-707	family.Porphyromonadaceae.id.943	MR Egger	7	0.00272368	0.01203	0.82985	1.00273	0.979361	1.02665
Diagnoses - secondary ICD10: K58.9 Irritable bowel syndrome without diarrhoea || id:ukb-b-707	family.Prevotellaceae.id.960	MR Egger	15	-0.00268236	0.00461906	0.571362	0.997321	0.988333	1.00639
Diagnoses - secondary ICD10: K58.9 Irritable bowel syndrome without diarrhoea || id:ukb-b-707	family.Rhodospirillaceae.id.2717	MR Egger	8	-0.00147738	0.0081224	0.861659	0.998524	0.982753	1.01455
Diagnoses - secondary ICD10: K58.9 Irritable bowel syndrome without diarrhoea || id:ukb-b-707	family.Rikenellaceae.id.967	MR Egger	11	0.00400282	0.011712	0.740368	1.00401	0.981226	1.02732
Diagnoses - secondary ICD10: K58.9 Irritable bowel syndrome without diarrhoea || id:ukb-b-707	family.Ruminococcaceae.id.2050	MR Egger	3	-0.0205873	0.0481322	0.742694	0.979623	0.891432	1.07654
Diagnoses - secondary ICD10: K58.9 Irritable bowel syndrome without diarrhoea || id:ukb-b-707	family.Streptococcaceae.id.1850	MR Egger	6	-0.0150722	0.0312153	0.654442	0.985041	0.926581	1.04719
Diagnoses - secondary ICD10: K58.9 Irritable bowel syndrome without diarrhoea || id:ukb-b-707	family.Veillonellaceae.id.2172	MR Egger	11	-0.00664807	0.0151002	0.67013	0.993374	0.964404	1.02321
Diagnoses - secondary ICD10: K58.9 Irritable bowel syndrome without diarrhoea || id:ukb-b-707	family.Verrucomicrobiaceae.id.4036	MR Egger	9	-0.00609553	0.00786997	0.463971	0.993923	0.978709	1.00937
Diagnoses - secondary ICD10: K58.9 Irritable bowel syndrome without diarrhoea || id:ukb-b-707	family.Victivallaceae.id.2255	MR Egger	9	-0.000385283	0.00352641	0.916065	0.999615	0.99273	1.00655
Diagnoses - secondary ICD10: K58.9 Irritable bowel syndrome without diarrhoea || id:ukb-b-707	genus..Clostridiuminnocuumgroup.id.14397	MR Egger	7	-0.000817055	0.00453524	0.864104	0.999183	0.990341	1.0081
Diagnoses - secondary ICD10: K58.9 Irritable bowel syndrome without diarrhoea || id:ukb-b-707	genus..Eubacteriumbrachygroup.id.11296	MR Egger	7	0.00869197	0.00894661	0.375901	1.00873	0.991196	1.02657
Diagnoses - secondary ICD10: K58.9 Irritable bowel syndrome without diarrhoea || id:ukb-b-707	genus..Eubacteriumcoprostanoligenesgroup.id.11375	MR Egger	10	0.00403287	0.00694711	0.577552	1.00404	0.990462	1.01781
Diagnoses - secondary ICD10: K58.9 Irritable bowel syndrome without diarrhoea || id:ukb-b-707	genus..Eubacteriumfissicatenagroup.id.14373	MR Egger	7	-0.00610428	0.00525042	0.29745	0.993914	0.983739	1.0042
Diagnoses - secondary ICD10: K58.9 Irritable bowel syndrome without diarrhoea || id:ukb-b-707	genus..Eubacteriumhalliigroup.id.11338	MR Egger	7	-0.000821199	0.0210455	0.970384	0.999179	0.958802	1.04126
Diagnoses - secondary ICD10: K58.9 Irritable bowel syndrome without diarrhoea || id:ukb-b-707	genus..Eubacteriumnodatumgroup.id.11297	MR Egger	7	-0.00648144	0.0031642	0.0958421	0.99354	0.987397	0.99972
Diagnoses - secondary ICD10: K58.9 Irritable bowel syndrome without diarrhoea || id:ukb-b-707	genus..Eubacteriumoxidoreducensgroup.id.11339	MR Egger	3	0.0938808	0.0553903	0.339343	1.09843	0.985423	1.22439
Diagnoses - secondary ICD10: K58.9 Irritable bowel syndrome without diarrhoea || id:ukb-b-707	genus..Eubacteriumrectalegroup.id.14374	MR Egger	5	-0.000678913	0.0336038	0.98515	0.999321	0.935623	1.06736
Diagnoses - secondary ICD10: K58.9 Irritable bowel syndrome without diarrhoea || id:ukb-b-707	genus..Eubacteriumruminantiumgroup.id.11340	MR Egger	12	-0.00977046	0.00521406	0.0904312	0.990277	0.980208	1.00045
Diagnoses - secondary ICD10: K58.9 Irritable bowel syndrome without diarrhoea || id:ukb-b-707	genus..Eubacteriumventriosumgroup.id.11341	MR Egger	10	-0.00882381	0.00855061	0.332281	0.991215	0.974741	1.00797
Diagnoses - secondary ICD10: K58.9 Irritable bowel syndrome without diarrhoea || id:ukb-b-707	genus..Eubacteriumxylanophilumgroup.id.14375	MR Egger	4	-0.00667984	0.019393	0.763358	0.993342	0.956294	1.03183
Diagnoses - secondary ICD10: K58.9 Irritable bowel syndrome without diarrhoea || id:ukb-b-707	genus..Ruminococcusgauvreauiigroup.id.11342	MR Egger	8	-0.0124031	0.0136185	0.397537	0.987674	0.961659	1.01439
Diagnoses - secondary ICD10: K58.9 Irritable bowel syndrome without diarrhoea || id:ukb-b-707	genus..Ruminococcusgnavusgroup.id.14376	MR Egger	9	0.00283801	0.0061872	0.660358	1.00284	0.990754	1.01508
Diagnoses - secondary ICD10: K58.9 Irritable bowel syndrome without diarrhoea || id:ukb-b-707	genus..Ruminococcustorquesgroup.id.14377	MR Egger	7	-0.00360501	0.00814492	0.676541	0.996401	0.980621	1.01244
Diagnoses - secondary ICD10: K58.9 Irritable bowel syndrome without diarrhoea || id:ukb-b-707	genus.Actinomyces.id.423	MR Egger	4	0.00133933	0.00828987	0.886497	1.00134	0.985202	1.01774
Diagnoses - secondary ICD10: K58.9 Irritable bowel syndrome without diarrhoea || id:ukb-b-707	genus.Adlercreutzia.id.812	MR Egger	5	-0.00985074	0.0151285	0.561386	0.990198	0.961267	1.02
Diagnoses - secondary ICD10: K58.9 Irritable bowel syndrome without diarrhoea || id:ukb-b-707	genus.Akkermansia.id.4037	MR Egger	9	-0.00604442	0.00776181	0.461642	0.993974	0.978967	1.00921
Diagnoses - secondary ICD10: K58.9 Irritable bowel syndrome without diarrhoea || id:ukb-b-707	genus.Alistipes.id.968	MR Egger	9	-0.0207249	0.0131671	0.159489	0.979488	0.954534	1.0051
Diagnoses - secondary ICD10: K58.9 Irritable bowel syndrome without diarrhoea || id:ukb-b-707	genus.Allisonella.id.2174	MR Egger	7	0.00453338	0.00348599	0.250156	1.00454	0.997703	1.01143
Diagnoses - secondary ICD10: K58.9 Irritable bowel syndrome without diarrhoea || id:ukb-b-707	genus.Alloprevotella.id.961	MR Egger	6	-0.0025746	0.00547904	0.662901	0.997429	0.986775	1.0082
Diagnoses - secondary ICD10: K58.9 Irritable bowel syndrome without diarrhoea || id:ukb-b-707	genus.Anaerofilum.id.2053	MR Egger	9	-0.00394347	0.0040259	0.359953	0.996064	0.988236	1.00396
Diagnoses - secondary ICD10: K58.9 Irritable bowel syndrome without diarrhoea || id:ukb-b-707	genus.Anaerostipes.id.1991	MR Egger	8	0.00807256	0.00874915	0.391773	1.00811	0.990965	1.02554
Diagnoses - secondary ICD10: K58.9 Irritable bowel syndrome without diarrhoea || id:ukb-b-707	genus.Anaerotruncus.id.2054	MR Egger	9	0.0057508	0.0136691	0.686579	1.00577	0.979179	1.03308
Diagnoses - secondary ICD10: K58.9 Irritable bowel syndrome without diarrhoea || id:ukb-b-707	genus.Bacteroides.id.918	MR Egger	6	-0.022459	0.0122602	0.140924	0.977791	0.954575	1.00157
Diagnoses - secondary ICD10: K58.9 Irritable bowel syndrome without diarrhoea || id:ukb-b-707	genus.Barnesiella.id.944	MR Egger	8	0.0040476	0.0109033	0.723223	1.00406	0.982826	1.02574
Diagnoses - secondary ICD10: K58.9 Irritable bowel syndrome without diarrhoea || id:ukb-b-707	genus.Bifidobacterium.id.436	MR Egger	10	-0.00357865	0.00492808	0.48843	0.996428	0.98685	1.0061
Diagnoses - secondary ICD10: K58.9 Irritable bowel syndrome without diarrhoea || id:ukb-b-707	genus.Bilophila.id.3170	MR Egger	9	-0.00168014	0.0120467	0.893007	0.998321	0.975026	1.02217
Diagnoses - secondary ICD10: K58.9 Irritable bowel syndrome without diarrhoea || id:ukb-b-707	genus.Blautia.id.1992	MR Egger	7	0.00084986	0.0185827	0.965293	1.00085	0.965053	1.03798
Diagnoses - secondary ICD10: K58.9 Irritable bowel syndrome without diarrhoea || id:ukb-b-707	genus.Butyricicoccus.id.2055	MR Egger	4	0.0182785	0.0175257	0.406469	1.01845	0.984057	1.05404
Diagnoses - secondary ICD10: K58.9 Irritable bowel syndrome without diarrhoea || id:ukb-b-707	genus.Butyricimonas.id.945	MR Egger	7	0.00407645	0.010546	0.715	1.00408	0.983543	1.02506
Diagnoses - secondary ICD10: K58.9 Irritable bowel syndrome without diarrhoea || id:ukb-b-707	genus.Butyrivibrio.id.1993	MR Egger	10	0.00329128	0.008083	0.694549	1.0033	0.987527	1.01932
Diagnoses - secondary ICD10: K58.9 Irritable bowel syndrome without diarrhoea || id:ukb-b-707	genus.CandidatusSoleaferrea.id.11350	MR Egger	10	-0.0121283	0.0071208	0.126933	0.987945	0.974252	1.00183
Diagnoses - secondary ICD10: K58.9 Irritable bowel syndrome without diarrhoea || id:ukb-b-707	genus.Catenibacterium.id.2153	MR Egger	5	-0.00688556	0.00817742	0.461603	0.993138	0.977347	1.00918
Diagnoses - secondary ICD10: K58.9 Irritable bowel syndrome without diarrhoea || id:ukb-b-707	genus.ChristensenellaceaeR.7group.id.11283	MR Egger	3	0.00149762	0.0456201	0.979108	1.0015	0.915836	1.09517
Diagnoses - secondary ICD10: K58.9 Irritable bowel syndrome without diarrhoea || id:ukb-b-707	genus.Collinsella.id.815	MR Egger	5	-0.00249005	0.010745	0.831647	0.997513	0.976725	1.01874
Diagnoses - secondary ICD10: K58.9 Irritable bowel syndrome without diarrhoea || id:ukb-b-707	genus.Coprobacter.id.949	MR Egger	7	-0.00273325	0.0080631	0.748396	0.99727	0.981634	1.01316
Diagnoses - secondary ICD10: K58.9 Irritable bowel syndrome without diarrhoea || id:ukb-b-707	genus.Coprococcus1.id.11301	MR Egger	7	-0.00142348	0.0144423	0.925314	0.998578	0.970707	1.02725
Diagnoses - secondary ICD10: K58.9 Irritable bowel syndrome without diarrhoea || id:ukb-b-707	genus.Coprococcus2.id.11302	MR Egger	7	0.00360104	0.0111886	0.760587	1.00361	0.981838	1.02586
Diagnoses - secondary ICD10: K58.9 Irritable bowel syndrome without diarrhoea || id:ukb-b-707	genus.Coprococcus3.id.11303	MR Egger	8	-0.0189295	0.0153004	0.262239	0.981249	0.952259	1.01112
Diagnoses - secondary ICD10: K58.9 Irritable bowel syndrome without diarrhoea || id:ukb-b-707	genus.DefluviitaleaceaeUCG011.id.11287	MR Egger	4	0.00026149	0.010047	0.981599	1.00026	0.980757	1.02015
Diagnoses - secondary ICD10: K58.9 Irritable bowel syndrome without diarrhoea || id:ukb-b-707	genus.Desulfovibrio.id.3173	MR Egger	5	-0.00494935	0.00626312	0.487095	0.995063	0.982922	1.00735
Diagnoses - secondary ICD10: K58.9 Irritable bowel syndrome without diarrhoea || id:ukb-b-707	genus.Dialister.id.2183	MR Egger	9	-0.0134999	0.00834754	0.149863	0.986591	0.97058	1.00287
Diagnoses - secondary ICD10: K58.9 Irritable bowel syndrome without diarrhoea || id:ukb-b-707	genus.Dorea.id.1997	MR Egger	7	0.011236	0.0155954	0.5035	1.0113	0.980855	1.04269
Diagnoses - secondary ICD10: K58.9 Irritable bowel syndrome without diarrhoea || id:ukb-b-707	genus.Eggerthella.id.819	MR Egger	9	0.00143519	0.00626443	0.82534	1.00144	0.989215	1.01381
Diagnoses - secondary ICD10: K58.9 Irritable bowel syndrome without diarrhoea || id:ukb-b-707	genus.Eisenbergiella.id.11304	MR Egger	9	-0.00281658	0.00713729	0.704865	0.997187	0.983335	1.01124
Diagnoses - secondary ICD10: K58.9 Irritable bowel syndrome without diarrhoea || id:ukb-b-707	genus.Enterorhabdus.id.820	MR Egger	3	-0.0295822	0.0162673	0.320072	0.970851	0.940385	1.0023
Diagnoses - secondary ICD10: K58.9 Irritable bowel syndrome without diarrhoea || id:ukb-b-707	genus.Erysipelatoclostridium.id.11381	MR Egger	11	0.00207928	0.00603674	0.738428	1.00208	0.990295	1.01401
Diagnoses - secondary ICD10: K58.9 Irritable bowel syndrome without diarrhoea || id:ukb-b-707	genus.ErysipelotrichaceaeUCG003.id.11384	MR Egger	7	0.0021752	0.0126528	0.870246	1.00218	0.97763	1.02734
Diagnoses - secondary ICD10: K58.9 Irritable bowel syndrome without diarrhoea || id:ukb-b-707	genus.Escherichia.Shigella.id.3504	MR Egger	6	-0.0118374	0.0216614	0.613792	0.988232	0.947154	1.03109
Diagnoses - secondary ICD10: K58.9 Irritable bowel syndrome without diarrhoea || id:ukb-b-707	genus.Faecalibacterium.id.2057	MR Egger	3	-0.00257118	0.0299247	0.945435	0.997432	0.940613	1.05768
Diagnoses - secondary ICD10: K58.9 Irritable bowel syndrome without diarrhoea || id:ukb-b-707	genus.FamilyXIIIAD3011group.id.11293	MR Egger	7	-0.00280111	0.00775457	0.732696	0.997203	0.982161	1.01248
Diagnoses - secondary ICD10: K58.9 Irritable bowel syndrome without diarrhoea || id:ukb-b-707	genus.FamilyXIIIUCG001.id.11294	MR Egger	4	0.0138749	0.0140811	0.428328	1.01397	0.98637	1.04235
Diagnoses - secondary ICD10: K58.9 Irritable bowel syndrome without diarrhoea || id:ukb-b-707	genus.Flavonifractor.id.2059	MR Egger	3	0.0186083	0.0244962	0.586424	1.01878	0.971024	1.06889
Diagnoses - secondary ICD10: K58.9 Irritable bowel syndrome without diarrhoea || id:ukb-b-707	genus.Fusicatenibacter.id.11305	MR Egger	13	0.000122196	0.00633335	0.984952	1.00012	0.987784	1.01261
Diagnoses - secondary ICD10: K58.9 Irritable bowel syndrome without diarrhoea || id:ukb-b-707	genus.Gordonibacter.id.821	MR Egger	5	0.00257017	0.00422695	0.586101	1.00257	0.994302	1.01091
Diagnoses - secondary ICD10: K58.9 Irritable bowel syndrome without diarrhoea || id:ukb-b-707	genus.Haemophilus.id.3698	MR Egger	4	-0.000732604	0.00993526	0.94793	0.999268	0.979997	1.01892
Diagnoses - secondary ICD10: K58.9 Irritable bowel syndrome without diarrhoea || id:ukb-b-707	genus.Holdemanella.id.11393	MR Egger	9	0.01299	0.0131899	0.357509	1.01307	0.98722	1.03961
Diagnoses - secondary ICD10: K58.9 Irritable bowel syndrome without diarrhoea || id:ukb-b-707	genus.Holdemania.id.2157	MR Egger	8	0.00315287	0.00733349	0.68226	1.00316	0.988842	1.01768
Diagnoses - secondary ICD10: K58.9 Irritable bowel syndrome without diarrhoea || id:ukb-b-707	genus.Howardella.id.2000	MR Egger	6	-0.00160034	0.00352788	0.673618	0.998401	0.991521	1.00533
Diagnoses - secondary ICD10: K58.9 Irritable bowel syndrome without diarrhoea || id:ukb-b-707	genus.Hungatella.id.11306	MR Egger	5	0.00331176	0.00444607	0.510393	1.00332	0.994612	1.0121
Diagnoses - secondary ICD10: K58.9 Irritable bowel syndrome without diarrhoea || id:ukb-b-707	genus.Intestinibacter.id.11345	MR Egger	7	0.00558904	0.00955348	0.583934	1.0056	0.98695	1.02461
Diagnoses - secondary ICD10: K58.9 Irritable bowel syndrome without diarrhoea || id:ukb-b-707	genus.Intestinimonas.id.2062	MR Egger	8	0.00410962	0.00950937	0.680721	1.00412	0.985576	1.02301
Diagnoses - secondary ICD10: K58.9 Irritable bowel syndrome without diarrhoea || id:ukb-b-707	genus.Lachnoclostridium.id.11308	MR Egger	6	0.0125243	0.0163084	0.485333	1.0126	0.980748	1.04549
Diagnoses - secondary ICD10: K58.9 Irritable bowel syndrome without diarrhoea || id:ukb-b-707	genus.Lachnospira.id.2004	MR Egger	5	0.00651549	0.00959173	0.545674	1.00654	0.987791	1.02564
Diagnoses - secondary ICD10: K58.9 Irritable bowel syndrome without diarrhoea || id:ukb-b-707	genus.LachnospiraceaeFCS020group.id.11314	MR Egger	8	-0.00461425	0.0128352	0.731535	0.995396	0.970668	1.02076
Diagnoses - secondary ICD10: K58.9 Irritable bowel syndrome without diarrhoea || id:ukb-b-707	genus.LachnospiraceaeNC2004group.id.11316	MR Egger	5	0.00272567	0.0105454	0.812762	1.00273	0.982217	1.02367
Diagnoses - secondary ICD10: K58.9 Irritable bowel syndrome without diarrhoea || id:ukb-b-707	genus.LachnospiraceaeND3007group.id.11317	MR Egger	3	0.019459	0.0298541	0.632261	1.01965	0.961698	1.08109
Diagnoses - secondary ICD10: K58.9 Irritable bowel syndrome without diarrhoea || id:ukb-b-707	genus.LachnospiraceaeNK4A136group.id.11319	MR Egger	10	-0.0151332	0.012102	0.246465	0.984981	0.961892	1.00862
Diagnoses - secondary ICD10: K58.9 Irritable bowel syndrome without diarrhoea || id:ukb-b-707	genus.LachnospiraceaeUCG001.id.11321	MR Egger	8	0.0187605	0.00825135	0.0633511	1.01894	1.00259	1.03555
Diagnoses - secondary ICD10: K58.9 Irritable bowel syndrome without diarrhoea || id:ukb-b-707	genus.LachnospiraceaeUCG004.id.11324	MR Egger	9	0.0117782	0.0112674	0.330621	1.01185	0.989747	1.03444
Diagnoses - secondary ICD10: K58.9 Irritable bowel syndrome without diarrhoea || id:ukb-b-707	genus.LachnospiraceaeUCG008.id.11328	MR Egger	9	0.00653697	0.00663445	0.357297	1.00656	0.993554	1.01973
Diagnoses - secondary ICD10: K58.9 Irritable bowel syndrome without diarrhoea || id:ukb-b-707	genus.LachnospiraceaeUCG010.id.11330	MR Egger	7	0.00425273	0.00888822	0.652507	1.00426	0.986918	1.02191
Diagnoses - secondary ICD10: K58.9 Irritable bowel syndrome without diarrhoea || id:ukb-b-707	genus.Lactobacillus.id.1837	MR Egger	6	0.00385428	0.00892728	0.688182	1.00386	0.986449	1.02158
Diagnoses - secondary ICD10: K58.9 Irritable bowel syndrome without diarrhoea || id:ukb-b-707	genus.Lactococcus.id.1851	MR Egger	6	-0.000460803	0.00526284	0.934436	0.999539	0.989282	1.0099
Diagnoses - secondary ICD10: K58.9 Irritable bowel syndrome without diarrhoea || id:ukb-b-707	genus.Marvinbryantia.id.2005	MR Egger	5	0.00973667	0.00775561	0.298207	1.00978	0.994551	1.02525
Diagnoses - secondary ICD10: K58.9 Irritable bowel syndrome without diarrhoea || id:ukb-b-707	genus.Methanobrevibacter.id.123	MR Egger	3	0.00334137	0.0113013	0.816989	1.00335	0.981367	1.02582
Diagnoses - secondary ICD10: K58.9 Irritable bowel syndrome without diarrhoea || id:ukb-b-707	genus.Odoribacter.id.952	MR Egger	4	0.0130118	0.0147148	0.469836	1.0131	0.984295	1.04274
Diagnoses - secondary ICD10: K58.9 Irritable bowel syndrome without diarrhoea || id:ukb-b-707	genus.Olsenella.id.822	MR Egger	8	-0.00694473	0.00598338	0.289864	0.993079	0.981501	1.00479
Diagnoses - secondary ICD10: K58.9 Irritable bowel syndrome without diarrhoea || id:ukb-b-707	genus.Oscillibacter.id.2063	MR Egger	9	-0.00344174	0.00630135	0.6019	0.996564	0.984332	1.00895
Diagnoses - secondary ICD10: K58.9 Irritable bowel syndrome without diarrhoea || id:ukb-b-707	genus.Oscillospira.id.2064	MR Egger	4	-0.00590753	0.0149202	0.730393	0.99411	0.96546	1.02361
Diagnoses - secondary ICD10: K58.9 Irritable bowel syndrome without diarrhoea || id:ukb-b-707	genus.Oxalobacter.id.2978	MR Egger	6	-0.00894644	0.0112927	0.472561	0.991093	0.969398	1.01327
Diagnoses - secondary ICD10: K58.9 Irritable bowel syndrome without diarrhoea || id:ukb-b-707	genus.Paraprevotella.id.962	MR Egger	8	0.000253724	0.0057036	0.965961	1.00025	0.989134	1.0115
Diagnoses - secondary ICD10: K58.9 Irritable bowel syndrome without diarrhoea || id:ukb-b-707	genus.Parasutterella.id.2892	MR Egger	11	0.0084648	0.0113757	0.475787	1.0085	0.986264	1.03124
Diagnoses - secondary ICD10: K58.9 Irritable bowel syndrome without diarrhoea || id:ukb-b-707	genus.Peptococcus.id.2037	MR Egger	4	-0.00512551	0.0113707	0.696316	0.994888	0.97296	1.01731
Diagnoses - secondary ICD10: K58.9 Irritable bowel syndrome without diarrhoea || id:ukb-b-707	genus.Phascolarctobacterium.id.2168	MR Egger	6	-0.00778489	0.0066742	0.308247	0.992245	0.97935	1.00531
Diagnoses - secondary ICD10: K58.9 Irritable bowel syndrome without diarrhoea || id:ukb-b-707	genus.Prevotella7.id.11182	MR Egger	9	0.00342596	0.00441693	0.463354	1.00343	0.994782	1.01216
Diagnoses - secondary ICD10: K58.9 Irritable bowel syndrome without diarrhoea || id:ukb-b-707	genus.Prevotella9.id.11183	MR Egger	10	-0.000632715	0.0100324	0.95126	0.999367	0.979908	1.01921
Diagnoses - secondary ICD10: K58.9 Irritable bowel syndrome without diarrhoea || id:ukb-b-707	genus.RikenellaceaeRC9gutgroup.id.11191	MR Egger	10	0.00155489	0.00293231	0.610328	1.00156	0.995816	1.00733
Diagnoses - secondary ICD10: K58.9 Irritable bowel syndrome without diarrhoea || id:ukb-b-707	genus.Romboutsia.id.11347	MR Egger	7	0.0034478	0.00660113	0.623765	1.00345	0.990554	1.01652
Diagnoses - secondary ICD10: K58.9 Irritable bowel syndrome without diarrhoea || id:ukb-b-707	genus.Roseburia.id.2012	MR Egger	7	-0.0246614	0.00993582	0.0556994	0.97564	0.956824	0.994826
Diagnoses - secondary ICD10: K58.9 Irritable bowel syndrome without diarrhoea || id:ukb-b-707	genus.Ruminiclostridium5.id.11355	MR Egger	5	0.00731339	0.0344495	0.845485	1.00734	0.941569	1.07771
Diagnoses - secondary ICD10: K58.9 Irritable bowel syndrome without diarrhoea || id:ukb-b-707	genus.Ruminiclostridium6.id.11356	MR Egger	7	0.00271955	0.00813887	0.751831	1.00272	0.986855	1.01885
Diagnoses - secondary ICD10: K58.9 Irritable bowel syndrome without diarrhoea || id:ukb-b-707	genus.Ruminiclostridium9.id.11357	MR Egger	6	0.0151289	0.0104056	0.219645	1.01524	0.994748	1.03616
Diagnoses - secondary ICD10: K58.9 Irritable bowel syndrome without diarrhoea || id:ukb-b-707	genus.RuminococcaceaeNK4A214group.id.11358	MR Egger	7	-3.51395e-05	0.0096919	0.997247	0.999965	0.981149	1.01914
Diagnoses - secondary ICD10: K58.9 Irritable bowel syndrome without diarrhoea || id:ukb-b-707	genus.RuminococcaceaeUCG002.id.11360	MR Egger	12	0.00662872	0.00967744	0.50893	1.00665	0.987737	1.02593
Diagnoses - secondary ICD10: K58.9 Irritable bowel syndrome without diarrhoea || id:ukb-b-707	genus.RuminococcaceaeUCG003.id.11361	MR Egger	8	-0.0064875	0.012722	0.6283	0.993533	0.969066	1.01862
Diagnoses - secondary ICD10: K58.9 Irritable bowel syndrome without diarrhoea || id:ukb-b-707	genus.RuminococcaceaeUCG004.id.11362	MR Egger	9	-0.00513091	0.00856755	0.568121	0.994882	0.978315	1.01173
Diagnoses - secondary ICD10: K58.9 Irritable bowel syndrome without diarrhoea || id:ukb-b-707	genus.RuminococcaceaeUCG005.id.11363	MR Egger	8	0.0054426	0.0105303	0.623753	1.00546	0.984918	1.02643
Diagnoses - secondary ICD10: K58.9 Irritable bowel syndrome without diarrhoea || id:ukb-b-707	genus.RuminococcaceaeUCG009.id.11366	MR Egger	8	-0.00279575	0.00946337	0.777623	0.997208	0.978882	1.01588
Diagnoses - secondary ICD10: K58.9 Irritable bowel syndrome without diarrhoea || id:ukb-b-707	genus.RuminococcaceaeUCG010.id.11367	MR Egger	5	0.0330096	0.0347362	0.41207	1.03356	0.965535	1.10638
Diagnoses - secondary ICD10: K58.9 Irritable bowel syndrome without diarrhoea || id:ukb-b-707	genus.RuminococcaceaeUCG011.id.11368	MR Egger	7	0.00410435	0.0031693	0.25188	1.00411	0.997895	1.01037
Diagnoses - secondary ICD10: K58.9 Irritable bowel syndrome without diarrhoea || id:ukb-b-707	genus.RuminococcaceaeUCG013.id.11370	MR Egger	7	0.00328197	0.00927392	0.737854	1.00329	0.985215	1.02169
Diagnoses - secondary ICD10: K58.9 Irritable bowel syndrome without diarrhoea || id:ukb-b-707	genus.RuminococcaceaeUCG014.id.11371	MR Egger	6	-0.0112138	0.0207274	0.617221	0.988849	0.949481	1.02985
Diagnoses - secondary ICD10: K58.9 Irritable bowel syndrome without diarrhoea || id:ukb-b-707	genus.Ruminococcus1.id.11373	MR Egger	5	0.0294094	0.0117574	0.0876031	1.02985	1.00639	1.05385
Diagnoses - secondary ICD10: K58.9 Irritable bowel syndrome without diarrhoea || id:ukb-b-707	genus.Ruminococcus2.id.11374	MR Egger	9	0.00559218	0.00711082	0.457407	1.00561	0.99169	1.01972
Diagnoses - secondary ICD10: K58.9 Irritable bowel syndrome without diarrhoea || id:ukb-b-707	genus.Sellimonas.id.14369	MR Egger	8	-0.00626503	0.00701697	0.406326	0.993755	0.980181	1.00752
Diagnoses - secondary ICD10: K58.9 Irritable bowel syndrome without diarrhoea || id:ukb-b-707	genus.Senegalimassilia.id.11160	MR Egger	4	-0.00180327	0.00848413	0.851376	0.998198	0.981737	1.01494
Diagnoses - secondary ICD10: K58.9 Irritable bowel syndrome without diarrhoea || id:ukb-b-707	genus.Slackia.id.825	MR Egger	5	-0.00579833	0.00894806	0.56316	0.994218	0.976934	1.01181
Diagnoses - secondary ICD10: K58.9 Irritable bowel syndrome without diarrhoea || id:ukb-b-707	genus.Streptococcus.id.1853	MR Egger	7	0.00327784	0.0103396	0.76404	1.00328	0.983156	1.02382
Diagnoses - secondary ICD10: K58.9 Irritable bowel syndrome without diarrhoea || id:ukb-b-707	genus.Subdoligranulum.id.2070	MR Egger	6	0.00215716	0.0153708	0.895173	1.00216	0.972418	1.03281
Diagnoses - secondary ICD10: K58.9 Irritable bowel syndrome without diarrhoea || id:ukb-b-707	genus.Sutterella.id.2896	MR Egger	11	0.00247169	0.00932693	0.796975	1.00247	0.984315	1.02097
Diagnoses - secondary ICD10: K58.9 Irritable bowel syndrome without diarrhoea || id:ukb-b-707	genus.Terrisporobacter.id.11348	MR Egger	3	-0.0245224	0.0181534	0.405686	0.975776	0.941667	1.01112
Diagnoses - secondary ICD10: K58.9 Irritable bowel syndrome without diarrhoea || id:ukb-b-707	genus.Turicibacter.id.2162	MR Egger	3	0.00278395	0.0117778	0.852232	1.00279	0.979904	1.02621
Diagnoses - secondary ICD10: K58.9 Irritable bowel syndrome without diarrhoea || id:ukb-b-707	genus.Tyzzerella3.id.11335	MR Egger	7	0.00856413	0.010138	0.43679	1.0086	0.988757	1.02884
Diagnoses - secondary ICD10: K58.9 Irritable bowel syndrome without diarrhoea || id:ukb-b-707	genus.Veillonella.id.2198	MR Egger	6	0.0272188	0.0200918	0.246969	1.02759	0.987913	1.06887
Diagnoses - secondary ICD10: K58.9 Irritable bowel syndrome without diarrhoea || id:ukb-b-707	genus.Victivallis.id.2256	MR Egger	9	0.00578064	0.00464046	0.252949	1.0058	0.996691	1.01499
Diagnoses - secondary ICD10: K58.9 Irritable bowel syndrome without diarrhoea || id:ukb-b-707	order.Actinomycetales.id.420	MR Egger	3	-0.0141225	0.0171805	0.561996	0.985977	0.953328	1.01974
Diagnoses - secondary ICD10: K58.9 Irritable bowel syndrome without diarrhoea || id:ukb-b-707	order.Bacillales.id.1674	MR Egger	7	-0.0146581	0.00424639	0.0182006	0.985449	0.977281	0.993685
Diagnoses - secondary ICD10: K58.9 Irritable bowel syndrome without diarrhoea || id:ukb-b-707	order.Bacteroidales.id.913	MR Egger	8	-0.00337338	0.00932652	0.729974	0.996632	0.978579	1.01502
Diagnoses - secondary ICD10: K58.9 Irritable bowel syndrome without diarrhoea || id:ukb-b-707	order.Bifidobacteriales.id.432	MR Egger	8	-0.00659895	0.00395546	0.146297	0.993423	0.985751	1.00115
Diagnoses - secondary ICD10: K58.9 Irritable bowel syndrome without diarrhoea || id:ukb-b-707	order.Burkholderiales.id.2874	MR Egger	6	0.00447609	0.0119773	0.727581	1.00449	0.98118	1.02835
Diagnoses - secondary ICD10: K58.9 Irritable bowel syndrome without diarrhoea || id:ukb-b-707	order.Clostridiales.id.1863	MR Egger	8	-0.00303703	0.0102175	0.776308	0.996968	0.977201	1.01713
Diagnoses - secondary ICD10: K58.9 Irritable bowel syndrome without diarrhoea || id:ukb-b-707	order.Coriobacteriales.id.810	MR Egger	7	-0.00575779	0.0144168	0.7061	0.994259	0.966557	1.02275
Diagnoses - secondary ICD10: K58.9 Irritable bowel syndrome without diarrhoea || id:ukb-b-707	order.Desulfovibrionales.id.3156	MR Egger	7	0.00455011	0.0116199	0.711501	1.00456	0.98194	1.0277
Diagnoses - secondary ICD10: K58.9 Irritable bowel syndrome without diarrhoea || id:ukb-b-707	order.Enterobacteriales.id.3468	MR Egger	4	0.0164783	0.0091109	0.212233	1.01661	0.998622	1.03493
Diagnoses - secondary ICD10: K58.9 Irritable bowel syndrome without diarrhoea || id:ukb-b-707	order.Erysipelotrichales.id.2148	MR Egger	8	0.00026451	0.0100509	0.979858	1.00026	0.980752	1.02016
Diagnoses - secondary ICD10: K58.9 Irritable bowel syndrome without diarrhoea || id:ukb-b-707	order.Gastranaerophilales.id.1591	MR Egger	5	-0.0133219	0.0102921	0.286162	0.986766	0.96706	1.00687
Diagnoses - secondary ICD10: K58.9 Irritable bowel syndrome without diarrhoea || id:ukb-b-707	order.Lactobacillales.id.1800	MR Egger	8	0.00764946	0.0136486	0.595459	1.00768	0.981079	1.035
Diagnoses - secondary ICD10: K58.9 Irritable bowel syndrome without diarrhoea || id:ukb-b-707	order.Methanobacteriales.id.120	MR Egger	5	-0.00550093	0.00417932	0.27963	0.994514	0.986401	1.00269
Diagnoses - secondary ICD10: K58.9 Irritable bowel syndrome without diarrhoea || id:ukb-b-707	order.MollicutesRF9.id.11579	MR Egger	10	0.0085075	0.00595677	0.191086	1.00854	0.996837	1.02039
Diagnoses - secondary ICD10: K58.9 Irritable bowel syndrome without diarrhoea || id:ukb-b-707	order.NB1n.id.3953	MR Egger	8	-0.0187681	0.0106584	0.128739	0.981407	0.961118	1.00212
Diagnoses - secondary ICD10: K58.9 Irritable bowel syndrome without diarrhoea || id:ukb-b-707	order.Pasteurellales.id.3688	MR Egger	5	0.000720178	0.0103899	0.9491	1.00072	0.980548	1.02131
Diagnoses - secondary ICD10: K58.9 Irritable bowel syndrome without diarrhoea || id:ukb-b-707	order.Rhodospirillales.id.2667	MR Egger	9	0.000167189	0.00646348	0.980086	1.00017	0.987577	1.01292
Diagnoses - secondary ICD10: K58.9 Irritable bowel syndrome without diarrhoea || id:ukb-b-707	order.Selenomonadales.id.2165	MR Egger	8	-0.00970486	0.0108693	0.406312	0.990342	0.969467	1.01167
Diagnoses - secondary ICD10: K58.9 Irritable bowel syndrome without diarrhoea || id:ukb-b-707	order.Verrucomicrobiales.id.4030	MR Egger	9	-0.00609977	0.00786817	0.463574	0.993919	0.978709	1.00937
Diagnoses - secondary ICD10: K58.9 Irritable bowel syndrome without diarrhoea || id:ukb-b-707	order.Victivallales.id.2254	MR Egger	4	0.00211982	0.0114744	0.870468	1.00212	0.979836	1.02492
Diagnoses - secondary ICD10: K58.9 Irritable bowel syndrome without diarrhoea || id:ukb-b-707	phylum.Actinobacteria.id.400	MR Egger	12	-0.00668258	0.00509481	0.218954	0.99334	0.98347	1.00331
Diagnoses - secondary ICD10: K58.9 Irritable bowel syndrome without diarrhoea || id:ukb-b-707	phylum.Bacteroidetes.id.905	MR Egger	7	-0.00560362	0.011357	0.64263	0.994412	0.972521	1.0168
Diagnoses - secondary ICD10: K58.9 Irritable bowel syndrome without diarrhoea || id:ukb-b-707	phylum.Cyanobacteria.id.1500	MR Egger	5	0.0121227	0.00714253	0.188214	1.0122	0.998125	1.02647
Diagnoses - secondary ICD10: K58.9 Irritable bowel syndrome without diarrhoea || id:ukb-b-707	phylum.Euryarchaeota.id.55	MR Egger	7	0.00232282	0.00547124	0.688812	1.00233	0.991634	1.01313
Diagnoses - secondary ICD10: K58.9 Irritable bowel syndrome without diarrhoea || id:ukb-b-707	phylum.Firmicutes.id.1672	MR Egger	9	-0.00376471	0.00806224	0.654717	0.996242	0.980623	1.01211
Diagnoses - secondary ICD10: K58.9 Irritable bowel syndrome without diarrhoea || id:ukb-b-707	phylum.Lentisphaerae.id.2238	MR Egger	4	0.000105272	0.0125845	0.994085	1.00011	0.975739	1.02508
Diagnoses - secondary ICD10: K58.9 Irritable bowel syndrome without diarrhoea || id:ukb-b-707	phylum.Proteobacteria.id.2375	MR Egger	8	-0.00299917	0.00704368	0.685108	0.997005	0.983336	1.01087
Diagnoses - secondary ICD10: K58.9 Irritable bowel syndrome without diarrhoea || id:ukb-b-707	phylum.Tenericutes.id.3919	MR Egger	7	-0.0160222	0.0135518	0.290244	0.984105	0.95831	1.0106
Diagnoses - secondary ICD10: K58.9 Irritable bowel syndrome without diarrhoea || id:ukb-b-707	phylum.Verrucomicrobia.id.3982	MR Egger	7	-0.00713617	0.00985955	0.501633	0.992889	0.973886	1.01226
Diagnoses - secondary ICD10: K58.9 Irritable bowel syndrome without diarrhoea || id:ukb-b-707	class.Actinobacteria.id.419	WM	11	-0.00214162	0.00122103	0.0794402	0.997861	0.995475	1.00025
Diagnoses - secondary ICD10: K58.9 Irritable bowel syndrome without diarrhoea || id:ukb-b-707	class.Alphaproteobacteria.id.2379	WM	5	0.00146113	0.00153777	0.342032	1.00146	0.998448	1.00449
Diagnoses - secondary ICD10: K58.9 Irritable bowel syndrome without diarrhoea || id:ukb-b-707	class.Bacilli.id.1673	WM	10	0.00119218	0.00131237	0.363658	1.00119	0.998621	1.00377
Diagnoses - secondary ICD10: K58.9 Irritable bowel syndrome without diarrhoea || id:ukb-b-707	class.Bacteroidia.id.912	WM	8	-5.76243e-05	0.00154725	0.970291	0.999942	0.996915	1.00298
Diagnoses - secondary ICD10: K58.9 Irritable bowel syndrome without diarrhoea || id:ukb-b-707	class.Betaproteobacteria.id.2867	WM	7	0.000518318	0.00152568	0.73406	1.00052	0.997531	1.00351
Diagnoses - secondary ICD10: K58.9 Irritable bowel syndrome without diarrhoea || id:ukb-b-707	class.Clostridia.id.1859	WM	8	-0.00156118	0.00152035	0.304489	0.99844	0.995469	1.00142
Diagnoses - secondary ICD10: K58.9 Irritable bowel syndrome without diarrhoea || id:ukb-b-707	class.Coriobacteriia.id.809	WM	7	-0.00072527	0.00182617	0.691253	0.999275	0.995705	1.00286
Diagnoses - secondary ICD10: K58.9 Irritable bowel syndrome without diarrhoea || id:ukb-b-707	class.Deltaproteobacteria.id.3087	WM	8	-0.00098723	0.00134689	0.463577	0.999013	0.996379	1.00165
Diagnoses - secondary ICD10: K58.9 Irritable bowel syndrome without diarrhoea || id:ukb-b-707	class.Erysipelotrichia.id.2147	WM	8	-0.0010988	0.00139248	0.430056	0.998902	0.996179	1.00163
Diagnoses - secondary ICD10: K58.9 Irritable bowel syndrome without diarrhoea || id:ukb-b-707	class.Gammaproteobacteria.id.3303	WM	3	-0.00143483	0.00247324	0.561821	0.998566	0.993737	1.00342
Diagnoses - secondary ICD10: K58.9 Irritable bowel syndrome without diarrhoea || id:ukb-b-707	class.Lentisphaeria.id.2250	WM	4	-0.000869728	0.00103901	0.40255	0.999131	0.997098	1.00117
Diagnoses - secondary ICD10: K58.9 Irritable bowel syndrome without diarrhoea || id:ukb-b-707	class.Melainabacteria.id.1589	WM	6	0.000167114	0.000975606	0.863994	1.00017	0.998256	1.00208
Diagnoses - secondary ICD10: K58.9 Irritable bowel syndrome without diarrhoea || id:ukb-b-707	class.Methanobacteria.id.119	WM	5	8.9034e-05	0.000835783	0.915164	1.00009	0.998452	1.00173
Diagnoses - secondary ICD10: K58.9 Irritable bowel syndrome without diarrhoea || id:ukb-b-707	class.Mollicutes.id.3920	WM	7	-0.0014666	0.00128465	0.253605	0.998534	0.996023	1.00105
Diagnoses - secondary ICD10: K58.9 Irritable bowel syndrome without diarrhoea || id:ukb-b-707	class.Negativicutes.id.2164	WM	8	-0.000848469	0.00141639	0.549149	0.999152	0.996382	1.00193
Diagnoses - secondary ICD10: K58.9 Irritable bowel syndrome without diarrhoea || id:ukb-b-707	class.Verrucomicrobiae.id.4029	WM	9	-0.000202015	0.00116785	0.862668	0.999798	0.997512	1.00209
Diagnoses - secondary ICD10: K58.9 Irritable bowel syndrome without diarrhoea || id:ukb-b-707	family.Acidaminococcaceae.id.2166	WM	3	8.2033e-05	0.00194525	0.966362	1.00008	0.996276	1.0039
Diagnoses - secondary ICD10: K58.9 Irritable bowel syndrome without diarrhoea || id:ukb-b-707	family.Actinomycetaceae.id.421	WM	3	-0.000803928	0.00163085	0.622049	0.999196	0.996008	1.0024
Diagnoses - secondary ICD10: K58.9 Irritable bowel syndrome without diarrhoea || id:ukb-b-707	family.Alcaligenaceae.id.2875	WM	8	0.00211729	0.00134446	0.115296	1.00212	0.999482	1.00476
Diagnoses - secondary ICD10: K58.9 Irritable bowel syndrome without diarrhoea || id:ukb-b-707	family.Bacteroidaceae.id.917	WM	6	0.00278108	0.00186107	0.135085	1.00278	0.999134	1.00645
Diagnoses - secondary ICD10: K58.9 Irritable bowel syndrome without diarrhoea || id:ukb-b-707	family.BacteroidalesS24.7group.id.11173	WM	6	0.000476812	0.00118933	0.688488	1.00048	0.998147	1.00281
Diagnoses - secondary ICD10: K58.9 Irritable bowel syndrome without diarrhoea || id:ukb-b-707	family.Bifidobacteriaceae.id.433	WM	8	-0.000895845	0.00140644	0.524152	0.999105	0.996354	1.00186
Diagnoses - secondary ICD10: K58.9 Irritable bowel syndrome without diarrhoea || id:ukb-b-707	family.Christensenellaceae.id.1866	WM	6	-0.00328798	0.00158343	0.0378479	0.996717	0.993629	0.999816
Diagnoses - secondary ICD10: K58.9 Irritable bowel syndrome without diarrhoea || id:ukb-b-707	family.Clostridiaceae1.id.1869	WM	6	-0.00350452	0.00149841	0.0193447	0.996502	0.993579	0.999433
Diagnoses - secondary ICD10: K58.9 Irritable bowel syndrome without diarrhoea || id:ukb-b-707	family.ClostridialesvadinBB60group.id.11286	WM	8	-0.000535203	0.00119832	0.655144	0.999465	0.99712	1.00182
Diagnoses - secondary ICD10: K58.9 Irritable bowel syndrome without diarrhoea || id:ukb-b-707	family.Coriobacteriaceae.id.811	WM	7	-0.00072527	0.00185501	0.695813	0.999275	0.995648	1.00291
Diagnoses - secondary ICD10: K58.9 Irritable bowel syndrome without diarrhoea || id:ukb-b-707	family.Defluviitaleaceae.id.1924	WM	4	0.000796176	0.00126992	0.530692	1.0008	0.998309	1.00329
Diagnoses - secondary ICD10: K58.9 Irritable bowel syndrome without diarrhoea || id:ukb-b-707	family.Desulfovibrionaceae.id.3169	WM	5	-0.000494689	0.00160555	0.757998	0.999505	0.996365	1.00266
Diagnoses - secondary ICD10: K58.9 Irritable bowel syndrome without diarrhoea || id:ukb-b-707	family.Enterobacteriaceae.id.3469	WM	4	0.001376	0.00172232	0.424333	1.00138	0.998002	1.00476
Diagnoses - secondary ICD10: K58.9 Irritable bowel syndrome without diarrhoea || id:ukb-b-707	family.Erysipelotrichaceae.id.2149	WM	8	-0.0010988	0.0014172	0.438144	0.998902	0.996131	1.00168
Diagnoses - secondary ICD10: K58.9 Irritable bowel syndrome without diarrhoea || id:ukb-b-707	family.FamilyXI.id.1936	WM	8	-0.000211144	0.000612703	0.730388	0.999789	0.998589	1.00099
Diagnoses - secondary ICD10: K58.9 Irritable bowel syndrome without diarrhoea || id:ukb-b-707	family.FamilyXIII.id.1957	WM	7	0.00188237	0.00147308	0.201302	1.00188	0.998996	1.00478
Diagnoses - secondary ICD10: K58.9 Irritable bowel syndrome without diarrhoea || id:ukb-b-707	family.Lachnospiraceae.id.1987	WM	10	0.000535372	0.00132524	0.686227	1.00054	0.99794	1.00314
Diagnoses - secondary ICD10: K58.9 Irritable bowel syndrome without diarrhoea || id:ukb-b-707	family.Lactobacillaceae.id.1836	WM	4	-0.00248334	0.00123332	0.0440585	0.99752	0.995111	0.999934
Diagnoses - secondary ICD10: K58.9 Irritable bowel syndrome without diarrhoea || id:ukb-b-707	family.Methanobacteriaceae.id.121	WM	5	8.9034e-05	0.000885057	0.91987	1.00009	0.998356	1.00183
Diagnoses - secondary ICD10: K58.9 Irritable bowel syndrome without diarrhoea || id:ukb-b-707	family.Oxalobacteraceae.id.2966	WM	7	-0.000395671	0.000837785	0.636725	0.999604	0.997964	1.00125
Diagnoses - secondary ICD10: K58.9 Irritable bowel syndrome without diarrhoea || id:ukb-b-707	family.Pasteurellaceae.id.3689	WM	5	-5.162e-05	0.00134155	0.969307	0.999948	0.997323	1.00258
Diagnoses - secondary ICD10: K58.9 Irritable bowel syndrome without diarrhoea || id:ukb-b-707	family.Peptococcaceae.id.2024	WM	6	-0.000421531	0.0013825	0.760439	0.999579	0.996874	1.00229
Diagnoses - secondary ICD10: K58.9 Irritable bowel syndrome without diarrhoea || id:ukb-b-707	family.Peptostreptococcaceae.id.2042	WM	9	0.000607192	0.00142631	0.67032	1.00061	0.997814	1.00341
Diagnoses - secondary ICD10: K58.9 Irritable bowel syndrome without diarrhoea || id:ukb-b-707	family.Porphyromonadaceae.id.943	WM	7	-0.00128941	0.00179603	0.472807	0.998711	0.995202	1.00223
Diagnoses - secondary ICD10: K58.9 Irritable bowel syndrome without diarrhoea || id:ukb-b-707	family.Prevotellaceae.id.960	WM	15	-0.000688883	0.00102855	0.503008	0.999311	0.997299	1.00133
Diagnoses - secondary ICD10: K58.9 Irritable bowel syndrome without diarrhoea || id:ukb-b-707	family.Rhodospirillaceae.id.2717	WM	8	-0.00112246	0.00102879	0.275249	0.998878	0.996866	1.00089
Diagnoses - secondary ICD10: K58.9 Irritable bowel syndrome without diarrhoea || id:ukb-b-707	family.Rikenellaceae.id.967	WM	11	-0.000540447	0.00135874	0.69081	0.99946	0.996802	1.00212
Diagnoses - secondary ICD10: K58.9 Irritable bowel syndrome without diarrhoea || id:ukb-b-707	family.Ruminococcaceae.id.2050	WM	3	0.00138375	0.00236414	0.558342	1.00138	0.996755	1.00604
Diagnoses - secondary ICD10: K58.9 Irritable bowel syndrome without diarrhoea || id:ukb-b-707	family.Streptococcaceae.id.1850	WM	6	0.000305729	0.00172553	0.859367	1.00031	0.996928	1.00369
Diagnoses - secondary ICD10: K58.9 Irritable bowel syndrome without diarrhoea || id:ukb-b-707	family.Veillonellaceae.id.2172	WM	11	-0.00128748	0.00137483	0.349037	0.998713	0.996026	1.00141
Diagnoses - secondary ICD10: K58.9 Irritable bowel syndrome without diarrhoea || id:ukb-b-707	family.Verrucomicrobiaceae.id.4036	WM	9	-0.00020198	0.00113916	0.859268	0.999798	0.997568	1.00203
Diagnoses - secondary ICD10: K58.9 Irritable bowel syndrome without diarrhoea || id:ukb-b-707	family.Victivallaceae.id.2255	WM	9	-0.000456955	0.000605793	0.450664	0.999543	0.998357	1.00073
Diagnoses - secondary ICD10: K58.9 Irritable bowel syndrome without diarrhoea || id:ukb-b-707	genus..Clostridiuminnocuumgroup.id.14397	WM	7	-0.000361435	0.000816313	0.657936	0.999639	0.998041	1.00124
Diagnoses - secondary ICD10: K58.9 Irritable bowel syndrome without diarrhoea || id:ukb-b-707	genus..Eubacteriumbrachygroup.id.11296	WM	7	0.000478307	0.000897756	0.594186	1.00048	0.99872	1.00224
Diagnoses - secondary ICD10: K58.9 Irritable bowel syndrome without diarrhoea || id:ukb-b-707	genus..Eubacteriumcoprostanoligenesgroup.id.11375	WM	10	-0.000513896	0.00142884	0.719101	0.999486	0.996691	1.00229
Diagnoses - secondary ICD10: K58.9 Irritable bowel syndrome without diarrhoea || id:ukb-b-707	genus..Eubacteriumfissicatenagroup.id.14373	WM	7	0.000121458	0.000707916	0.863774	1.00012	0.998735	1.00151
Diagnoses - secondary ICD10: K58.9 Irritable bowel syndrome without diarrhoea || id:ukb-b-707	genus..Eubacteriumhalliigroup.id.11338	WM	7	0.000307585	0.00153415	0.841096	1.00031	0.997304	1.00332
Diagnoses - secondary ICD10: K58.9 Irritable bowel syndrome without diarrhoea || id:ukb-b-707	genus..Eubacteriumnodatumgroup.id.11297	WM	7	0.000850558	0.000744837	0.25348	1.00085	0.999391	1.00231
Diagnoses - secondary ICD10: K58.9 Irritable bowel syndrome without diarrhoea || id:ukb-b-707	genus..Eubacteriumoxidoreducensgroup.id.11339	WM	3	0.000663104	0.00134452	0.621879	1.00066	0.99803	1.0033
Diagnoses - secondary ICD10: K58.9 Irritable bowel syndrome without diarrhoea || id:ukb-b-707	genus..Eubacteriumrectalegroup.id.14374	WM	5	-0.00206426	0.00188054	0.272338	0.997938	0.994266	1.00162
Diagnoses - secondary ICD10: K58.9 Irritable bowel syndrome without diarrhoea || id:ukb-b-707	genus..Eubacteriumruminantiumgroup.id.11340	WM	12	-0.000179019	0.000890776	0.840722	0.999821	0.998077	1.00157
Diagnoses - secondary ICD10: K58.9 Irritable bowel syndrome without diarrhoea || id:ukb-b-707	genus..Eubacteriumventriosumgroup.id.11341	WM	10	0.000295719	0.00122208	0.808796	1.0003	0.997903	1.00269
Diagnoses - secondary ICD10: K58.9 Irritable bowel syndrome without diarrhoea || id:ukb-b-707	genus..Eubacteriumxylanophilumgroup.id.14375	WM	4	-0.000368678	0.00159658	0.817378	0.999631	0.996508	1.00276
Diagnoses - secondary ICD10: K58.9 Irritable bowel syndrome without diarrhoea || id:ukb-b-707	genus..Ruminococcusgauvreauiigroup.id.11342	WM	8	-0.000166189	0.001308	0.898896	0.999834	0.997274	1.0024
Diagnoses - secondary ICD10: K58.9 Irritable bowel syndrome without diarrhoea || id:ukb-b-707	genus..Ruminococcusgnavusgroup.id.14376	WM	9	-0.000260987	0.000933437	0.779786	0.999739	0.997912	1.00157
Diagnoses - secondary ICD10: K58.9 Irritable bowel syndrome without diarrhoea || id:ukb-b-707	genus..Ruminococcustorquesgroup.id.14377	WM	7	-0.00123547	0.0014759	0.402541	0.998765	0.99588	1.00166
Diagnoses - secondary ICD10: K58.9 Irritable bowel syndrome without diarrhoea || id:ukb-b-707	genus.Actinomyces.id.423	WM	4	0.000591986	0.00130506	0.65011	1.00059	0.998036	1.00315
Diagnoses - secondary ICD10: K58.9 Irritable bowel syndrome without diarrhoea || id:ukb-b-707	genus.Adlercreutzia.id.812	WM	5	-6.19022e-06	0.00152495	0.996761	0.999994	0.997009	1.00299
Diagnoses - secondary ICD10: K58.9 Irritable bowel syndrome without diarrhoea || id:ukb-b-707	genus.Akkermansia.id.4037	WM	9	-0.000205937	0.00113731	0.85631	0.999794	0.997568	1.00203
Diagnoses - secondary ICD10: K58.9 Irritable bowel syndrome without diarrhoea || id:ukb-b-707	genus.Alistipes.id.968	WM	9	-0.000353193	0.00144293	0.806631	0.999647	0.996824	1.00248
Diagnoses - secondary ICD10: K58.9 Irritable bowel syndrome without diarrhoea || id:ukb-b-707	genus.Allisonella.id.2174	WM	7	-6.22745e-05	0.000673451	0.926324	0.999938	0.998619	1.00126
Diagnoses - secondary ICD10: K58.9 Irritable bowel syndrome without diarrhoea || id:ukb-b-707	genus.Alloprevotella.id.961	WM	6	0.00047597	0.000719227	0.508113	1.00048	0.999067	1.00189
Diagnoses - secondary ICD10: K58.9 Irritable bowel syndrome without diarrhoea || id:ukb-b-707	genus.Anaerofilum.id.2053	WM	9	-0.000642226	0.000771436	0.405123	0.999358	0.997848	1.00087
Diagnoses - secondary ICD10: K58.9 Irritable bowel syndrome without diarrhoea || id:ukb-b-707	genus.Anaerostipes.id.1991	WM	8	0.00172355	0.00136892	0.20801	1.00173	0.999041	1.00442
Diagnoses - secondary ICD10: K58.9 Irritable bowel syndrome without diarrhoea || id:ukb-b-707	genus.Anaerotruncus.id.2054	WM	9	0.000658307	0.00154859	0.670762	1.00066	0.997626	1.0037
Diagnoses - secondary ICD10: K58.9 Irritable bowel syndrome without diarrhoea || id:ukb-b-707	genus.Bacteroides.id.918	WM	6	0.00278108	0.00183516	0.12966	1.00278	0.999185	1.0064
Diagnoses - secondary ICD10: K58.9 Irritable bowel syndrome without diarrhoea || id:ukb-b-707	genus.Barnesiella.id.944	WM	8	0.00228526	0.00156117	0.143246	1.00229	0.999226	1.00536
Diagnoses - secondary ICD10: K58.9 Irritable bowel syndrome without diarrhoea || id:ukb-b-707	genus.Bifidobacterium.id.436	WM	10	-0.00264698	0.00133286	0.0470406	0.997357	0.994754	0.999965
Diagnoses - secondary ICD10: K58.9 Irritable bowel syndrome without diarrhoea || id:ukb-b-707	genus.Bilophila.id.3170	WM	9	0.00273493	0.00126182	0.0302001	1.00274	1.00026	1.00522
Diagnoses - secondary ICD10: K58.9 Irritable bowel syndrome without diarrhoea || id:ukb-b-707	genus.Blautia.id.1992	WM	7	-0.00166336	0.00184122	0.366314	0.998338	0.994742	1.00195
Diagnoses - secondary ICD10: K58.9 Irritable bowel syndrome without diarrhoea || id:ukb-b-707	genus.Butyricicoccus.id.2055	WM	4	-0.00059432	0.00203272	0.769999	0.999406	0.995432	1.0034
Diagnoses - secondary ICD10: K58.9 Irritable bowel syndrome without diarrhoea || id:ukb-b-707	genus.Butyricimonas.id.945	WM	7	0.00231629	0.00133908	0.0836725	1.00232	0.999692	1.00495
Diagnoses - secondary ICD10: K58.9 Irritable bowel syndrome without diarrhoea || id:ukb-b-707	genus.Butyrivibrio.id.1993	WM	10	-0.000853627	0.000689138	0.215462	0.999147	0.997798	1.0005
Diagnoses - secondary ICD10: K58.9 Irritable bowel syndrome without diarrhoea || id:ukb-b-707	genus.CandidatusSoleaferrea.id.11350	WM	10	0.000920167	0.000854756	0.281692	1.00092	0.999245	1.0026
Diagnoses - secondary ICD10: K58.9 Irritable bowel syndrome without diarrhoea || id:ukb-b-707	genus.Catenibacterium.id.2153	WM	5	4.68356e-05	0.000922902	0.959526	1.00005	0.998239	1.00186
Diagnoses - secondary ICD10: K58.9 Irritable bowel syndrome without diarrhoea || id:ukb-b-707	genus.ChristensenellaceaeR.7group.id.11283	WM	3	-0.00163711	0.00233867	0.483917	0.998364	0.993798	1.00295
Diagnoses - secondary ICD10: K58.9 Irritable bowel syndrome without diarrhoea || id:ukb-b-707	genus.Collinsella.id.815	WM	5	0.000788901	0.00193716	0.683827	1.00079	0.996997	1.0046
Diagnoses - secondary ICD10: K58.9 Irritable bowel syndrome without diarrhoea || id:ukb-b-707	genus.Coprobacter.id.949	WM	7	0.000625453	0.00106219	0.555973	1.00063	0.998545	1.00271
Diagnoses - secondary ICD10: K58.9 Irritable bowel syndrome without diarrhoea || id:ukb-b-707	genus.Coprococcus1.id.11301	WM	7	0.000772388	0.00157256	0.623308	1.00077	0.997693	1.00386
Diagnoses - secondary ICD10: K58.9 Irritable bowel syndrome without diarrhoea || id:ukb-b-707	genus.Coprococcus2.id.11302	WM	7	0.00138246	0.00137988	0.316405	1.00138	0.998679	1.0041
Diagnoses - secondary ICD10: K58.9 Irritable bowel syndrome without diarrhoea || id:ukb-b-707	genus.Coprococcus3.id.11303	WM	8	-0.00127027	0.00155842	0.415015	0.998731	0.995685	1.00179
Diagnoses - secondary ICD10: K58.9 Irritable bowel syndrome without diarrhoea || id:ukb-b-707	genus.DefluviitaleaceaeUCG011.id.11287	WM	4	0.00110207	0.00124192	0.374868	1.0011	0.998669	1.00354
Diagnoses - secondary ICD10: K58.9 Irritable bowel syndrome without diarrhoea || id:ukb-b-707	genus.Desulfovibrio.id.3173	WM	5	0.00143419	0.00138666	0.301007	1.00144	0.998717	1.00416
Diagnoses - secondary ICD10: K58.9 Irritable bowel syndrome without diarrhoea || id:ukb-b-707	genus.Dialister.id.2183	WM	9	-0.000794753	0.00127737	0.533824	0.999206	0.996707	1.00171
Diagnoses - secondary ICD10: K58.9 Irritable bowel syndrome without diarrhoea || id:ukb-b-707	genus.Dorea.id.1997	WM	7	-0.00314735	0.00197492	0.111012	0.996858	0.993006	1.00072
Diagnoses - secondary ICD10: K58.9 Irritable bowel syndrome without diarrhoea || id:ukb-b-707	genus.Eggerthella.id.819	WM	9	0.000711111	0.000807604	0.378578	1.00071	0.999129	1.0023
Diagnoses - secondary ICD10: K58.9 Irritable bowel syndrome without diarrhoea || id:ukb-b-707	genus.Eisenbergiella.id.11304	WM	9	-0.000110948	0.000785697	0.887704	0.999889	0.99835	1.00143
Diagnoses - secondary ICD10: K58.9 Irritable bowel syndrome without diarrhoea || id:ukb-b-707	genus.Enterorhabdus.id.820	WM	3	-0.000734304	0.00165444	0.657159	0.999266	0.996031	1.00251
Diagnoses - secondary ICD10: K58.9 Irritable bowel syndrome without diarrhoea || id:ukb-b-707	genus.Erysipelatoclostridium.id.11381	WM	11	-0.000486907	0.000969048	0.615345	0.999513	0.997617	1.00141
Diagnoses - secondary ICD10: K58.9 Irritable bowel syndrome without diarrhoea || id:ukb-b-707	genus.ErysipelotrichaceaeUCG003.id.11384	WM	7	-0.00161545	0.00160351	0.313721	0.998386	0.995253	1.00153
Diagnoses - secondary ICD10: K58.9 Irritable bowel syndrome without diarrhoea || id:ukb-b-707	genus.Escherichia.Shigella.id.3504	WM	6	0.000149957	0.00150054	0.920396	1.00015	0.997213	1.0031
Diagnoses - secondary ICD10: K58.9 Irritable bowel syndrome without diarrhoea || id:ukb-b-707	genus.Faecalibacterium.id.2057	WM	3	0.00379848	0.00252563	0.132588	1.00381	0.998849	1.00879
Diagnoses - secondary ICD10: K58.9 Irritable bowel syndrome without diarrhoea || id:ukb-b-707	genus.FamilyXIIIAD3011group.id.11293	WM	7	-0.00119748	0.0014387	0.405223	0.998803	0.995991	1.00162
Diagnoses - secondary ICD10: K58.9 Irritable bowel syndrome without diarrhoea || id:ukb-b-707	genus.FamilyXIIIUCG001.id.11294	WM	4	0.00068793	0.00163122	0.673225	1.00069	0.997494	1.00389
Diagnoses - secondary ICD10: K58.9 Irritable bowel syndrome without diarrhoea || id:ukb-b-707	genus.Flavonifractor.id.2059	WM	3	-0.00192142	0.00168823	0.255068	0.99808	0.994783	1.00139
Diagnoses - secondary ICD10: K58.9 Irritable bowel syndrome without diarrhoea || id:ukb-b-707	genus.Fusicatenibacter.id.11305	WM	13	-0.000780516	0.00121211	0.519621	0.99922	0.996849	1.0016
Diagnoses - secondary ICD10: K58.9 Irritable bowel syndrome without diarrhoea || id:ukb-b-707	genus.Gordonibacter.id.821	WM	5	0.000653588	0.000849792	0.441825	1.00065	0.998989	1.00232
Diagnoses - secondary ICD10: K58.9 Irritable bowel syndrome without diarrhoea || id:ukb-b-707	genus.Haemophilus.id.3698	WM	4	-0.000389371	0.00131079	0.766427	0.999611	0.997046	1.00218
Diagnoses - secondary ICD10: K58.9 Irritable bowel syndrome without diarrhoea || id:ukb-b-707	genus.Holdemanella.id.11393	WM	9	-0.000297528	0.00110682	0.788073	0.999703	0.997536	1.00187
Diagnoses - secondary ICD10: K58.9 Irritable bowel syndrome without diarrhoea || id:ukb-b-707	genus.Holdemania.id.2157	WM	8	0.000513008	0.00108351	0.63588	1.00051	0.998391	1.00264
Diagnoses - secondary ICD10: K58.9 Irritable bowel syndrome without diarrhoea || id:ukb-b-707	genus.Howardella.id.2000	WM	6	-0.000888403	0.000774728	0.251494	0.999112	0.997596	1.00063
Diagnoses - secondary ICD10: K58.9 Irritable bowel syndrome without diarrhoea || id:ukb-b-707	genus.Hungatella.id.11306	WM	5	-0.000215048	0.000938593	0.818778	0.999785	0.997947	1.00163
Diagnoses - secondary ICD10: K58.9 Irritable bowel syndrome without diarrhoea || id:ukb-b-707	genus.Intestinibacter.id.11345	WM	7	-0.000283376	0.00135321	0.834129	0.999717	0.997069	1.00237
Diagnoses - secondary ICD10: K58.9 Irritable bowel syndrome without diarrhoea || id:ukb-b-707	genus.Intestinimonas.id.2062	WM	8	-4.35459e-05	0.00116472	0.970176	0.999956	0.997676	1.00224
Diagnoses - secondary ICD10: K58.9 Irritable bowel syndrome without diarrhoea || id:ukb-b-707	genus.Lachnoclostridium.id.11308	WM	6	0.000663474	0.00164141	0.686059	1.00066	0.99745	1.00389
Diagnoses - secondary ICD10: K58.9 Irritable bowel syndrome without diarrhoea || id:ukb-b-707	genus.Lachnospira.id.2004	WM	5	0.00153225	0.00185243	0.408149	1.00153	0.997904	1.00518
Diagnoses - secondary ICD10: K58.9 Irritable bowel syndrome without diarrhoea || id:ukb-b-707	genus.LachnospiraceaeFCS020group.id.11314	WM	8	0.000280173	0.00123959	0.821186	1.00028	0.997853	1.00271
Diagnoses - secondary ICD10: K58.9 Irritable bowel syndrome without diarrhoea || id:ukb-b-707	genus.LachnospiraceaeNC2004group.id.11316	WM	5	0.000694473	0.00122623	0.571156	1.00069	0.998293	1.0031
Diagnoses - secondary ICD10: K58.9 Irritable bowel syndrome without diarrhoea || id:ukb-b-707	genus.LachnospiraceaeND3007group.id.11317	WM	3	0.0027456	0.00211619	0.194486	1.00275	0.998599	1.00692
Diagnoses - secondary ICD10: K58.9 Irritable bowel syndrome without diarrhoea || id:ukb-b-707	genus.LachnospiraceaeNK4A136group.id.11319	WM	10	0.000901098	0.00143356	0.529627	1.0009	0.998093	1.00372
Diagnoses - secondary ICD10: K58.9 Irritable bowel syndrome without diarrhoea || id:ukb-b-707	genus.LachnospiraceaeUCG001.id.11321	WM	8	0.000822764	0.00116067	0.478404	1.00082	0.998549	1.0031
Diagnoses - secondary ICD10: K58.9 Irritable bowel syndrome without diarrhoea || id:ukb-b-707	genus.LachnospiraceaeUCG004.id.11324	WM	9	1.58444e-05	0.00141409	0.99106	1.00002	0.997248	1.00279
Diagnoses - secondary ICD10: K58.9 Irritable bowel syndrome without diarrhoea || id:ukb-b-707	genus.LachnospiraceaeUCG008.id.11328	WM	9	-0.000507492	0.000942583	0.590297	0.999493	0.997648	1.00134
Diagnoses - secondary ICD10: K58.9 Irritable bowel syndrome without diarrhoea || id:ukb-b-707	genus.LachnospiraceaeUCG010.id.11330	WM	7	-0.000876984	0.00148253	0.554156	0.999123	0.996224	1.00203
Diagnoses - secondary ICD10: K58.9 Irritable bowel syndrome without diarrhoea || id:ukb-b-707	genus.Lactobacillus.id.1837	WM	6	-0.0013037	0.00112403	0.246113	0.998697	0.996499	1.0009
Diagnoses - secondary ICD10: K58.9 Irritable bowel syndrome without diarrhoea || id:ukb-b-707	genus.Lactococcus.id.1851	WM	6	-0.000342397	0.000783942	0.662283	0.999658	0.998123	1.00119
Diagnoses - secondary ICD10: K58.9 Irritable bowel syndrome without diarrhoea || id:ukb-b-707	genus.Marvinbryantia.id.2005	WM	5	0.00212686	0.0015149	0.160331	1.00213	0.999158	1.00511
Diagnoses - secondary ICD10: K58.9 Irritable bowel syndrome without diarrhoea || id:ukb-b-707	genus.Methanobrevibacter.id.123	WM	3	6.42789e-05	0.00103635	0.950544	1.00006	0.998035	1.0021
Diagnoses - secondary ICD10: K58.9 Irritable bowel syndrome without diarrhoea || id:ukb-b-707	genus.Odoribacter.id.952	WM	4	-0.000335495	0.00185135	0.856198	0.999665	0.996044	1.0033
Diagnoses - secondary ICD10: K58.9 Irritable bowel syndrome without diarrhoea || id:ukb-b-707	genus.Olsenella.id.822	WM	8	0.00018466	0.000675615	0.784606	1.00018	0.998861	1.00151
Diagnoses - secondary ICD10: K58.9 Irritable bowel syndrome without diarrhoea || id:ukb-b-707	genus.Oscillibacter.id.2063	WM	9	0.000229125	0.00097338	0.813905	1.00023	0.998323	1.00214
Diagnoses - secondary ICD10: K58.9 Irritable bowel syndrome without diarrhoea || id:ukb-b-707	genus.Oscillospira.id.2064	WM	4	-0.000316765	0.00155033	0.838102	0.999683	0.99665	1.00273
Diagnoses - secondary ICD10: K58.9 Irritable bowel syndrome without diarrhoea || id:ukb-b-707	genus.Oxalobacter.id.2978	WM	6	-0.000683795	0.000773377	0.376605	0.999316	0.997803	1.00083
Diagnoses - secondary ICD10: K58.9 Irritable bowel syndrome without diarrhoea || id:ukb-b-707	genus.Paraprevotella.id.962	WM	8	-0.00157525	0.000885965	0.0754036	0.998426	0.996694	1.00016
Diagnoses - secondary ICD10: K58.9 Irritable bowel syndrome without diarrhoea || id:ukb-b-707	genus.Parasutterella.id.2892	WM	11	-1.51954e-05	0.0011117	0.989094	0.999985	0.997808	1.00217
Diagnoses - secondary ICD10: K58.9 Irritable bowel syndrome without diarrhoea || id:ukb-b-707	genus.Peptococcus.id.2037	WM	4	-7.38239e-05	0.00109853	0.946421	0.999926	0.997776	1.00208
Diagnoses - secondary ICD10: K58.9 Irritable bowel syndrome without diarrhoea || id:ukb-b-707	genus.Phascolarctobacterium.id.2168	WM	6	-0.000300847	0.00130622	0.817844	0.999699	0.997143	1.00226
Diagnoses - secondary ICD10: K58.9 Irritable bowel syndrome without diarrhoea || id:ukb-b-707	genus.Prevotella7.id.11182	WM	9	0.000959525	0.000670051	0.152139	1.00096	0.999646	1.00228
Diagnoses - secondary ICD10: K58.9 Irritable bowel syndrome without diarrhoea || id:ukb-b-707	genus.Prevotella9.id.11183	WM	10	-0.000321887	0.00117544	0.784205	0.999678	0.997378	1.00198
Diagnoses - secondary ICD10: K58.9 Irritable bowel syndrome without diarrhoea || id:ukb-b-707	genus.RikenellaceaeRC9gutgroup.id.11191	WM	10	-0.00104067	0.00058505	0.0752763	0.99896	0.997815	1.00011
Diagnoses - secondary ICD10: K58.9 Irritable bowel syndrome without diarrhoea || id:ukb-b-707	genus.Romboutsia.id.11347	WM	7	0.000750504	0.00140546	0.593346	1.00075	0.997998	1.00351
Diagnoses - secondary ICD10: K58.9 Irritable bowel syndrome without diarrhoea || id:ukb-b-707	genus.Roseburia.id.2012	WM	7	-0.00246732	0.0016733	0.140341	0.997536	0.994269	1.00081
Diagnoses - secondary ICD10: K58.9 Irritable bowel syndrome without diarrhoea || id:ukb-b-707	genus.Ruminiclostridium5.id.11355	WM	5	0.00121457	0.00200759	0.545184	1.00122	0.997283	1.00516
Diagnoses - secondary ICD10: K58.9 Irritable bowel syndrome without diarrhoea || id:ukb-b-707	genus.Ruminiclostridium6.id.11356	WM	7	0.000812306	0.00136176	0.550833	1.00081	0.998145	1.00349
Diagnoses - secondary ICD10: K58.9 Irritable bowel syndrome without diarrhoea || id:ukb-b-707	genus.Ruminiclostridium9.id.11357	WM	6	0.0015455	0.0015631	0.32279	1.00155	0.998483	1.00462
Diagnoses - secondary ICD10: K58.9 Irritable bowel syndrome without diarrhoea || id:ukb-b-707	genus.RuminococcaceaeNK4A214group.id.11358	WM	7	0.000875899	0.00147014	0.551313	1.00088	0.997996	1.00376
Diagnoses - secondary ICD10: K58.9 Irritable bowel syndrome without diarrhoea || id:ukb-b-707	genus.RuminococcaceaeUCG002.id.11360	WM	12	-0.00118341	0.00140809	0.400667	0.998817	0.996064	1.00158
Diagnoses - secondary ICD10: K58.9 Irritable bowel syndrome without diarrhoea || id:ukb-b-707	genus.RuminococcaceaeUCG003.id.11361	WM	8	-0.000533077	0.00146887	0.716667	0.999467	0.996594	1.00235
Diagnoses - secondary ICD10: K58.9 Irritable bowel syndrome without diarrhoea || id:ukb-b-707	genus.RuminococcaceaeUCG004.id.11362	WM	9	-0.00161169	0.00103854	0.12069	0.99839	0.996359	1.00042
Diagnoses - secondary ICD10: K58.9 Irritable bowel syndrome without diarrhoea || id:ukb-b-707	genus.RuminococcaceaeUCG005.id.11363	WM	8	-0.00167532	0.001422	0.238738	0.998326	0.995548	1.00111
Diagnoses - secondary ICD10: K58.9 Irritable bowel syndrome without diarrhoea || id:ukb-b-707	genus.RuminococcaceaeUCG009.id.11366	WM	8	-0.00230897	0.00095667	0.0157981	0.997694	0.995825	0.999566
Diagnoses - secondary ICD10: K58.9 Irritable bowel syndrome without diarrhoea || id:ukb-b-707	genus.RuminococcaceaeUCG010.id.11367	WM	5	0.00171772	0.00178559	0.336056	1.00172	0.99822	1.00523
Diagnoses - secondary ICD10: K58.9 Irritable bowel syndrome without diarrhoea || id:ukb-b-707	genus.RuminococcaceaeUCG011.id.11368	WM	7	0.000342168	0.000725849	0.637353	1.00034	0.99892	1.00177
Diagnoses - secondary ICD10: K58.9 Irritable bowel syndrome without diarrhoea || id:ukb-b-707	genus.RuminococcaceaeUCG013.id.11370	WM	7	0.000505708	0.0014522	0.727663	1.00051	0.997662	1.00336
Diagnoses - secondary ICD10: K58.9 Irritable bowel syndrome without diarrhoea || id:ukb-b-707	genus.RuminococcaceaeUCG014.id.11371	WM	6	0.000823128	0.00168909	0.626032	1.00082	0.997516	1.00414
Diagnoses - secondary ICD10: K58.9 Irritable bowel syndrome without diarrhoea || id:ukb-b-707	genus.Ruminococcus1.id.11373	WM	5	-0.000693781	0.00215477	0.747472	0.999306	0.995095	1.00354
Diagnoses - secondary ICD10: K58.9 Irritable bowel syndrome without diarrhoea || id:ukb-b-707	genus.Ruminococcus2.id.11374	WM	9	0.000211257	0.00138362	0.878647	1.00021	0.997502	1.00293
Diagnoses - secondary ICD10: K58.9 Irritable bowel syndrome without diarrhoea || id:ukb-b-707	genus.Sellimonas.id.14369	WM	8	-8.26862e-05	0.000745881	0.91173	0.999917	0.998457	1.00138
Diagnoses - secondary ICD10: K58.9 Irritable bowel syndrome without diarrhoea || id:ukb-b-707	genus.Senegalimassilia.id.11160	WM	4	0.00149945	0.00128368	0.24277	1.0015	0.998984	1.00402
Diagnoses - secondary ICD10: K58.9 Irritable bowel syndrome without diarrhoea || id:ukb-b-707	genus.Slackia.id.825	WM	5	-0.00125326	0.00112946	0.267167	0.998748	0.996539	1.00096
Diagnoses - secondary ICD10: K58.9 Irritable bowel syndrome without diarrhoea || id:ukb-b-707	genus.Streptococcus.id.1853	WM	7	-0.000228731	0.00175522	0.896318	0.999771	0.996338	1.00322
Diagnoses - secondary ICD10: K58.9 Irritable bowel syndrome without diarrhoea || id:ukb-b-707	genus.Subdoligranulum.id.2070	WM	6	0.00121147	0.00185939	0.514696	1.00121	0.99757	1.00487
Diagnoses - secondary ICD10: K58.9 Irritable bowel syndrome without diarrhoea || id:ukb-b-707	genus.Sutterella.id.2896	WM	11	0.000434363	0.00110864	0.695207	1.00043	0.998263	1.00261
Diagnoses - secondary ICD10: K58.9 Irritable bowel syndrome without diarrhoea || id:ukb-b-707	genus.Terrisporobacter.id.11348	WM	3	7.11252e-05	0.0015309	0.962944	1.00007	0.997075	1.00308
Diagnoses - secondary ICD10: K58.9 Irritable bowel syndrome without diarrhoea || id:ukb-b-707	genus.Turicibacter.id.2162	WM	3	0.000247684	0.00169413	0.883763	1.00025	0.996932	1.00357
Diagnoses - secondary ICD10: K58.9 Irritable bowel syndrome without diarrhoea || id:ukb-b-707	genus.Tyzzerella3.id.11335	WM	7	9.267e-06	0.000892366	0.991714	1.00001	0.998262	1.00176
Diagnoses - secondary ICD10: K58.9 Irritable bowel syndrome without diarrhoea || id:ukb-b-707	genus.Veillonella.id.2198	WM	6	5.97569e-06	0.00116027	0.995891	1.00001	0.997734	1.00228
Diagnoses - secondary ICD10: K58.9 Irritable bowel syndrome without diarrhoea || id:ukb-b-707	genus.Victivallis.id.2256	WM	9	-0.000546169	0.000680519	0.422219	0.999454	0.998122	1.00079
Diagnoses - secondary ICD10: K58.9 Irritable bowel syndrome without diarrhoea || id:ukb-b-707	order.Actinomycetales.id.420	WM	3	-0.000801604	0.00159489	0.615239	0.999199	0.99608	1.00233
Diagnoses - secondary ICD10: K58.9 Irritable bowel syndrome without diarrhoea || id:ukb-b-707	order.Bacillales.id.1674	WM	7	-0.000863548	0.000790719	0.274787	0.999137	0.99759	1.00069
Diagnoses - secondary ICD10: K58.9 Irritable bowel syndrome without diarrhoea || id:ukb-b-707	order.Bacteroidales.id.913	WM	8	-5.76243e-05	0.00147069	0.968746	0.999942	0.997064	1.00283
Diagnoses - secondary ICD10: K58.9 Irritable bowel syndrome without diarrhoea || id:ukb-b-707	order.Bifidobacteriales.id.432	WM	8	-0.000895845	0.00142066	0.528311	0.999105	0.996326	1.00189
Diagnoses - secondary ICD10: K58.9 Irritable bowel syndrome without diarrhoea || id:ukb-b-707	order.Burkholderiales.id.2874	WM	6	0.00184123	0.001547	0.233971	1.00184	0.99881	1.00489
Diagnoses - secondary ICD10: K58.9 Irritable bowel syndrome without diarrhoea || id:ukb-b-707	order.Clostridiales.id.1863	WM	8	-0.00154656	0.00150024	0.302597	0.998455	0.995523	1.00139
Diagnoses - secondary ICD10: K58.9 Irritable bowel syndrome without diarrhoea || id:ukb-b-707	order.Coriobacteriales.id.810	WM	7	-0.00072527	0.00186669	0.697622	0.999275	0.995626	1.00294
Diagnoses - secondary ICD10: K58.9 Irritable bowel syndrome without diarrhoea || id:ukb-b-707	order.Desulfovibrionales.id.3156	WM	7	-0.000558435	0.0014858	0.70703	0.999442	0.996535	1.00236
Diagnoses - secondary ICD10: K58.9 Irritable bowel syndrome without diarrhoea || id:ukb-b-707	order.Enterobacteriales.id.3468	WM	4	0.001376	0.00178308	0.440293	1.00138	0.997883	1.00488
Diagnoses - secondary ICD10: K58.9 Irritable bowel syndrome without diarrhoea || id:ukb-b-707	order.Erysipelotrichales.id.2148	WM	8	-0.0010988	0.00146726	0.453929	0.998902	0.996033	1.00178
Diagnoses - secondary ICD10: K58.9 Irritable bowel syndrome without diarrhoea || id:ukb-b-707	order.Gastranaerophilales.id.1591	WM	5	0.00108564	0.001096	0.321908	1.00109	0.998938	1.00324
Diagnoses - secondary ICD10: K58.9 Irritable bowel syndrome without diarrhoea || id:ukb-b-707	order.Lactobacillales.id.1800	WM	8	0.000974713	0.00144731	0.500652	1.00098	0.99814	1.00382
Diagnoses - secondary ICD10: K58.9 Irritable bowel syndrome without diarrhoea || id:ukb-b-707	order.Methanobacteriales.id.120	WM	5	8.9034e-05	0.000857187	0.917274	1.00009	0.99841	1.00177
Diagnoses - secondary ICD10: K58.9 Irritable bowel syndrome without diarrhoea || id:ukb-b-707	order.MollicutesRF9.id.11579	WM	10	0.00051924	0.00108883	0.63345	1.00052	0.998386	1.00266
Diagnoses - secondary ICD10: K58.9 Irritable bowel syndrome without diarrhoea || id:ukb-b-707	order.NB1n.id.3953	WM	8	-0.000559664	0.000752354	0.456947	0.99944	0.997968	1.00092
Diagnoses - secondary ICD10: K58.9 Irritable bowel syndrome without diarrhoea || id:ukb-b-707	order.Pasteurellales.id.3688	WM	5	-5.162e-05	0.00132651	0.968959	0.999948	0.997352	1.00255
Diagnoses - secondary ICD10: K58.9 Irritable bowel syndrome without diarrhoea || id:ukb-b-707	order.Rhodospirillales.id.2667	WM	9	0.000149175	0.00104355	0.88633	1.00015	0.998106	1.0022
Diagnoses - secondary ICD10: K58.9 Irritable bowel syndrome without diarrhoea || id:ukb-b-707	order.Selenomonadales.id.2165	WM	8	-0.000848469	0.00142274	0.550932	0.999152	0.99637	1.00194
Diagnoses - secondary ICD10: K58.9 Irritable bowel syndrome without diarrhoea || id:ukb-b-707	order.Verrucomicrobiales.id.4030	WM	9	-0.000202015	0.00113261	0.858439	0.999798	0.997581	1.00202
Diagnoses - secondary ICD10: K58.9 Irritable bowel syndrome without diarrhoea || id:ukb-b-707	order.Victivallales.id.2254	WM	4	-0.000869728	0.00100231	0.385545	0.999131	0.99717	1.0011
Diagnoses - secondary ICD10: K58.9 Irritable bowel syndrome without diarrhoea || id:ukb-b-707	phylum.Actinobacteria.id.400	WM	12	-0.000898131	0.00126692	0.47838	0.999102	0.996624	1.00159
Diagnoses - secondary ICD10: K58.9 Irritable bowel syndrome without diarrhoea || id:ukb-b-707	phylum.Bacteroidetes.id.905	WM	7	0.000514372	0.00173002	0.766221	1.00051	0.997128	1.00391
Diagnoses - secondary ICD10: K58.9 Irritable bowel syndrome without diarrhoea || id:ukb-b-707	phylum.Cyanobacteria.id.1500	WM	5	-0.000672225	0.0012849	0.600853	0.999328	0.996814	1.00185
Diagnoses - secondary ICD10: K58.9 Irritable bowel syndrome without diarrhoea || id:ukb-b-707	phylum.Euryarchaeota.id.55	WM	7	0.0001664	0.000754757	0.825507	1.00017	0.998688	1.00165
Diagnoses - secondary ICD10: K58.9 Irritable bowel syndrome without diarrhoea || id:ukb-b-707	phylum.Firmicutes.id.1672	WM	9	-0.00262822	0.00141667	0.0635662	0.997375	0.99461	1.00015
Diagnoses - secondary ICD10: K58.9 Irritable bowel syndrome without diarrhoea || id:ukb-b-707	phylum.Lentisphaerae.id.2238	WM	4	-0.000874778	0.00106636	0.412021	0.999126	0.99704	1.00122
Diagnoses - secondary ICD10: K58.9 Irritable bowel syndrome without diarrhoea || id:ukb-b-707	phylum.Proteobacteria.id.2375	WM	8	0.000747147	0.00149395	0.616995	1.00075	0.997821	1.00368
Diagnoses - secondary ICD10: K58.9 Irritable bowel syndrome without diarrhoea || id:ukb-b-707	phylum.Tenericutes.id.3919	WM	7	-0.0014666	0.00129579	0.25771	0.998534	0.996002	1.00107
Diagnoses - secondary ICD10: K58.9 Irritable bowel syndrome without diarrhoea || id:ukb-b-707	phylum.Verrucomicrobia.id.3982	WM	7	0.00078462	0.00132351	0.553292	1.00078	0.998192	1.00338
