# Supplementary material for: Gut microbiota and common gastrointestinal diseases: a bidirectional two-sample Mendelian randomized study
Source: Front Microbiol. 2023 Nov 17;14:1273269. doi: 10.3389/fmicb.2023.1273269 (PMC10691374; doi:10.3389/fmicb.2023.1273269)
Supplement: Supplementary file 7 [file Table_7.XLSX]

## Sheet: Sheet1
Outcome	Exposure	Method	NSNP	β	SE	P	OR	LCI	UCI
Gastric cancer || id:ebi-a-GCST90018849	genus..Eubacteriumbrachygroup.id.11296	IVW	10	0.187855	0.0592613	0.00152463	1.20666	1.07434	1.35528
Gastric cancer || id:ebi-a-GCST90018849	genus.Clostridiumsensustricto1.id.1873	IVW	7	-0.616042	0.215204	0.00420192	0.540078	0.354218	0.823459
Gastric cancer || id:ebi-a-GCST90018849	order.Actinomycetales.id.420	IVW	5	-0.279921	0.106846	0.00879659	0.755844	0.613032	0.931925
Gastric cancer || id:ebi-a-GCST90018849	family.Actinomycetaceae.id.421	IVW	5	-0.279354	0.10676	0.0088795	0.756272	0.613483	0.932296
Gastric cancer || id:ebi-a-GCST90018849	genus.Roseburia.id.2012	IVW	13	0.293827	0.115122	0.0107009	1.34155	1.07057	1.68113
Gastric cancer || id:ebi-a-GCST90018849	family.FamilyXI.id.1936	IVW	8	0.124291	0.0572658	0.0299752	1.13235	1.01212	1.26685
Gastric cancer || id:ebi-a-GCST90018849	family.Rikenellaceae.id.967	IVW	19	-0.146867	0.0742339	0.0478796	0.863409	0.746496	0.998632
Gastric cancer || id:ebi-a-GCST90018849	class.Negativicutes.id.2164	IVW	12	-0.203409	0.103735	0.0498953	0.815944	0.665824	0.999911
Gastric cancer || id:ebi-a-GCST90018849	order.Selenomonadales.id.2165	IVW	12	-0.203409	0.103735	0.0498953	0.815944	0.665824	0.999911
Gastric cancer || id:ebi-a-GCST90018849	order.Desulfovibrionales.id.3156	IVW	12	-0.176161	0.0910767	0.0530874	0.838483	0.701404	1.00235
Gastric cancer || id:ebi-a-GCST90018849	genus.Romboutsia.id.11347	IVW	13	0.158544	0.084414	0.0603583	1.1718	0.993116	1.38264
Gastric cancer || id:ebi-a-GCST90018849	order.NB1n.id.3953	IVW	13	-0.0793842	0.042824	0.0637774	0.923685	0.84932	1.00456
Gastric cancer || id:ebi-a-GCST90018849	class.Deltaproteobacteria.id.3087	IVW	13	-0.162507	0.088081	0.0650423	0.850011	0.715234	1.01018
Gastric cancer || id:ebi-a-GCST90018849	class.Methanobacteria.id.119	IVW	10	-0.0991179	0.0579465	0.087172	0.905636	0.808404	1.01456
Gastric cancer || id:ebi-a-GCST90018849	family.Methanobacteriaceae.id.121	IVW	10	-0.0991179	0.0579465	0.087172	0.905636	0.808404	1.01456
Gastric cancer || id:ebi-a-GCST90018849	order.Methanobacteriales.id.120	IVW	10	-0.0991179	0.0579465	0.087172	0.905636	0.808404	1.01456
Gastric cancer || id:ebi-a-GCST90018849	genus.Actinomyces.id.423	IVW	7	-0.133931	0.0783832	0.0875114	0.87465	0.75009	1.0199
Gastric cancer || id:ebi-a-GCST90018849	order.Gastranaerophilales.id.1591	IVW	9	-0.121307	0.0710056	0.0875589	0.885762	0.770683	1.01802
Gastric cancer || id:ebi-a-GCST90018849	genus.Dorea.id.1997	IVW	10	-0.190991	0.112727	0.090213	0.82614	0.662366	1.03041
Gastric cancer || id:ebi-a-GCST90018849	order.Rhodospirillales.id.2667	IVW	14	-0.105302	0.0623458	0.0912197	0.900053	0.796523	1.01704
Gastric cancer || id:ebi-a-GCST90018849	genus.Peptococcus.id.2037	IVW	12	0.101134	0.0629531	0.108163	1.10643	0.977992	1.25172
Gastric cancer || id:ebi-a-GCST90018849	genus..Eubacteriumrectalegroup.id.14374	IVW	8	-0.218855	0.136836	0.109732	0.803438	0.614435	1.05058
Gastric cancer || id:ebi-a-GCST90018849	genus.Ruminiclostridium5.id.11355	IVW	11	0.134779	0.085677	0.115695	1.14428	0.967395	1.35352
Gastric cancer || id:ebi-a-GCST90018849	class.Melainabacteria.id.1589	IVW	10	-0.10892	0.0719914	0.130292	0.896803	0.778783	1.03271
Gastric cancer || id:ebi-a-GCST90018849	genus.Desulfovibrio.id.3173	IVW	10	0.116717	0.077219	0.130659	1.1238	0.965961	1.30743
Gastric cancer || id:ebi-a-GCST90018849	family.Desulfovibrionaceae.id.3169	IVW	10	-0.158543	0.105147	0.131602	0.853387	0.694453	1.04869
Gastric cancer || id:ebi-a-GCST90018849	family.FamilyXIII.id.1957	IVW	10	0.174465	0.116341	0.13372	1.19061	0.947845	1.49555
Gastric cancer || id:ebi-a-GCST90018849	genus.Gordonibacter.id.821	IVW	12	-0.0698883	0.0466146	0.133802	0.932498	0.851077	1.02171
Gastric cancer || id:ebi-a-GCST90018849	genus.Hungatella.id.11306	IVW	5	-0.138296	0.0922586	0.133872	0.870841	0.726786	1.04345
Gastric cancer || id:ebi-a-GCST90018849	genus.Lachnoclostridium.id.11308	IVW	13	-0.143554	0.0969529	0.138698	0.866274	0.716354	1.04757
Gastric cancer || id:ebi-a-GCST90018849	family.Acidaminococcaceae.id.2166	IVW	7	0.201799	0.137714	0.142824	1.2236	0.934149	1.60274
Gastric cancer || id:ebi-a-GCST90018849	genus.LachnospiraceaeUCG008.id.11328	IVW	11	-0.0965358	0.0663719	0.145816	0.907977	0.79722	1.03412
Gastric cancer || id:ebi-a-GCST90018849	genus.Anaerotruncus.id.2054	IVW	13	0.124293	0.0857079	0.147004	1.13235	0.957247	1.33948
Gastric cancer || id:ebi-a-GCST90018849	class.Coriobacteriia.id.809	IVW	14	-0.130802	0.091673	0.153627	0.877391	0.733094	1.05009
Gastric cancer || id:ebi-a-GCST90018849	family.Coriobacteriaceae.id.811	IVW	14	-0.130802	0.091673	0.153627	0.877391	0.733094	1.05009
Gastric cancer || id:ebi-a-GCST90018849	order.Coriobacteriales.id.810	IVW	14	-0.130802	0.091673	0.153627	0.877391	0.733094	1.05009
Gastric cancer || id:ebi-a-GCST90018849	genus.Ruminococcus2.id.11374	IVW	15	-0.0954358	0.0694217	0.169217	0.908977	0.793341	1.04147
Gastric cancer || id:ebi-a-GCST90018849	genus.Anaerofilum.id.2053	IVW	11	0.112274	0.0853006	0.188101	1.11882	0.946565	1.32242
Gastric cancer || id:ebi-a-GCST90018849	family.BacteroidalesS24.7group.id.11173	IVW	8	-0.0962409	0.0733502	0.189495	0.908245	0.786622	1.04867
Gastric cancer || id:ebi-a-GCST90018849	genus..Ruminococcustorquesgroup.id.14377	IVW	9	0.10306	0.0786906	0.1903	1.10856	0.950114	1.29343
Gastric cancer || id:ebi-a-GCST90018849	genus.LachnospiraceaeNK4A136group.id.11319	IVW	15	0.118773	0.0916344	0.194921	1.12611	0.940982	1.34767
Gastric cancer || id:ebi-a-GCST90018849	genus.Oscillospira.id.2064	IVW	8	-0.149169	0.115442	0.196304	0.861424	0.68699	1.08015
Gastric cancer || id:ebi-a-GCST90018849	genus.Anaerostipes.id.1991	IVW	13	0.136842	0.107469	0.202904	1.14665	0.928861	1.4155
Gastric cancer || id:ebi-a-GCST90018849	order.Lactobacillales.id.1800	IVW	15	0.124777	0.0984023	0.204789	1.1329	0.934175	1.37389
Gastric cancer || id:ebi-a-GCST90018849	genus.Fusicatenibacter.id.11305	IVW	18	-0.112447	0.0888877	0.205856	0.893645	0.750762	1.06372
Gastric cancer || id:ebi-a-GCST90018849	genus.Olsenella.id.822	IVW	11	-0.0767689	0.0606867	0.20587	0.926104	0.822247	1.04308
Gastric cancer || id:ebi-a-GCST90018849	family.Bacteroidaceae.id.917	IVW	9	-0.20469	0.162983	0.209153	0.8149	0.592066	1.1216
Gastric cancer || id:ebi-a-GCST90018849	genus.Bacteroides.id.918	IVW	9	-0.20469	0.162983	0.209153	0.8149	0.592066	1.1216
Gastric cancer || id:ebi-a-GCST90018849	genus.ChristensenellaceaeR.7group.id.11283	IVW	10	0.130991	0.105074	0.212523	1.13996	0.927786	1.40065
Gastric cancer || id:ebi-a-GCST90018849	genus.CandidatusSoleaferrea.id.11350	IVW	10	0.0845987	0.067954	0.213154	1.08828	0.95257	1.24332
Gastric cancer || id:ebi-a-GCST90018849	family.Christensenellaceae.id.1866	IVW	11	0.0793996	0.0644611	0.218045	1.08264	0.954141	1.22844
Gastric cancer || id:ebi-a-GCST90018849	family.Rhodospirillaceae.id.2717	IVW	15	-0.0760924	0.0618381	0.218506	0.926731	0.820948	1.04614
Gastric cancer || id:ebi-a-GCST90018849	genus.Odoribacter.id.952	IVW	7	-0.172129	0.144544	0.233718	0.841871	0.634172	1.11759
Gastric cancer || id:ebi-a-GCST90018849	genus.Adlercreutzia.id.812	IVW	8	0.109291	0.0918694	0.234189	1.11549	0.931673	1.33557
Gastric cancer || id:ebi-a-GCST90018849	genus.Butyricimonas.id.945	IVW	13	-0.134357	0.112945	0.234213	0.874278	0.700662	1.09091
Gastric cancer || id:ebi-a-GCST90018849	genus.RuminococcaceaeUCG005.id.11363	IVW	14	0.0929426	0.0788225	0.238343	1.0974	0.940306	1.28074
Gastric cancer || id:ebi-a-GCST90018849	genus.Eggerthella.id.819	IVW	11	-0.0715369	0.0613392	0.243512	0.930962	0.825504	1.04989
Gastric cancer || id:ebi-a-GCST90018849	genus..Eubacteriumxylanophilumgroup.id.14375	IVW	9	-0.171939	0.150682	0.25384	0.842031	0.626707	1.13133
Gastric cancer || id:ebi-a-GCST90018849	genus.RuminococcaceaeUCG003.id.11361	IVW	12	0.0971485	0.0871996	0.265239	1.10202	0.928892	1.30743
Gastric cancer || id:ebi-a-GCST90018849	genus.Lactococcus.id.1851	IVW	9	0.0495468	0.0445102	0.265641	1.05079	0.963008	1.14658
Gastric cancer || id:ebi-a-GCST90018849	family.Streptococcaceae.id.1850	IVW	14	0.110225	0.0994467	0.267697	1.11653	0.918796	1.35682
Gastric cancer || id:ebi-a-GCST90018849	genus.Ruminiclostridium9.id.11357	IVW	9	-0.116682	0.105676	0.26953	0.889868	0.723389	1.09466
Gastric cancer || id:ebi-a-GCST90018849	genus.LachnospiraceaeUCG001.id.11321	IVW	13	0.0821445	0.0744457	0.269847	1.08561	0.938222	1.25616
Gastric cancer || id:ebi-a-GCST90018849	genus.Erysipelatoclostridium.id.11381	IVW	15	0.0734872	0.0667338	0.27081	1.07625	0.9443	1.22665
Gastric cancer || id:ebi-a-GCST90018849	order.Clostridiales.id.1863	IVW	13	0.101565	0.0926263	0.272858	1.1069	0.923133	1.32725
Gastric cancer || id:ebi-a-GCST90018849	phylum.Firmicutes.id.1672	IVW	16	0.0934175	0.0855055	0.274599	1.09792	0.928511	1.29824
Gastric cancer || id:ebi-a-GCST90018849	genus..Ruminococcusgnavusgroup.id.14376	IVW	12	0.0781999	0.0733756	0.286537	1.08134	0.93649	1.24859
Gastric cancer || id:ebi-a-GCST90018849	genus.LachnospiraceaeNC2004group.id.11316	IVW	9	-0.0747196	0.0704228	0.288683	0.928004	0.80836	1.06536
Gastric cancer || id:ebi-a-GCST90018849	family.Peptostreptococcaceae.id.2042	IVW	14	0.0829343	0.0781902	0.288838	1.08647	0.932097	1.26641
Gastric cancer || id:ebi-a-GCST90018849	genus..Eubacteriumruminantiumgroup.id.11340	IVW	18	0.0553067	0.0541143	0.306764	1.05686	0.950509	1.17512
Gastric cancer || id:ebi-a-GCST90018849	genus.Paraprevotella.id.962	IVW	13	0.0723517	0.0711897	0.309476	1.07503	0.935027	1.236
Gastric cancer || id:ebi-a-GCST90018849	genus.RuminococcaceaeUCG009.id.11366	IVW	12	0.062121	0.0646417	0.336549	1.06409	0.937464	1.20782
Gastric cancer || id:ebi-a-GCST90018849	genus.LachnospiraceaeUCG010.id.11330	IVW	10	0.0960759	0.100068	0.337	1.10084	0.904786	1.33938
Gastric cancer || id:ebi-a-GCST90018849	genus.Streptococcus.id.1853	IVW	15	0.095064	0.101353	0.348269	1.09973	0.901597	1.3414
Gastric cancer || id:ebi-a-GCST90018849	genus.Prevotella7.id.11182	IVW	11	-0.0507432	0.0544709	0.351562	0.950523	0.854272	1.05762
Gastric cancer || id:ebi-a-GCST90018849	order.MollicutesRF9.id.11579	IVW	13	0.0733507	0.0790609	0.353524	1.07611	0.921633	1.25647
Gastric cancer || id:ebi-a-GCST90018849	genus.Alloprevotella.id.961	IVW	6	-0.0553698	0.059939	0.355606	0.946135	0.841264	1.06408
Gastric cancer || id:ebi-a-GCST90018849	class.Actinobacteria.id.419	IVW	15	-0.0862534	0.0937979	0.357799	0.917362	0.763305	1.10251
Gastric cancer || id:ebi-a-GCST90018849	class.Bacilli.id.1673	IVW	18	0.0840519	0.0938691	0.370564	1.08769	0.904899	1.30739
Gastric cancer || id:ebi-a-GCST90018849	genus.Parabacteroides.id.954	IVW	6	-0.217272	0.253311	0.391044	0.804711	0.489798	1.3221
Gastric cancer || id:ebi-a-GCST90018849	family.Bifidobacteriaceae.id.433	IVW	12	0.0781873	0.0934313	0.402681	1.08133	0.90038	1.29863
Gastric cancer || id:ebi-a-GCST90018849	order.Bifidobacteriales.id.432	IVW	12	0.0781873	0.0934313	0.402681	1.08133	0.90038	1.29863
Gastric cancer || id:ebi-a-GCST90018849	class.Gammaproteobacteria.id.3303	IVW	6	0.136345	0.163581	0.404562	1.14608	0.831708	1.57927
Gastric cancer || id:ebi-a-GCST90018849	genus.RuminococcaceaeNK4A214group.id.11358	IVW	13	0.0830453	0.100269	0.407545	1.08659	0.89272	1.32257
Gastric cancer || id:ebi-a-GCST90018849	genus.Coprococcus2.id.11302	IVW	8	-0.115181	0.141565	0.415858	0.891205	0.675266	1.1762
Gastric cancer || id:ebi-a-GCST90018849	genus.RuminococcaceaeUCG004.id.11362	IVW	11	0.0664491	0.0825902	0.421071	1.06871	0.908984	1.25649
Gastric cancer || id:ebi-a-GCST90018849	class.Betaproteobacteria.id.2867	IVW	12	0.0844499	0.105201	0.42212	1.08812	0.885375	1.33729
Gastric cancer || id:ebi-a-GCST90018849	genus.Marvinbryantia.id.2005	IVW	10	0.0795521	0.100757	0.429794	1.0828	0.888757	1.31921
Gastric cancer || id:ebi-a-GCST90018849	class.Clostridia.id.1859	IVW	12	0.0774945	0.101058	0.443179	1.08058	0.886408	1.31728
Gastric cancer || id:ebi-a-GCST90018849	genus.Bilophila.id.3170	IVW	13	-0.0797809	0.104092	0.44341	0.923319	0.752917	1.13229
Gastric cancer || id:ebi-a-GCST90018849	genus.Eisenbergiella.id.11304	IVW	11	-0.0395043	0.0523711	0.45066	0.961266	0.86749	1.06518
Gastric cancer || id:ebi-a-GCST90018849	genus..Eubacteriumeligensgroup.id.14372	IVW	7	0.0992404	0.131852	0.45165	1.10433	0.852835	1.42999
Gastric cancer || id:ebi-a-GCST90018849	order.Burkholderiales.id.2874	IVW	11	0.0810908	0.108177	0.453488	1.08447	0.877274	1.3406
Gastric cancer || id:ebi-a-GCST90018849	genus.Oscillibacter.id.2063	IVW	14	0.0516986	0.0719124	0.472196	1.05306	0.914617	1.21245
Gastric cancer || id:ebi-a-GCST90018849	genus.FamilyXIIIUCG001.id.11294	IVW	8	0.0675016	0.0948145	0.476506	1.06983	0.888399	1.28832
Gastric cancer || id:ebi-a-GCST90018849	genus.Blautia.id.1992	IVW	13	-0.0697246	0.098393	0.478552	0.932651	0.769069	1.13103
Gastric cancer || id:ebi-a-GCST90018849	genus..Ruminococcusgauvreauiigroup.id.11342	IVW	12	-0.0667558	0.096113	0.487334	0.935424	0.77481	1.12933
Gastric cancer || id:ebi-a-GCST90018849	phylum.Euryarchaeota.id.55	IVW	12	-0.0353065	0.0508474	0.487455	0.96531	0.873744	1.06647
Gastric cancer || id:ebi-a-GCST90018849	family.Alcaligenaceae.id.2875	IVW	12	0.0930486	0.134972	0.490575	1.09752	0.842404	1.42988
Gastric cancer || id:ebi-a-GCST90018849	genus.RikenellaceaeRC9gutgroup.id.11191	IVW	11	0.0323005	0.0485752	0.506078	1.03283	0.939031	1.13599
Gastric cancer || id:ebi-a-GCST90018849	genus.Lactobacillus.id.1837	IVW	10	-0.0423135	0.0644577	0.511532	0.958569	0.844804	1.08765
Gastric cancer || id:ebi-a-GCST90018849	genus.RuminococcaceaeUCG013.id.11370	IVW	12	0.0775137	0.118247	0.51213	1.0806	0.857058	1.36244
Gastric cancer || id:ebi-a-GCST90018849	genus.Escherichia.Shigella.id.3504	IVW	10	-0.075822	0.119369	0.525306	0.926981	0.733604	1.17133
Gastric cancer || id:ebi-a-GCST90018849	genus..Eubacteriumventriosumgroup.id.11341	IVW	15	0.0569454	0.0903159	0.528359	1.0586	0.886855	1.2636
Gastric cancer || id:ebi-a-GCST90018849	genus.Methanobrevibacter.id.123	IVW	6	-0.0409727	0.0656345	0.53246	0.959855	0.843989	1.09163
Gastric cancer || id:ebi-a-GCST90018849	family.Veillonellaceae.id.2172	IVW	19	0.0408605	0.0679399	0.54756	1.04171	0.91183	1.19008
Gastric cancer || id:ebi-a-GCST90018849	order.Bacillales.id.1674	IVW	9	-0.0295706	0.0495689	0.550804	0.970862	0.880975	1.06992
Gastric cancer || id:ebi-a-GCST90018849	genus.Parasutterella.id.2892	IVW	15	0.0383179	0.0681147	0.573742	1.03906	0.909203	1.18747
Gastric cancer || id:ebi-a-GCST90018849	genus.Faecalibacterium.id.2057	IVW	10	-0.0588134	0.105393	0.576819	0.942883	0.766911	1.15923
Gastric cancer || id:ebi-a-GCST90018849	genus.RuminococcaceaeUCG010.id.11367	IVW	6	0.0706714	0.127141	0.578313	1.07323	0.836503	1.37695
Gastric cancer || id:ebi-a-GCST90018849	genus.Coprococcus1.id.11301	IVW	11	0.0583565	0.106216	0.582722	1.06009	0.860857	1.30544
Gastric cancer || id:ebi-a-GCST90018849	genus.Enterorhabdus.id.820	IVW	6	0.0375528	0.0689032	0.585747	1.03827	0.907105	1.18839
Gastric cancer || id:ebi-a-GCST90018849	genus.Turicibacter.id.2162	IVW	10	0.0459382	0.084626	0.587242	1.04701	0.886984	1.23591
Gastric cancer || id:ebi-a-GCST90018849	genus.Coprococcus3.id.11303	IVW	9	-0.0617114	0.117476	0.599368	0.940154	0.746795	1.18358
Gastric cancer || id:ebi-a-GCST90018849	genus.Senegalimassilia.id.11160	IVW	5	0.0478125	0.0914387	0.60105	1.04897	0.876861	1.25487
Gastric cancer || id:ebi-a-GCST90018849	family.Clostridiaceae1.id.1869	IVW	10	-0.055779	0.107217	0.602892	0.945748	0.766498	1.16692
Gastric cancer || id:ebi-a-GCST90018849	genus.Ruminiclostridium6.id.11356	IVW	15	0.0368561	0.0731937	0.614583	1.03754	0.898882	1.1976
Gastric cancer || id:ebi-a-GCST90018849	genus.Oxalobacter.id.2978	IVW	11	-0.0271867	0.0572982	0.635159	0.973179	0.869801	1.08885
Gastric cancer || id:ebi-a-GCST90018849	family.Oxalobacteraceae.id.2966	IVW	14	-0.0296777	0.0625778	0.635319	0.970758	0.858705	1.09743
Gastric cancer || id:ebi-a-GCST90018849	class.Lentisphaeria.id.2250	IVW	8	0.0303896	0.0648131	0.639155	1.03086	0.907879	1.17049
Gastric cancer || id:ebi-a-GCST90018849	order.Victivallales.id.2254	IVW	8	0.0303896	0.0648131	0.639155	1.03086	0.907879	1.17049
Gastric cancer || id:ebi-a-GCST90018849	genus.Holdemanella.id.11393	IVW	11	0.0363032	0.0778678	0.641061	1.03697	0.890192	1.20795
Gastric cancer || id:ebi-a-GCST90018849	genus.RuminococcaceaeUCG011.id.11368	IVW	8	-0.0433484	0.093687	0.643584	0.957578	0.796941	1.15059
Gastric cancer || id:ebi-a-GCST90018849	genus.Haemophilus.id.3698	IVW	9	0.0508411	0.110712	0.646077	1.05216	0.846915	1.30713
Gastric cancer || id:ebi-a-GCST90018849	genus.Tyzzerella3.id.11335	IVW	13	0.0204201	0.0481909	0.67176	1.02063	0.92864	1.12173
Gastric cancer || id:ebi-a-GCST90018849	phylum.Proteobacteria.id.2375	IVW	12	-0.0466225	0.110192	0.672221	0.954448	0.76905	1.18454
Gastric cancer || id:ebi-a-GCST90018849	family.Enterobacteriaceae.id.3469	IVW	7	-0.0460616	0.113595	0.685117	0.954983	0.764367	1.19313
Gastric cancer || id:ebi-a-GCST90018849	order.Enterobacteriales.id.3468	IVW	7	-0.0460616	0.113595	0.685117	0.954983	0.764367	1.19313
Gastric cancer || id:ebi-a-GCST90018849	genus.Slackia.id.825	IVW	6	0.041733	0.104022	0.688277	1.04262	0.850313	1.27841
Gastric cancer || id:ebi-a-GCST90018849	genus.Veillonella.id.2198	IVW	8	0.0429382	0.108293	0.691735	1.04387	0.844243	1.29071
Gastric cancer || id:ebi-a-GCST90018849	genus.Howardella.id.2000	IVW	10	0.020732	0.0524993	0.692916	1.02095	0.921118	1.1316
Gastric cancer || id:ebi-a-GCST90018849	family.Pasteurellaceae.id.3689	IVW	14	-0.0313192	0.0807195	0.698016	0.969166	0.827348	1.13529
Gastric cancer || id:ebi-a-GCST90018849	order.Pasteurellales.id.3688	IVW	14	-0.0313192	0.0807195	0.698016	0.969166	0.827348	1.13529
Gastric cancer || id:ebi-a-GCST90018849	class.Erysipelotrichia.id.2147	IVW	13	-0.0350967	0.0959229	0.714451	0.965512	0.80003	1.16522
Gastric cancer || id:ebi-a-GCST90018849	family.Erysipelotrichaceae.id.2149	IVW	13	-0.0350967	0.0959229	0.714451	0.965512	0.80003	1.16522
Gastric cancer || id:ebi-a-GCST90018849	order.Erysipelotrichales.id.2148	IVW	13	-0.0350967	0.0959229	0.714451	0.965512	0.80003	1.16522
Gastric cancer || id:ebi-a-GCST90018849	family.Porphyromonadaceae.id.943	IVW	9	-0.0567875	0.157607	0.718615	0.944795	0.693712	1.28675
Gastric cancer || id:ebi-a-GCST90018849	phylum.Actinobacteria.id.400	IVW	15	-0.0363135	0.109473	0.740106	0.964338	0.778115	1.19513
Gastric cancer || id:ebi-a-GCST90018849	genus..Eubacteriumnodatumgroup.id.11297	IVW	11	0.0188135	0.0591405	0.750397	1.01899	0.907464	1.14423
Gastric cancer || id:ebi-a-GCST90018849	phylum.Cyanobacteria.id.1500	IVW	8	-0.037989	0.120133	0.751832	0.962724	0.76075	1.21832
Gastric cancer || id:ebi-a-GCST90018849	genus.FamilyXIIIAD3011group.id.11293	IVW	13	0.0236586	0.075828	0.755038	1.02394	0.882528	1.18801
Gastric cancer || id:ebi-a-GCST90018849	genus.Dialister.id.2183	IVW	11	-0.0325449	0.105633	0.75801	0.967979	0.786954	1.19064
Gastric cancer || id:ebi-a-GCST90018849	genus.Prevotella9.id.11183	IVW	15	-0.0236233	0.0784883	0.763431	0.976654	0.837394	1.13907
Gastric cancer || id:ebi-a-GCST90018849	genus.Victivallis.id.2256	IVW	10	0.0227641	0.0756495	0.763479	1.02303	0.882048	1.18653
Gastric cancer || id:ebi-a-GCST90018849	family.Victivallaceae.id.2255	IVW	12	-0.0161586	0.0538174	0.763987	0.983971	0.885467	1.09343
Gastric cancer || id:ebi-a-GCST90018849	phylum.Verrucomicrobia.id.3982	IVW	12	0.0230436	0.0769059	0.764456	1.02331	0.880124	1.18979
Gastric cancer || id:ebi-a-GCST90018849	genus..Eubacteriumcoprostanoligenesgroup.id.11375	IVW	13	0.0372832	0.125298	0.766041	1.03799	0.811963	1.32693
Gastric cancer || id:ebi-a-GCST90018849	genus.Holdemania.id.2157	IVW	15	-0.0188671	0.0656685	0.773876	0.98131	0.862796	1.1161
Gastric cancer || id:ebi-a-GCST90018849	genus.Sutterella.id.2896	IVW	12	-0.0288704	0.10204	0.777229	0.971542	0.795433	1.18664
Gastric cancer || id:ebi-a-GCST90018849	genus.Terrisporobacter.id.11348	IVW	5	0.0231519	0.0840143	0.782877	1.02342	0.868041	1.20662
Gastric cancer || id:ebi-a-GCST90018849	genus.Subdoligranulum.id.2070	IVW	11	0.0220739	0.081729	0.787094	1.02232	0.870999	1.19993
Gastric cancer || id:ebi-a-GCST90018849	family.Lactobacillaceae.id.1836	IVW	9	0.0178294	0.0707254	0.800969	1.01799	0.886218	1.16935
Gastric cancer || id:ebi-a-GCST90018849	class.Mollicutes.id.3920	IVW	12	0.0191765	0.0768222	0.80288	1.01936	0.876871	1.18501
Gastric cancer || id:ebi-a-GCST90018849	phylum.Tenericutes.id.3919	IVW	12	0.0191765	0.0768222	0.80288	1.01936	0.876871	1.18501
Gastric cancer || id:ebi-a-GCST90018849	family.Prevotellaceae.id.960	IVW	16	0.0165041	0.0668732	0.805065	1.01664	0.891752	1.15902
Gastric cancer || id:ebi-a-GCST90018849	genus.DefluviitaleaceaeUCG011.id.11287	IVW	9	-0.0201863	0.0822184	0.806053	0.980016	0.834156	1.15138
Gastric cancer || id:ebi-a-GCST90018849	genus.RuminococcaceaeUCG014.id.11371	IVW	11	0.0231726	0.0964193	0.810073	1.02344	0.847208	1.23634
Gastric cancer || id:ebi-a-GCST90018849	genus.Catenibacterium.id.2153	IVW	5	-0.0254775	0.107721	0.813035	0.974844	0.789298	1.20401
Gastric cancer || id:ebi-a-GCST90018849	genus.Coprobacter.id.949	IVW	11	0.0153107	0.0655363	0.815279	1.01543	0.893025	1.15461
Gastric cancer || id:ebi-a-GCST90018849	genus.Bifidobacterium.id.436	IVW	12	0.017435	0.0782573	0.823699	1.01759	0.872887	1.18628
Gastric cancer || id:ebi-a-GCST90018849	genus.Butyrivibrio.id.1993	IVW	15	0.00863344	0.0388337	0.824066	1.00867	0.934746	1.08844
Gastric cancer || id:ebi-a-GCST90018849	phylum.Lentisphaerae.id.2238	IVW	9	0.01185	0.0560786	0.832645	1.01192	0.906591	1.12949
Gastric cancer || id:ebi-a-GCST90018849	genus.LachnospiraceaeND3007group.id.11317	IVW	3	0.0492947	0.258155	0.848565	1.05053	0.633377	1.74243
Gastric cancer || id:ebi-a-GCST90018849	phylum.Bacteroidetes.id.905	IVW	12	0.0126732	0.0724205	0.861084	1.01275	0.878736	1.16721
Gastric cancer || id:ebi-a-GCST90018849	family.Ruminococcaceae.id.2050	IVW	10	0.021913	0.128673	0.864774	1.02215	0.794307	1.31536
Gastric cancer || id:ebi-a-GCST90018849	genus.LachnospiraceaeFCS020group.id.11314	IVW	12	-0.0114904	0.0682395	0.866281	0.988575	0.864815	1.13005
Gastric cancer || id:ebi-a-GCST90018849	genus.ErysipelotrichaceaeUCG003.id.11384	IVW	16	0.0113594	0.0739156	0.877862	1.01142	0.875014	1.1691
Gastric cancer || id:ebi-a-GCST90018849	genus..Eubacteriumoxidoreducensgroup.id.11339	IVW	5	-0.0112277	0.0732474	0.878174	0.988835	0.856593	1.14149
Gastric cancer || id:ebi-a-GCST90018849	genus..Eubacteriumhalliigroup.id.11338	IVW	16	0.011528	0.0776917	0.882042	1.01159	0.868708	1.17798
Gastric cancer || id:ebi-a-GCST90018849	genus.Lachnospira.id.2004	IVW	6	0.0199058	0.14427	0.89026	1.02011	0.768846	1.35348
Gastric cancer || id:ebi-a-GCST90018849	family.ClostridialesvadinBB60group.id.11286	IVW	15	0.00891623	0.0724663	0.902076	1.00896	0.875362	1.16294
Gastric cancer || id:ebi-a-GCST90018849	genus.Allisonella.id.2174	IVW	8	0.00553237	0.0492659	0.910589	1.00555	0.912991	1.10749
Gastric cancer || id:ebi-a-GCST90018849	family.Peptococcaceae.id.2024	IVW	9	-0.012405	0.122669	0.919451	0.987672	0.776595	1.25612
Gastric cancer || id:ebi-a-GCST90018849	genus.Collinsella.id.815	IVW	8	-0.0106289	0.110262	0.923206	0.989427	0.797126	1.22812
Gastric cancer || id:ebi-a-GCST90018849	genus.Intestinibacter.id.11345	IVW	15	-0.00587754	0.0740262	0.936716	0.99414	0.859875	1.14937
Gastric cancer || id:ebi-a-GCST90018849	family.Verrucomicrobiaceae.id.4036	IVW	11	0.00856709	0.107901	0.936716	1.0086	0.816345	1.24614
Gastric cancer || id:ebi-a-GCST90018849	genus.Akkermansia.id.4037	IVW	11	0.00854235	0.107926	0.936913	1.00858	0.816284	1.24617
Gastric cancer || id:ebi-a-GCST90018849	class.Verrucomicrobiae.id.4029	IVW	11	0.00848177	0.107857	0.93732	1.00852	0.816345	1.24593
Gastric cancer || id:ebi-a-GCST90018849	order.Verrucomicrobiales.id.4030	IVW	11	0.00848177	0.107857	0.93732	1.00852	0.816345	1.24593
Gastric cancer || id:ebi-a-GCST90018849	genus.Barnesiella.id.944	IVW	14	-0.00985353	0.13617	0.942314	0.990195	0.758247	1.2931
Gastric cancer || id:ebi-a-GCST90018849	genus.Intestinimonas.id.2062	IVW	17	-0.00465961	0.0654682	0.94326	0.995351	0.875485	1.13163
Gastric cancer || id:ebi-a-GCST90018849	family.Lachnospiraceae.id.1987	IVW	17	0.00607178	0.0885237	0.945317	1.00609	0.845832	1.19671
Gastric cancer || id:ebi-a-GCST90018849	genus.Ruminococcus1.id.11373	IVW	10	-0.0111118	0.174012	0.949084	0.98895	0.703157	1.3909
Gastric cancer || id:ebi-a-GCST90018849	genus.LachnospiraceaeUCG004.id.11324	IVW	12	-0.00638883	0.118875	0.957139	0.993632	0.787113	1.25434
Gastric cancer || id:ebi-a-GCST90018849	genus..Eubacteriumfissicatenagroup.id.14373	IVW	9	-0.00359732	0.0755	0.961998	0.996409	0.859351	1.15533
Gastric cancer || id:ebi-a-GCST90018849	genus.Alistipes.id.968	IVW	14	-0.00432283	0.0908801	0.962062	0.995687	0.833228	1.18982
Gastric cancer || id:ebi-a-GCST90018849	genus.RuminococcaceaeUCG002.id.11360	IVW	22	-0.0035175	0.0757244	0.96295	0.996489	0.859042	1.15593
Gastric cancer || id:ebi-a-GCST90018849	family.Defluviitaleaceae.id.1924	IVW	10	-0.00254464	0.083265	0.97562	0.997459	0.847263	1.17428
Gastric cancer || id:ebi-a-GCST90018849	genus.Phascolarctobacterium.id.2168	IVW	9	-0.00205061	0.125632	0.986977	0.997951	0.780133	1.27659
Gastric cancer || id:ebi-a-GCST90018849	class.Bacteroidia.id.912	IVW	14	-0.00106488	0.0727498	0.988321	0.998936	0.866187	1.15203
Gastric cancer || id:ebi-a-GCST90018849	order.Bacteroidales.id.913	IVW	14	-0.00106488	0.0727498	0.988321	0.998936	0.866187	1.15203
Gastric cancer || id:ebi-a-GCST90018849	genus.Sellimonas.id.14369	IVW	9	0.000847079	0.0652945	0.989649	1.00085	0.880619	1.13749
Gastric cancer || id:ebi-a-GCST90018849	class.Alphaproteobacteria.id.2379	IVW	7	0.000574859	0.0998396	0.995406	1.00058	0.822744	1.21684
Gastric cancer || id:ebi-a-GCST90018849	genus..Clostridiuminnocuumgroup.id.14397	IVW	9	0.00043199	0.077171	0.995534	1.00043	0.86	1.1638
Gastric cancer || id:ebi-a-GCST90018849	genus.Butyricicoccus.id.2055	IVW	8	-0.000238714	0.0930688	0.997953	0.999761	0.833057	1.19983
Gastric cancer || id:ebi-a-GCST90018849	genus.Flavonifractor.id.2059	IVW	5	0.000164596	0.212273	0.999381	1.00016	0.659753	1.51622
Gastric cancer || id:ebi-a-GCST90018849	class.Actinobacteria.id.419	MR Egger	15	-0.269121	0.33972	0.44247	0.764051	0.392596	1.48696
Gastric cancer || id:ebi-a-GCST90018849	class.Alphaproteobacteria.id.2379	MR Egger	7	-0.175579	0.652189	0.79852	0.838971	0.233664	3.01232
Gastric cancer || id:ebi-a-GCST90018849	class.Bacilli.id.1673	MR Egger	18	0.334449	0.27077	0.234596	1.39717	0.821798	2.37538
Gastric cancer || id:ebi-a-GCST90018849	class.Bacteroidia.id.912	MR Egger	14	0.128309	0.158596	0.434244	1.1369	0.833153	1.5514
Gastric cancer || id:ebi-a-GCST90018849	class.Betaproteobacteria.id.2867	MR Egger	12	-0.725991	0.414552	0.110455	0.483845	0.2147	1.09039
Gastric cancer || id:ebi-a-GCST90018849	class.Clostridia.id.1859	MR Egger	12	0.0217687	0.520416	0.967458	1.02201	0.368525	2.83427
Gastric cancer || id:ebi-a-GCST90018849	class.Coriobacteriia.id.809	MR Egger	14	0.0335967	0.36129	0.927445	1.03417	0.509395	2.09955
Gastric cancer || id:ebi-a-GCST90018849	class.Deltaproteobacteria.id.3087	MR Egger	13	-0.0963926	0.234064	0.688381	0.908107	0.573982	1.43673
Gastric cancer || id:ebi-a-GCST90018849	class.Erysipelotrichia.id.2147	MR Egger	13	-0.284027	0.492086	0.575434	0.752747	0.286931	1.97479
Gastric cancer || id:ebi-a-GCST90018849	class.Gammaproteobacteria.id.3303	MR Egger	6	1.10419	0.880458	0.278091	3.01679	0.537135	16.9436
Gastric cancer || id:ebi-a-GCST90018849	class.Lentisphaeria.id.2250	MR Egger	8	0.114687	0.232872	0.639875	1.12152	0.710531	1.77024
Gastric cancer || id:ebi-a-GCST90018849	class.Melainabacteria.id.1589	MR Egger	10	-0.269206	0.257345	0.326095	0.763986	0.461348	1.26515
Gastric cancer || id:ebi-a-GCST90018849	class.Methanobacteria.id.119	MR Egger	10	-0.141836	0.226087	0.547912	0.867764	0.557125	1.35161
Gastric cancer || id:ebi-a-GCST90018849	class.Mollicutes.id.3920	MR Egger	12	0.285818	0.35085	0.434247	1.33085	0.669083	2.64715
Gastric cancer || id:ebi-a-GCST90018849	class.Negativicutes.id.2164	MR Egger	12	-0.0494947	0.509123	0.924476	0.95171	0.350858	2.58154
Gastric cancer || id:ebi-a-GCST90018849	class.Verrucomicrobiae.id.4029	MR Egger	11	-0.845573	0.720414	0.270626	0.429311	0.104603	1.76198
Gastric cancer || id:ebi-a-GCST90018849	family.Acidaminococcaceae.id.2166	MR Egger	7	-0.0738715	0.361906	0.846309	0.928791	0.456938	1.8879
Gastric cancer || id:ebi-a-GCST90018849	family.Actinomycetaceae.id.421	MR Egger	5	-0.0746832	0.481818	0.886661	0.928037	0.360939	2.38615
Gastric cancer || id:ebi-a-GCST90018849	family.Alcaligenaceae.id.2875	MR Egger	12	0.693701	0.751848	0.377908	2.00111	0.458442	8.73487
Gastric cancer || id:ebi-a-GCST90018849	family.Bacteroidaceae.id.917	MR Egger	9	-1.36508	0.901584	0.173772	0.25536	0.0436223	1.49485
Gastric cancer || id:ebi-a-GCST90018849	family.BacteroidalesS24.7group.id.11173	MR Egger	8	0.161815	0.241779	0.528223	1.17564	0.731929	1.88835
Gastric cancer || id:ebi-a-GCST90018849	family.Bifidobacteriaceae.id.433	MR Egger	12	-0.412172	0.310643	0.214063	0.662211	0.360223	1.21737
Gastric cancer || id:ebi-a-GCST90018849	family.Christensenellaceae.id.1866	MR Egger	11	-0.0470143	0.1262	0.718113	0.954074	0.745004	1.22181
Gastric cancer || id:ebi-a-GCST90018849	family.Clostridiaceae1.id.1869	MR Egger	10	0.495814	0.38182	0.230276	1.64183	0.776815	3.47009
Gastric cancer || id:ebi-a-GCST90018849	family.ClostridialesvadinBB60group.id.11286	MR Egger	15	-0.528303	0.195964	0.0183362	0.589605	0.401562	0.865703
Gastric cancer || id:ebi-a-GCST90018849	family.Coriobacteriaceae.id.811	MR Egger	14	0.0335967	0.36129	0.927445	1.03417	0.509395	2.09955
Gastric cancer || id:ebi-a-GCST90018849	family.Defluviitaleaceae.id.1924	MR Egger	10	0.13418	0.347766	0.709679	1.1436	0.578427	2.26099
Gastric cancer || id:ebi-a-GCST90018849	family.Desulfovibrionaceae.id.3169	MR Egger	10	-0.0846926	0.267291	0.759464	0.918795	0.544121	1.55146
Gastric cancer || id:ebi-a-GCST90018849	family.Enterobacteriaceae.id.3469	MR Egger	7	0.659634	0.748096	0.418277	1.93408	0.446358	8.38045
Gastric cancer || id:ebi-a-GCST90018849	family.Erysipelotrichaceae.id.2149	MR Egger	13	-0.284027	0.492086	0.575434	0.752747	0.286931	1.97479
Gastric cancer || id:ebi-a-GCST90018849	family.FamilyXI.id.1936	MR Egger	8	0.554044	0.385514	0.200705	1.74028	0.817452	3.70488
Gastric cancer || id:ebi-a-GCST90018849	family.FamilyXIII.id.1957	MR Egger	10	0.158907	0.597681	0.797061	1.17223	0.363292	3.78241
Gastric cancer || id:ebi-a-GCST90018849	family.Lachnospiraceae.id.1987	MR Egger	17	0.0108996	0.252819	0.966181	1.01096	0.615928	1.65935
Gastric cancer || id:ebi-a-GCST90018849	family.Lactobacillaceae.id.1836	MR Egger	9	0.239456	0.188364	0.244252	1.27056	0.878327	1.83795
Gastric cancer || id:ebi-a-GCST90018849	family.Methanobacteriaceae.id.121	MR Egger	10	-0.141836	0.226087	0.547912	0.867764	0.557125	1.35161
Gastric cancer || id:ebi-a-GCST90018849	family.Oxalobacteraceae.id.2966	MR Egger	14	-0.336478	0.278501	0.25025	0.714281	0.413814	1.23292
Gastric cancer || id:ebi-a-GCST90018849	family.Pasteurellaceae.id.3689	MR Egger	14	0.0254066	0.192317	0.897089	1.02573	0.703607	1.49533
Gastric cancer || id:ebi-a-GCST90018849	family.Peptococcaceae.id.2024	MR Egger	9	0.45271	0.580962	0.461364	1.57257	0.503599	4.91059
Gastric cancer || id:ebi-a-GCST90018849	family.Peptostreptococcaceae.id.2042	MR Egger	14	0.188466	0.228409	0.425398	1.2074	0.771657	1.88919
Gastric cancer || id:ebi-a-GCST90018849	family.Porphyromonadaceae.id.943	MR Egger	9	-0.899467	1.06701	0.427102	0.406787	0.0502469	3.29324
Gastric cancer || id:ebi-a-GCST90018849	family.Prevotellaceae.id.960	MR Egger	16	0.0917149	0.161775	0.579739	1.09605	0.798226	1.505
Gastric cancer || id:ebi-a-GCST90018849	family.Rhodospirillaceae.id.2717	MR Egger	15	-0.193069	0.414534	0.649102	0.824425	0.365841	1.85785
Gastric cancer || id:ebi-a-GCST90018849	family.Rikenellaceae.id.967	MR Egger	19	0.209792	0.288477	0.476977	1.23342	0.700736	2.17104
Gastric cancer || id:ebi-a-GCST90018849	family.Ruminococcaceae.id.2050	MR Egger	10	-0.223741	0.235954	0.370768	0.799522	0.50348	1.26964
Gastric cancer || id:ebi-a-GCST90018849	family.Streptococcaceae.id.1850	MR Egger	14	0.532882	0.474879	0.283754	1.70384	0.671741	4.32169
Gastric cancer || id:ebi-a-GCST90018849	family.Veillonellaceae.id.2172	MR Egger	19	-0.114729	0.136472	0.412197	0.891608	0.682349	1.16504
Gastric cancer || id:ebi-a-GCST90018849	family.Verrucomicrobiaceae.id.4036	MR Egger	11	-0.842924	0.721494	0.2727	0.43045	0.104658	1.7704
Gastric cancer || id:ebi-a-GCST90018849	family.Victivallaceae.id.2255	MR Egger	12	0.0595656	0.264448	0.826325	1.06138	0.632072	1.78226
Gastric cancer || id:ebi-a-GCST90018849	genus..Clostridiuminnocuumgroup.id.14397	MR Egger	9	0.0657721	0.492274	0.897472	1.06798	0.406942	2.80283
Gastric cancer || id:ebi-a-GCST90018849	genus..Eubacteriumbrachygroup.id.11296	MR Egger	10	0.705155	0.315116	0.0556195	2.02416	1.09147	3.75386
Gastric cancer || id:ebi-a-GCST90018849	genus..Eubacteriumcoprostanoligenesgroup.id.11375	MR Egger	13	-0.289966	0.570396	0.621242	0.748289	0.244646	2.28876
Gastric cancer || id:ebi-a-GCST90018849	genus..Eubacteriumeligensgroup.id.14372	MR Egger	7	1.43605	0.836671	0.146745	4.20405	0.815603	21.6699
Gastric cancer || id:ebi-a-GCST90018849	genus..Eubacteriumfissicatenagroup.id.14373	MR Egger	9	-0.0461459	0.384164	0.907763	0.954903	0.44973	2.02753
Gastric cancer || id:ebi-a-GCST90018849	genus..Eubacteriumhalliigroup.id.11338	MR Egger	16	-0.245906	0.132212	0.0840324	0.781996	0.603481	1.01332
Gastric cancer || id:ebi-a-GCST90018849	genus..Eubacteriumnodatumgroup.id.11297	MR Egger	11	0.213979	0.289112	0.478086	1.2386	0.702802	2.18286
Gastric cancer || id:ebi-a-GCST90018849	genus..Eubacteriumoxidoreducensgroup.id.11339	MR Egger	5	0.156533	0.237129	0.556336	1.16945	0.734739	1.86136
Gastric cancer || id:ebi-a-GCST90018849	genus..Eubacteriumrectalegroup.id.14374	MR Egger	8	-0.0826092	0.454129	0.861646	0.920711	0.37806	2.24226
Gastric cancer || id:ebi-a-GCST90018849	genus..Eubacteriumruminantiumgroup.id.11340	MR Egger	18	0.302486	0.194676	0.139788	1.35322	0.923968	1.98189
Gastric cancer || id:ebi-a-GCST90018849	genus..Eubacteriumventriosumgroup.id.11341	MR Egger	15	0.1599	0.455035	0.730917	1.17339	0.480961	2.86271
Gastric cancer || id:ebi-a-GCST90018849	genus..Eubacteriumxylanophilumgroup.id.14375	MR Egger	9	0.16286	0.694382	0.821278	1.17687	0.301759	4.58986
Gastric cancer || id:ebi-a-GCST90018849	genus..Ruminococcusgauvreauiigroup.id.11342	MR Egger	12	0.295125	0.51954	0.58253	1.34329	0.48521	3.71888
Gastric cancer || id:ebi-a-GCST90018849	genus..Ruminococcusgnavusgroup.id.14376	MR Egger	12	-0.107193	0.424815	0.805898	0.898352	0.390694	2.06565
Gastric cancer || id:ebi-a-GCST90018849	genus..Ruminococcustorquesgroup.id.14377	MR Egger	9	0.201063	0.165077	0.262684	1.2227	0.884716	1.68981
Gastric cancer || id:ebi-a-GCST90018849	genus.Actinomyces.id.423	MR Egger	7	-0.155845	0.216366	0.503606	0.855692	0.559942	1.30765
Gastric cancer || id:ebi-a-GCST90018849	genus.Adlercreutzia.id.812	MR Egger	8	0.344668	0.430301	0.453677	1.41152	0.607306	3.28071
Gastric cancer || id:ebi-a-GCST90018849	genus.Akkermansia.id.4037	MR Egger	11	-0.839548	0.71979	0.273437	0.431906	0.105364	1.77046
Gastric cancer || id:ebi-a-GCST90018849	genus.Alistipes.id.968	MR Egger	14	0.260577	0.460595	0.581994	1.29768	0.52614	3.20062
Gastric cancer || id:ebi-a-GCST90018849	genus.Allisonella.id.2174	MR Egger	8	-0.0750912	0.335854	0.8305	0.927659	0.48029	1.79173
Gastric cancer || id:ebi-a-GCST90018849	genus.Alloprevotella.id.961	MR Egger	6	-0.879029	0.494624	0.15018	0.415186	0.157474	1.09465
Gastric cancer || id:ebi-a-GCST90018849	genus.Anaerofilum.id.2053	MR Egger	11	-0.261445	0.532265	0.635045	0.769938	0.271258	2.18539
Gastric cancer || id:ebi-a-GCST90018849	genus.Anaerostipes.id.1991	MR Egger	13	-0.151541	0.42198	0.726305	0.859383	0.375829	1.96509
Gastric cancer || id:ebi-a-GCST90018849	genus.Anaerotruncus.id.2054	MR Egger	13	-0.0121689	0.239191	0.960337	0.987905	0.618175	1.57877
Gastric cancer || id:ebi-a-GCST90018849	genus.Bacteroides.id.918	MR Egger	9	-1.36508	0.901584	0.173772	0.25536	0.0436223	1.49485
Gastric cancer || id:ebi-a-GCST90018849	genus.Barnesiella.id.944	MR Egger	14	-0.475791	0.489156	0.349912	0.621393	0.238226	1.62086
Gastric cancer || id:ebi-a-GCST90018849	genus.Bifidobacterium.id.436	MR Egger	12	-0.171179	0.272583	0.544086	0.842671	0.493891	1.43776
Gastric cancer || id:ebi-a-GCST90018849	genus.Bilophila.id.3170	MR Egger	13	0.0928346	0.653496	0.889602	1.09728	0.304825	3.94989
Gastric cancer || id:ebi-a-GCST90018849	genus.Blautia.id.1992	MR Egger	13	0.229831	0.424888	0.599345	1.25839	0.547195	2.89392
Gastric cancer || id:ebi-a-GCST90018849	genus.Butyricicoccus.id.2055	MR Egger	8	0.148725	0.164893	0.401839	1.16035	0.839905	1.60306
Gastric cancer || id:ebi-a-GCST90018849	genus.Butyricimonas.id.945	MR Egger	13	-0.596725	0.366013	0.131304	0.550612	0.268713	1.12824
Gastric cancer || id:ebi-a-GCST90018849	genus.Butyrivibrio.id.1993	MR Egger	15	0.130214	0.16923	0.455378	1.13907	0.817523	1.58709
Gastric cancer || id:ebi-a-GCST90018849	genus.CandidatusSoleaferrea.id.11350	MR Egger	10	-0.193117	0.778268	0.810279	0.824385	0.179331	3.78971
Gastric cancer || id:ebi-a-GCST90018849	genus.Catenibacterium.id.2153	MR Egger	5	-1.92521	0.790056	0.092765	0.145846	0.0310016	0.686124
Gastric cancer || id:ebi-a-GCST90018849	genus.ChristensenellaceaeR.7group.id.11283	MR Egger	10	-0.153676	0.323199	0.647154	0.85755	0.455142	1.61574
Gastric cancer || id:ebi-a-GCST90018849	genus.Clostridiumsensustricto1.id.1873	MR Egger	7	-1.41634	0.522699	0.0422932	0.242601	0.0870886	0.675807
Gastric cancer || id:ebi-a-GCST90018849	genus.Collinsella.id.815	MR Egger	8	-0.0879734	0.460733	0.854868	0.915785	0.371201	2.25932
Gastric cancer || id:ebi-a-GCST90018849	genus.Coprobacter.id.949	MR Egger	11	-0.194659	0.381843	0.622466	0.823115	0.38943	1.73977
Gastric cancer || id:ebi-a-GCST90018849	genus.Coprococcus1.id.11301	MR Egger	11	0.214156	0.432066	0.632015	1.23882	0.531159	2.88927
Gastric cancer || id:ebi-a-GCST90018849	genus.Coprococcus2.id.11302	MR Egger	8	-0.120048	1.26926	0.927727	0.886878	0.0736961	10.6729
Gastric cancer || id:ebi-a-GCST90018849	genus.Coprococcus3.id.11303	MR Egger	9	0.0630059	0.426953	0.886842	1.06503	0.461247	2.4592
Gastric cancer || id:ebi-a-GCST90018849	genus.DefluviitaleaceaeUCG011.id.11287	MR Egger	9	0.222636	0.351428	0.546528	1.24937	0.627406	2.48789
Gastric cancer || id:ebi-a-GCST90018849	genus.Desulfovibrio.id.3173	MR Egger	10	0.106008	0.253054	0.6863	1.11183	0.677072	1.82576
Gastric cancer || id:ebi-a-GCST90018849	genus.Dialister.id.2183	MR Egger	11	0.110314	0.739507	0.884707	1.11663	0.262076	4.75762
Gastric cancer || id:ebi-a-GCST90018849	genus.Dorea.id.1997	MR Egger	10	-0.323635	0.273753	0.271064	0.723514	0.423082	1.23729
Gastric cancer || id:ebi-a-GCST90018849	genus.Eggerthella.id.819	MR Egger	11	-0.625169	0.462973	0.209883	0.535171	0.215974	1.32612
Gastric cancer || id:ebi-a-GCST90018849	genus.Eisenbergiella.id.11304	MR Egger	11	0.189195	0.3636	0.615384	1.20828	0.592467	2.46416
Gastric cancer || id:ebi-a-GCST90018849	genus.Enterorhabdus.id.820	MR Egger	6	-0.0291061	0.167085	0.87017	0.971313	0.700057	1.34767
Gastric cancer || id:ebi-a-GCST90018849	genus.Erysipelatoclostridium.id.11381	MR Egger	15	-0.0689352	0.243442	0.781507	0.933387	0.579215	1.50413
Gastric cancer || id:ebi-a-GCST90018849	genus.ErysipelotrichaceaeUCG003.id.11384	MR Egger	16	-0.0477326	0.187885	0.803148	0.953389	0.659689	1.37785
Gastric cancer || id:ebi-a-GCST90018849	genus.Escherichia.Shigella.id.3504	MR Egger	10	-0.165663	0.458163	0.727029	0.847332	0.34519	2.07993
Gastric cancer || id:ebi-a-GCST90018849	genus.Faecalibacterium.id.2057	MR Egger	10	0.0410068	0.197908	0.841029	1.04186	0.706882	1.53558
Gastric cancer || id:ebi-a-GCST90018849	genus.FamilyXIIIAD3011group.id.11293	MR Egger	13	-0.282109	0.380831	0.474348	0.754191	0.357529	1.59093
Gastric cancer || id:ebi-a-GCST90018849	genus.FamilyXIIIUCG001.id.11294	MR Egger	8	0.423728	0.301048	0.208913	1.52765	0.84677	2.75601
Gastric cancer || id:ebi-a-GCST90018849	genus.Flavonifractor.id.2059	MR Egger	5	1.39592	1.06117	0.27986	4.03868	0.504606	32.3242
Gastric cancer || id:ebi-a-GCST90018849	genus.Fusicatenibacter.id.11305	MR Egger	18	0.317732	0.290053	0.289544	1.37401	0.778201	2.42598
Gastric cancer || id:ebi-a-GCST90018849	genus.Gordonibacter.id.821	MR Egger	12	-0.254359	0.188469	0.206901	0.775413	0.535926	1.12192
Gastric cancer || id:ebi-a-GCST90018849	genus.Haemophilus.id.3698	MR Egger	9	0.0790899	0.279138	0.785116	1.0823	0.62624	1.87049
Gastric cancer || id:ebi-a-GCST90018849	genus.Holdemanella.id.11393	MR Egger	11	-0.469191	0.421364	0.294345	0.625508	0.27388	1.42858
Gastric cancer || id:ebi-a-GCST90018849	genus.Holdemania.id.2157	MR Egger	15	-0.245302	0.220973	0.287069	0.782468	0.507424	1.2066
Gastric cancer || id:ebi-a-GCST90018849	genus.Howardella.id.2000	MR Egger	10	-0.0401485	0.199211	0.845308	0.960647	0.650118	1.4195
Gastric cancer || id:ebi-a-GCST90018849	genus.Hungatella.id.11306	MR Egger	5	0.236615	0.58479	0.712881	1.26695	0.402696	3.98606
Gastric cancer || id:ebi-a-GCST90018849	genus.Intestinibacter.id.11345	MR Egger	15	0.185302	0.299355	0.546608	1.20358	0.66936	2.16417
Gastric cancer || id:ebi-a-GCST90018849	genus.Intestinimonas.id.2062	MR Egger	17	0.0500527	0.169605	0.771952	1.05133	0.753993	1.46591
Gastric cancer || id:ebi-a-GCST90018849	genus.Lachnoclostridium.id.11308	MR Egger	13	-0.616689	0.385269	0.137755	0.539729	0.253646	1.14848
Gastric cancer || id:ebi-a-GCST90018849	genus.Lachnospira.id.2004	MR Egger	6	-0.385338	0.865782	0.679289	0.680221	0.124647	3.71209
Gastric cancer || id:ebi-a-GCST90018849	genus.LachnospiraceaeFCS020group.id.11314	MR Egger	12	-0.112471	0.137452	0.432276	0.893623	0.682579	1.16992
Gastric cancer || id:ebi-a-GCST90018849	genus.LachnospiraceaeNC2004group.id.11316	MR Egger	9	0.423471	0.272621	0.164288	1.52725	0.895059	2.60598
Gastric cancer || id:ebi-a-GCST90018849	genus.LachnospiraceaeND3007group.id.11317	MR Egger	3	-6.23137	3.35712	0.314592	0.00196675	2.72969e-06	1.41705
Gastric cancer || id:ebi-a-GCST90018849	genus.LachnospiraceaeNK4A136group.id.11319	MR Egger	15	0.0613198	0.207267	0.772018	1.06324	0.708275	1.5961
Gastric cancer || id:ebi-a-GCST90018849	genus.LachnospiraceaeUCG001.id.11321	MR Egger	13	0.384741	0.37641	0.328672	1.46923	0.702561	3.07254
Gastric cancer || id:ebi-a-GCST90018849	genus.LachnospiraceaeUCG004.id.11324	MR Egger	12	-0.660373	0.786859	0.420938	0.516659	0.110514	2.41541
Gastric cancer || id:ebi-a-GCST90018849	genus.LachnospiraceaeUCG008.id.11328	MR Egger	11	0.88942	0.456779	0.0833462	2.43372	0.994151	5.95783
Gastric cancer || id:ebi-a-GCST90018849	genus.LachnospiraceaeUCG010.id.11330	MR Egger	10	0.211775	0.286115	0.48035	1.23587	0.705386	2.1653
Gastric cancer || id:ebi-a-GCST90018849	genus.Lactobacillus.id.1837	MR Egger	10	0.286634	0.187705	0.165268	1.33194	0.921947	1.92425
Gastric cancer || id:ebi-a-GCST90018849	genus.Lactococcus.id.1851	MR Egger	9	-0.0215353	0.181618	0.908943	0.978695	0.685569	1.39715
Gastric cancer || id:ebi-a-GCST90018849	genus.Marvinbryantia.id.2005	MR Egger	10	0.342896	0.522077	0.529751	1.40902	0.506427	3.9203
Gastric cancer || id:ebi-a-GCST90018849	genus.Methanobrevibacter.id.123	MR Egger	6	-0.363947	0.226678	0.183641	0.694928	0.445643	1.08366
Gastric cancer || id:ebi-a-GCST90018849	genus.Odoribacter.id.952	MR Egger	7	0.622868	0.610423	0.354351	1.86427	0.563515	6.16752
Gastric cancer || id:ebi-a-GCST90018849	genus.Olsenella.id.822	MR Egger	11	0.129835	0.415392	0.761736	1.13864	0.504426	2.57025
Gastric cancer || id:ebi-a-GCST90018849	genus.Oscillibacter.id.2063	MR Egger	14	-0.190382	0.330588	0.575331	0.826643	0.43243	1.58023
Gastric cancer || id:ebi-a-GCST90018849	genus.Oscillospira.id.2064	MR Egger	8	-1.42144	0.602125	0.0562301	0.241367	0.0741547	0.785627
Gastric cancer || id:ebi-a-GCST90018849	genus.Oxalobacter.id.2978	MR Egger	11	-0.563835	0.326567	0.118324	0.569022	0.30002	1.07922
Gastric cancer || id:ebi-a-GCST90018849	genus.Parabacteroides.id.954	MR Egger	6	1.8936	0.818608	0.0817446	6.64327	1.33527	33.0518
Gastric cancer || id:ebi-a-GCST90018849	genus.Paraprevotella.id.962	MR Egger	13	-0.469709	0.284375	0.12682	0.625184	0.35805	1.09162
Gastric cancer || id:ebi-a-GCST90018849	genus.Parasutterella.id.2892	MR Egger	15	-0.0568401	0.228666	0.807575	0.944745	0.603491	1.47897
Gastric cancer || id:ebi-a-GCST90018849	genus.Peptococcus.id.2037	MR Egger	12	0.101406	0.241042	0.682873	1.10673	0.690019	1.77508
Gastric cancer || id:ebi-a-GCST90018849	genus.Phascolarctobacterium.id.2168	MR Egger	9	-0.277607	0.754978	0.723962	0.757595	0.172499	3.32727
Gastric cancer || id:ebi-a-GCST90018849	genus.Prevotella7.id.11182	MR Egger	11	-0.0172471	0.419662	0.968115	0.982901	0.431804	2.23734
Gastric cancer || id:ebi-a-GCST90018849	genus.Prevotella9.id.11183	MR Egger	15	0.0843132	0.383259	0.829296	1.08797	0.513311	2.30597
Gastric cancer || id:ebi-a-GCST90018849	genus.RikenellaceaeRC9gutgroup.id.11191	MR Egger	11	0.213657	0.322489	0.524236	1.2382	0.658085	2.32969
Gastric cancer || id:ebi-a-GCST90018849	genus.Romboutsia.id.11347	MR Egger	13	0.0308282	0.268721	0.910733	1.03131	0.609044	1.74634
Gastric cancer || id:ebi-a-GCST90018849	genus.Roseburia.id.2012	MR Egger	13	0.0241968	0.449675	0.958052	1.02449	0.424363	2.47331
Gastric cancer || id:ebi-a-GCST90018849	genus.Ruminiclostridium5.id.11355	MR Egger	11	0.321325	0.324019	0.347262	1.37895	0.7307	2.60232
Gastric cancer || id:ebi-a-GCST90018849	genus.Ruminiclostridium6.id.11356	MR Egger	15	-0.0616336	0.210956	0.774772	0.940227	0.621819	1.42168
Gastric cancer || id:ebi-a-GCST90018849	genus.Ruminiclostridium9.id.11357	MR Egger	9	0.455855	0.441445	0.336123	1.57752	0.664063	3.7475
Gastric cancer || id:ebi-a-GCST90018849	genus.RuminococcaceaeNK4A214group.id.11358	MR Egger	13	-0.475004	0.360978	0.214978	0.621883	0.306505	1.26177
Gastric cancer || id:ebi-a-GCST90018849	genus.RuminococcaceaeUCG002.id.11360	MR Egger	22	0.0151311	0.217544	0.945239	1.01525	0.662818	1.55506
Gastric cancer || id:ebi-a-GCST90018849	genus.RuminococcaceaeUCG003.id.11361	MR Egger	12	0.0889234	0.249959	0.729416	1.093	0.669653	1.78397
Gastric cancer || id:ebi-a-GCST90018849	genus.RuminococcaceaeUCG004.id.11362	MR Egger	11	0.295244	0.55423	0.607135	1.34345	0.45337	3.98101
Gastric cancer || id:ebi-a-GCST90018849	genus.RuminococcaceaeUCG005.id.11363	MR Egger	14	-0.0826861	0.27798	0.771207	0.92064	0.53391	1.58749
Gastric cancer || id:ebi-a-GCST90018849	genus.RuminococcaceaeUCG009.id.11366	MR Egger	12	0.585543	0.306288	0.08496	1.79597	0.985328	3.27352
Gastric cancer || id:ebi-a-GCST90018849	genus.RuminococcaceaeUCG010.id.11367	MR Egger	6	0.647955	0.82531	0.476285	1.91163	0.379215	9.63655
Gastric cancer || id:ebi-a-GCST90018849	genus.RuminococcaceaeUCG011.id.11368	MR Egger	8	-0.853479	0.33861	0.0452543	0.42593	0.219335	0.827122
Gastric cancer || id:ebi-a-GCST90018849	genus.RuminococcaceaeUCG013.id.11370	MR Egger	12	-0.128961	0.424778	0.767657	0.879008	0.382309	2.02102
Gastric cancer || id:ebi-a-GCST90018849	genus.RuminococcaceaeUCG014.id.11371	MR Egger	11	0.206531	0.310221	0.522264	1.22941	0.669314	2.25819
Gastric cancer || id:ebi-a-GCST90018849	genus.Ruminococcus1.id.11373	MR Egger	10	0.730366	0.397789	0.103669	2.07584	0.951896	4.52688
Gastric cancer || id:ebi-a-GCST90018849	genus.Ruminococcus2.id.11374	MR Egger	15	0.0276387	0.141559	0.84822	1.02802	0.778943	1.35675
Gastric cancer || id:ebi-a-GCST90018849	genus.Sellimonas.id.14369	MR Egger	9	1.1033	0.57795	0.0979024	3.01411	0.970951	9.35664
Gastric cancer || id:ebi-a-GCST90018849	genus.Senegalimassilia.id.11160	MR Egger	5	0.0351564	0.31881	0.919155	1.03578	0.554488	1.93484
Gastric cancer || id:ebi-a-GCST90018849	genus.Slackia.id.825	MR Egger	6	-0.734453	0.391952	0.134235	0.479768	0.222533	1.03435
Gastric cancer || id:ebi-a-GCST90018849	genus.Streptococcus.id.1853	MR Egger	15	0.130355	0.416458	0.75924	1.13923	0.503635	2.57697
Gastric cancer || id:ebi-a-GCST90018849	genus.Subdoligranulum.id.2070	MR Egger	11	-0.16167	0.186687	0.408985	0.850722	0.590033	1.22659
Gastric cancer || id:ebi-a-GCST90018849	genus.Sutterella.id.2896	MR Egger	12	-0.615945	0.823296	0.471601	0.54013	0.107571	2.71208
Gastric cancer || id:ebi-a-GCST90018849	genus.Terrisporobacter.id.11348	MR Egger	5	-0.0524572	0.194705	0.805075	0.948895	0.647862	1.38981
Gastric cancer || id:ebi-a-GCST90018849	genus.Turicibacter.id.2162	MR Egger	10	-0.254083	0.410461	0.553119	0.775628	0.346946	1.73398
Gastric cancer || id:ebi-a-GCST90018849	genus.Tyzzerella3.id.11335	MR Egger	13	0.225341	0.277684	0.434287	1.25275	0.726933	2.15891
Gastric cancer || id:ebi-a-GCST90018849	genus.Veillonella.id.2198	MR Egger	8	-1.90155	1.05755	0.122278	0.149337	0.0187916	1.18678
Gastric cancer || id:ebi-a-GCST90018849	genus.Victivallis.id.2256	MR Egger	10	-0.205267	0.5697	0.727945	0.81443	0.266634	2.48767
Gastric cancer || id:ebi-a-GCST90018849	order.Actinomycetales.id.420	MR Egger	5	-0.0767977	0.482658	0.883687	0.926077	0.359584	2.38503
Gastric cancer || id:ebi-a-GCST90018849	order.Bacillales.id.1674	MR Egger	9	0.0455492	0.195976	0.822859	1.0466	0.712793	1.53674
Gastric cancer || id:ebi-a-GCST90018849	order.Bacteroidales.id.913	MR Egger	14	0.128309	0.158596	0.434244	1.1369	0.833153	1.5514
Gastric cancer || id:ebi-a-GCST90018849	order.Bifidobacteriales.id.432	MR Egger	12	-0.412172	0.310643	0.214063	0.662211	0.360223	1.21737
Gastric cancer || id:ebi-a-GCST90018849	order.Burkholderiales.id.2874	MR Egger	11	-0.729979	0.412693	0.110712	0.481919	0.214626	1.08209
Gastric cancer || id:ebi-a-GCST90018849	order.Clostridiales.id.1863	MR Egger	13	0.0384766	0.439918	0.931875	1.03923	0.438778	2.46136
Gastric cancer || id:ebi-a-GCST90018849	order.Coriobacteriales.id.810	MR Egger	14	0.0335967	0.36129	0.927445	1.03417	0.509395	2.09955
Gastric cancer || id:ebi-a-GCST90018849	order.Desulfovibrionales.id.3156	MR Egger	12	-0.0660341	0.232685	0.782359	0.936099	0.593276	1.47702
Gastric cancer || id:ebi-a-GCST90018849	order.Enterobacteriales.id.3468	MR Egger	7	0.659634	0.748096	0.418277	1.93408	0.446358	8.38045
Gastric cancer || id:ebi-a-GCST90018849	order.Erysipelotrichales.id.2148	MR Egger	13	-0.284027	0.492086	0.575434	0.752747	0.286931	1.97479
Gastric cancer || id:ebi-a-GCST90018849	order.Gastranaerophilales.id.1591	MR Egger	9	-0.249355	0.260063	0.369586	0.779303	0.468097	1.29741
Gastric cancer || id:ebi-a-GCST90018849	order.Lactobacillales.id.1800	MR Egger	15	0.187695	0.281436	0.516486	1.20647	0.694947	2.09449
Gastric cancer || id:ebi-a-GCST90018849	order.Methanobacteriales.id.120	MR Egger	10	-0.141836	0.226087	0.547912	0.867764	0.557125	1.35161
Gastric cancer || id:ebi-a-GCST90018849	order.MollicutesRF9.id.11579	MR Egger	13	-0.248058	0.330071	0.468109	0.780315	0.408609	1.49016
Gastric cancer || id:ebi-a-GCST90018849	order.NB1n.id.3953	MR Egger	13	-0.134063	0.144575	0.373673	0.874535	0.658738	1.16103
Gastric cancer || id:ebi-a-GCST90018849	order.Pasteurellales.id.3688	MR Egger	14	0.0254066	0.192317	0.897089	1.02573	0.703607	1.49533
Gastric cancer || id:ebi-a-GCST90018849	order.Rhodospirillales.id.2667	MR Egger	14	-0.0595783	0.428708	0.891777	0.942162	0.406633	2.18297
Gastric cancer || id:ebi-a-GCST90018849	order.Selenomonadales.id.2165	MR Egger	12	-0.0494947	0.509123	0.924476	0.95171	0.350858	2.58154
Gastric cancer || id:ebi-a-GCST90018849	order.Verrucomicrobiales.id.4030	MR Egger	11	-0.845573	0.720414	0.270626	0.429311	0.104603	1.76198
Gastric cancer || id:ebi-a-GCST90018849	order.Victivallales.id.2254	MR Egger	8	0.114687	0.232872	0.639875	1.12152	0.710531	1.77024
Gastric cancer || id:ebi-a-GCST90018849	phylum.Actinobacteria.id.400	MR Egger	15	0.547506	0.68207	0.436571	1.72894	0.45414	6.58216
Gastric cancer || id:ebi-a-GCST90018849	phylum.Bacteroidetes.id.905	MR Egger	12	0.0239117	0.152138	0.878238	1.0242	0.76012	1.38003
Gastric cancer || id:ebi-a-GCST90018849	phylum.Cyanobacteria.id.1500	MR Egger	8	-0.709198	0.447462	0.164074	0.492039	0.204697	1.18273
Gastric cancer || id:ebi-a-GCST90018849	phylum.Euryarchaeota.id.55	MR Egger	12	-0.54187	0.188399	0.0164931	0.581659	0.402069	0.841468
Gastric cancer || id:ebi-a-GCST90018849	phylum.Firmicutes.id.1672	MR Egger	16	-0.0533099	0.23842	0.826301	0.948086	0.594156	1.51285
Gastric cancer || id:ebi-a-GCST90018849	phylum.Lentisphaerae.id.2238	MR Egger	9	0.0744483	0.233638	0.75929	1.07729	0.681485	1.70298
Gastric cancer || id:ebi-a-GCST90018849	phylum.Proteobacteria.id.2375	MR Egger	12	0.348412	0.461894	0.468054	1.41682	0.572982	3.50337
Gastric cancer || id:ebi-a-GCST90018849	phylum.Tenericutes.id.3919	MR Egger	12	0.285818	0.35085	0.434247	1.33085	0.669083	2.64715
Gastric cancer || id:ebi-a-GCST90018849	phylum.Verrucomicrobia.id.3982	MR Egger	12	0.124024	0.195622	0.540312	1.13204	0.771518	1.66104
Gastric cancer || id:ebi-a-GCST90018849	class.Actinobacteria.id.419	WM	15	-0.0759088	0.141823	0.592486	0.926901	0.701958	1.22393
Gastric cancer || id:ebi-a-GCST90018849	class.Alphaproteobacteria.id.2379	WM	7	-0.00868804	0.126065	0.945055	0.99135	0.774316	1.26922
Gastric cancer || id:ebi-a-GCST90018849	class.Bacilli.id.1673	WM	18	0.0960179	0.0999103	0.336532	1.10078	0.905013	1.33889
Gastric cancer || id:ebi-a-GCST90018849	class.Bacteroidia.id.912	WM	14	0.0107645	0.0899677	0.904762	1.01082	0.847409	1.20575
Gastric cancer || id:ebi-a-GCST90018849	class.Betaproteobacteria.id.2867	WM	12	0.143647	0.142012	0.311773	1.15448	0.87398	1.52499
Gastric cancer || id:ebi-a-GCST90018849	class.Clostridia.id.1859	WM	12	0.0962781	0.135521	0.477439	1.10107	0.844219	1.43606
Gastric cancer || id:ebi-a-GCST90018849	class.Coriobacteriia.id.809	WM	14	-0.139446	0.118663	0.239938	0.86984	0.689337	1.09761
Gastric cancer || id:ebi-a-GCST90018849	class.Deltaproteobacteria.id.3087	WM	13	-0.160646	0.112289	0.15253	0.851593	0.683361	1.06124
Gastric cancer || id:ebi-a-GCST90018849	class.Erysipelotrichia.id.2147	WM	13	-0.0603203	0.136776	0.659201	0.941463	0.720075	1.23092
Gastric cancer || id:ebi-a-GCST90018849	class.Gammaproteobacteria.id.3303	WM	6	0.152915	0.178918	0.392735	1.16523	0.820564	1.65466
Gastric cancer || id:ebi-a-GCST90018849	class.Lentisphaeria.id.2250	WM	8	0.0133772	0.0880027	0.87918	1.01347	0.852904	1.20426
Gastric cancer || id:ebi-a-GCST90018849	class.Melainabacteria.id.1589	WM	10	-0.114317	0.0896494	0.202253	0.891975	0.748241	1.06332
Gastric cancer || id:ebi-a-GCST90018849	class.Methanobacteria.id.119	WM	10	-0.106339	0.0764386	0.164174	0.89912	0.774019	1.04444
Gastric cancer || id:ebi-a-GCST90018849	class.Mollicutes.id.3920	WM	12	-0.0814586	0.101317	0.421399	0.921771	0.755753	1.12426
Gastric cancer || id:ebi-a-GCST90018849	class.Negativicutes.id.2164	WM	12	-0.106567	0.136706	0.435664	0.898915	0.687626	1.17513
Gastric cancer || id:ebi-a-GCST90018849	class.Verrucomicrobiae.id.4029	WM	11	-0.0754669	0.133722	0.57251	0.92731	0.713508	1.20518
Gastric cancer || id:ebi-a-GCST90018849	family.Acidaminococcaceae.id.2166	WM	7	0.152919	0.15947	0.3376	1.16523	0.852448	1.59278
Gastric cancer || id:ebi-a-GCST90018849	family.Actinomycetaceae.id.421	WM	5	-0.291536	0.134976	0.0307798	0.747115	0.573447	0.973378
Gastric cancer || id:ebi-a-GCST90018849	family.Alcaligenaceae.id.2875	WM	12	0.201881	0.155146	0.19318	1.2237	0.902844	1.65859
Gastric cancer || id:ebi-a-GCST90018849	family.Bacteroidaceae.id.917	WM	9	-0.202867	0.197462	0.304244	0.816387	0.554387	1.20221
Gastric cancer || id:ebi-a-GCST90018849	family.BacteroidalesS24.7group.id.11173	WM	8	-0.0222444	0.0917383	0.808411	0.978001	0.817053	1.17065
Gastric cancer || id:ebi-a-GCST90018849	family.Bifidobacteriaceae.id.433	WM	12	-0.0191352	0.125755	0.879058	0.981047	0.766735	1.25526
Gastric cancer || id:ebi-a-GCST90018849	family.Christensenellaceae.id.1866	WM	11	0.126331	0.0907234	0.163775	1.13466	0.949816	1.35547
Gastric cancer || id:ebi-a-GCST90018849	family.Clostridiaceae1.id.1869	WM	10	0.00578007	0.13717	0.966389	1.0058	0.768686	1.31605
Gastric cancer || id:ebi-a-GCST90018849	family.ClostridialesvadinBB60group.id.11286	WM	15	-0.0865095	0.0882244	0.326809	0.917127	0.771492	1.09025
Gastric cancer || id:ebi-a-GCST90018849	family.Coriobacteriaceae.id.811	WM	14	-0.139446	0.121758	0.252099	0.86984	0.685167	1.10429
Gastric cancer || id:ebi-a-GCST90018849	family.Defluviitaleaceae.id.1924	WM	10	0.0096581	0.103357	0.925551	1.0097	0.824547	1.23644
Gastric cancer || id:ebi-a-GCST90018849	family.Desulfovibrionaceae.id.3169	WM	10	-0.147514	0.114017	0.195738	0.862851	0.690053	1.07892
Gastric cancer || id:ebi-a-GCST90018849	family.Enterobacteriaceae.id.3469	WM	7	-0.0461749	0.142678	0.746217	0.954875	0.721933	1.26298
Gastric cancer || id:ebi-a-GCST90018849	family.Erysipelotrichaceae.id.2149	WM	13	-0.0603203	0.124004	0.626656	0.941463	0.738328	1.20049
Gastric cancer || id:ebi-a-GCST90018849	family.FamilyXI.id.1936	WM	8	0.0419804	0.0732394	0.566513	1.04287	0.903419	1.20386
Gastric cancer || id:ebi-a-GCST90018849	family.FamilyXIII.id.1957	WM	10	0.10943	0.149964	0.465567	1.11564	0.831521	1.49685
Gastric cancer || id:ebi-a-GCST90018849	family.Lachnospiraceae.id.1987	WM	17	0.00216315	0.1217	0.985819	1.00217	0.789489	1.27213
Gastric cancer || id:ebi-a-GCST90018849	family.Lactobacillaceae.id.1836	WM	9	-0.00834125	0.0944298	0.929612	0.991693	0.824133	1.19332
Gastric cancer || id:ebi-a-GCST90018849	family.Methanobacteriaceae.id.121	WM	10	-0.106339	0.0789626	0.178076	0.89912	0.770199	1.04962
Gastric cancer || id:ebi-a-GCST90018849	family.Oxalobacteraceae.id.2966	WM	14	-0.0531099	0.0857798	0.535822	0.948276	0.801526	1.12189
Gastric cancer || id:ebi-a-GCST90018849	family.Pasteurellaceae.id.3689	WM	14	-0.00268651	0.0970273	0.977911	0.997317	0.824597	1.20621
Gastric cancer || id:ebi-a-GCST90018849	family.Peptococcaceae.id.2024	WM	9	0.0302784	0.137176	0.825305	1.03074	0.787741	1.3487
Gastric cancer || id:ebi-a-GCST90018849	family.Peptostreptococcaceae.id.2042	WM	14	0.0737328	0.113428	0.515667	1.07652	0.861925	1.34454
Gastric cancer || id:ebi-a-GCST90018849	family.Porphyromonadaceae.id.943	WM	9	0.226107	0.176944	0.201305	1.25371	0.886296	1.77343
Gastric cancer || id:ebi-a-GCST90018849	family.Prevotellaceae.id.960	WM	16	0.0181971	0.101321	0.857467	1.01836	0.834943	1.24208
Gastric cancer || id:ebi-a-GCST90018849	family.Rhodospirillaceae.id.2717	WM	15	-0.141698	0.0863011	0.100611	0.867883	0.732825	1.02783
Gastric cancer || id:ebi-a-GCST90018849	family.Rikenellaceae.id.967	WM	19	-0.140289	0.104893	0.181076	0.869107	0.707598	1.06748
Gastric cancer || id:ebi-a-GCST90018849	family.Ruminococcaceae.id.2050	WM	10	-0.0235015	0.121691	0.846862	0.976772	0.769498	1.23988
Gastric cancer || id:ebi-a-GCST90018849	family.Streptococcaceae.id.1850	WM	14	0.0381214	0.118933	0.748568	1.03886	0.822845	1.31158
Gastric cancer || id:ebi-a-GCST90018849	family.Veillonellaceae.id.2172	WM	19	-0.0761301	0.102774	0.458843	0.926696	0.757625	1.1335
Gastric cancer || id:ebi-a-GCST90018849	family.Verrucomicrobiaceae.id.4036	WM	11	-0.0753859	0.134692	0.575689	0.927386	0.712211	1.20757
Gastric cancer || id:ebi-a-GCST90018849	family.Victivallaceae.id.2255	WM	12	0.00968971	0.0681137	0.886876	1.00974	0.883545	1.15395
Gastric cancer || id:ebi-a-GCST90018849	genus..Clostridiuminnocuumgroup.id.14397	WM	9	-0.0461853	0.10473	0.659216	0.954865	0.777668	1.17244
Gastric cancer || id:ebi-a-GCST90018849	genus..Eubacteriumbrachygroup.id.11296	WM	10	0.0832149	0.0875166	0.341682	1.08678	0.91547	1.29014
Gastric cancer || id:ebi-a-GCST90018849	genus..Eubacteriumcoprostanoligenesgroup.id.11375	WM	13	-0.127388	0.134132	0.342252	0.880392	0.676863	1.14512
Gastric cancer || id:ebi-a-GCST90018849	genus..Eubacteriumeligensgroup.id.14372	WM	7	0.146135	0.167832	0.383906	1.15735	0.832921	1.60815
Gastric cancer || id:ebi-a-GCST90018849	genus..Eubacteriumfissicatenagroup.id.14373	WM	9	-0.0604866	0.0877663	0.490711	0.941306	0.792543	1.11799
Gastric cancer || id:ebi-a-GCST90018849	genus..Eubacteriumhalliigroup.id.11338	WM	16	0.0167646	0.112234	0.881259	1.01691	0.816104	1.26711
Gastric cancer || id:ebi-a-GCST90018849	genus..Eubacteriumnodatumgroup.id.11297	WM	11	-0.00152243	0.072549	0.983258	0.998479	0.866132	1.15105
Gastric cancer || id:ebi-a-GCST90018849	genus..Eubacteriumoxidoreducensgroup.id.11339	WM	5	-0.0155894	0.0917124	0.865025	0.984532	0.82255	1.17841
Gastric cancer || id:ebi-a-GCST90018849	genus..Eubacteriumrectalegroup.id.14374	WM	8	-0.166334	0.176434	0.345806	0.846764	0.59921	1.19659
Gastric cancer || id:ebi-a-GCST90018849	genus..Eubacteriumruminantiumgroup.id.11340	WM	18	0.100263	0.0789572	0.204142	1.10546	0.946965	1.29049
Gastric cancer || id:ebi-a-GCST90018849	genus..Eubacteriumventriosumgroup.id.11341	WM	15	0.136146	0.123472	0.270182	1.14585	0.899551	1.45958
Gastric cancer || id:ebi-a-GCST90018849	genus..Eubacteriumxylanophilumgroup.id.14375	WM	9	0.0342783	0.165668	0.83608	1.03487	0.747942	1.43188
Gastric cancer || id:ebi-a-GCST90018849	genus..Ruminococcusgauvreauiigroup.id.11342	WM	12	-0.120772	0.132786	0.363073	0.886236	0.683155	1.14969
Gastric cancer || id:ebi-a-GCST90018849	genus..Ruminococcusgnavusgroup.id.14376	WM	12	0.0132036	0.0887977	0.881796	1.01329	0.851428	1.20593
Gastric cancer || id:ebi-a-GCST90018849	genus..Ruminococcustorquesgroup.id.14377	WM	9	0.142345	0.0999767	0.154509	1.15297	0.947802	1.40256
Gastric cancer || id:ebi-a-GCST90018849	genus.Actinomyces.id.423	WM	7	-0.130425	0.10847	0.229204	0.877722	0.70962	1.08565
Gastric cancer || id:ebi-a-GCST90018849	genus.Adlercreutzia.id.812	WM	8	0.101151	0.119979	0.399189	1.10644	0.874583	1.39977
Gastric cancer || id:ebi-a-GCST90018849	genus.Akkermansia.id.4037	WM	11	-0.0753549	0.135757	0.578846	0.927414	0.710747	1.21013
Gastric cancer || id:ebi-a-GCST90018849	genus.Alistipes.id.968	WM	14	0.0141782	0.118762	0.904972	1.01428	0.803647	1.28012
Gastric cancer || id:ebi-a-GCST90018849	genus.Allisonella.id.2174	WM	8	0.0211873	0.0672094	0.752577	1.02141	0.895348	1.16523
Gastric cancer || id:ebi-a-GCST90018849	genus.Alloprevotella.id.961	WM	6	-0.00620448	0.0719196	0.931252	0.993815	0.86315	1.14426
Gastric cancer || id:ebi-a-GCST90018849	genus.Anaerofilum.id.2053	WM	11	0.110106	0.0932929	0.237915	1.1164	0.929835	1.34039
Gastric cancer || id:ebi-a-GCST90018849	genus.Anaerostipes.id.1991	WM	13	0.197605	0.146665	0.177877	1.21848	0.91406	1.62429
Gastric cancer || id:ebi-a-GCST90018849	genus.Anaerotruncus.id.2054	WM	13	0.0492113	0.113401	0.664318	1.05044	0.841092	1.3119
Gastric cancer || id:ebi-a-GCST90018849	genus.Bacteroides.id.918	WM	9	-0.202867	0.190202	0.286159	0.816387	0.562331	1.18522
Gastric cancer || id:ebi-a-GCST90018849	genus.Barnesiella.id.944	WM	14	-0.0405511	0.136565	0.766516	0.96026	0.734754	1.25498
Gastric cancer || id:ebi-a-GCST90018849	genus.Bifidobacterium.id.436	WM	12	-0.0362383	0.108903	0.739316	0.96441	0.779044	1.19388
Gastric cancer || id:ebi-a-GCST90018849	genus.Bilophila.id.3170	WM	13	-0.141344	0.11332	0.212289	0.868191	0.695272	1.08411
Gastric cancer || id:ebi-a-GCST90018849	genus.Blautia.id.1992	WM	13	-0.0731285	0.133949	0.585107	0.929481	0.714859	1.20854
Gastric cancer || id:ebi-a-GCST90018849	genus.Butyricicoccus.id.2055	WM	8	0.0442803	0.11974	0.71153	1.04528	0.826619	1.32177
Gastric cancer || id:ebi-a-GCST90018849	genus.Butyricimonas.id.945	WM	13	0.0757883	0.1498	0.612905	1.07873	0.804271	1.44686
Gastric cancer || id:ebi-a-GCST90018849	genus.Butyrivibrio.id.1993	WM	15	0.016274	0.058468	0.780752	1.01641	0.906356	1.13982
Gastric cancer || id:ebi-a-GCST90018849	genus.CandidatusSoleaferrea.id.11350	WM	10	0.100085	0.0850649	0.239364	1.10527	0.93553	1.3058
Gastric cancer || id:ebi-a-GCST90018849	genus.Catenibacterium.id.2153	WM	5	-0.0830904	0.127726	0.515347	0.920268	0.716459	1.18205
Gastric cancer || id:ebi-a-GCST90018849	genus.ChristensenellaceaeR.7group.id.11283	WM	10	0.148184	0.152259	0.330437	1.15973	0.860498	1.56301
Gastric cancer || id:ebi-a-GCST90018849	genus.Clostridiumsensustricto1.id.1873	WM	7	-0.116905	0.187375	0.532687	0.88967	0.616215	1.28447
Gastric cancer || id:ebi-a-GCST90018849	genus.Collinsella.id.815	WM	8	0.00125317	0.140184	0.992867	1.00125	0.760707	1.31787
Gastric cancer || id:ebi-a-GCST90018849	genus.Coprobacter.id.949	WM	11	0.023045	0.0921881	0.802605	1.02331	0.854154	1.22597
Gastric cancer || id:ebi-a-GCST90018849	genus.Coprococcus1.id.11301	WM	11	0.0646429	0.152457	0.671561	1.06678	0.791225	1.4383
Gastric cancer || id:ebi-a-GCST90018849	genus.Coprococcus2.id.11302	WM	8	-0.00885544	0.14889	0.952573	0.991184	0.740314	1.32706
Gastric cancer || id:ebi-a-GCST90018849	genus.Coprococcus3.id.11303	WM	9	0.00326745	0.142854	0.981752	1.00327	0.758262	1.32745
Gastric cancer || id:ebi-a-GCST90018849	genus.DefluviitaleaceaeUCG011.id.11287	WM	9	-0.0283002	0.101418	0.78021	0.972096	0.796857	1.18587
Gastric cancer || id:ebi-a-GCST90018849	genus.Desulfovibrio.id.3173	WM	10	0.122728	0.102192	0.229767	1.13058	0.925364	1.3813
Gastric cancer || id:ebi-a-GCST90018849	genus.Dialister.id.2183	WM	11	-0.0344425	0.134917	0.798501	0.966144	0.741649	1.25859
Gastric cancer || id:ebi-a-GCST90018849	genus.Dorea.id.1997	WM	10	-0.210052	0.154187	0.173096	0.810542	0.599141	1.09653
Gastric cancer || id:ebi-a-GCST90018849	genus.Eggerthella.id.819	WM	11	-0.0751064	0.0727007	0.301562	0.927645	0.804447	1.06971
Gastric cancer || id:ebi-a-GCST90018849	genus.Eisenbergiella.id.11304	WM	11	-0.0187936	0.0748684	0.801797	0.981382	0.84744	1.13649
Gastric cancer || id:ebi-a-GCST90018849	genus.Enterorhabdus.id.820	WM	6	0.0473248	0.0856961	0.580784	1.04846	0.886353	1.24022
Gastric cancer || id:ebi-a-GCST90018849	genus.Erysipelatoclostridium.id.11381	WM	15	0.0473264	0.0906387	0.601571	1.04846	0.87781	1.2523
Gastric cancer || id:ebi-a-GCST90018849	genus.ErysipelotrichaceaeUCG003.id.11384	WM	16	0.0712429	0.097814	0.466399	1.07384	0.886502	1.30077
Gastric cancer || id:ebi-a-GCST90018849	genus.Escherichia.Shigella.id.3504	WM	10	0.111397	0.173125	0.519934	1.11784	0.796181	1.56945
Gastric cancer || id:ebi-a-GCST90018849	genus.Faecalibacterium.id.2057	WM	10	0.00198733	0.142103	0.988842	1.00199	0.758407	1.3238
Gastric cancer || id:ebi-a-GCST90018849	genus.FamilyXIIIAD3011group.id.11293	WM	13	0.0538063	0.104228	0.60569	1.05528	0.860294	1.29446
Gastric cancer || id:ebi-a-GCST90018849	genus.FamilyXIIIUCG001.id.11294	WM	8	0.113956	0.124171	0.358761	1.1207	0.878605	1.42951
Gastric cancer || id:ebi-a-GCST90018849	genus.Flavonifractor.id.2059	WM	5	-0.127128	0.194588	0.513551	0.880621	0.601385	1.28951
Gastric cancer || id:ebi-a-GCST90018849	genus.Fusicatenibacter.id.11305	WM	18	-0.0492698	0.129088	0.702701	0.951924	0.73913	1.22598
Gastric cancer || id:ebi-a-GCST90018849	genus.Gordonibacter.id.821	WM	12	-0.0487721	0.0665779	0.463829	0.952398	0.835884	1.08515
Gastric cancer || id:ebi-a-GCST90018849	genus.Haemophilus.id.3698	WM	9	0.085034	0.0968235	0.379815	1.08875	0.900559	1.31628
Gastric cancer || id:ebi-a-GCST90018849	genus.Holdemanella.id.11393	WM	11	0.00580238	0.100038	0.953747	1.00582	0.826734	1.2237
Gastric cancer || id:ebi-a-GCST90018849	genus.Holdemania.id.2157	WM	15	0.029309	0.0887235	0.741143	1.02974	0.865378	1.22533
Gastric cancer || id:ebi-a-GCST90018849	genus.Howardella.id.2000	WM	10	-0.0271438	0.0685552	0.692148	0.973221	0.850856	1.11318
Gastric cancer || id:ebi-a-GCST90018849	genus.Hungatella.id.11306	WM	5	-0.125046	0.115701	0.279797	0.882456	0.703407	1.10708
Gastric cancer || id:ebi-a-GCST90018849	genus.Intestinibacter.id.11345	WM	15	0.0143845	0.0942171	0.878656	1.01449	0.843428	1.22024
Gastric cancer || id:ebi-a-GCST90018849	genus.Intestinimonas.id.2062	WM	17	0.064789	0.0906546	0.474807	1.06693	0.893245	1.2744
Gastric cancer || id:ebi-a-GCST90018849	genus.Lachnoclostridium.id.11308	WM	13	-0.165199	0.120382	0.169974	0.847725	0.669552	1.07331
Gastric cancer || id:ebi-a-GCST90018849	genus.Lachnospira.id.2004	WM	6	0.0332689	0.172372	0.846954	1.03383	0.737433	1.44935
Gastric cancer || id:ebi-a-GCST90018849	genus.LachnospiraceaeFCS020group.id.11314	WM	12	-0.0911638	0.0935871	0.330004	0.912868	0.75988	1.09666
Gastric cancer || id:ebi-a-GCST90018849	genus.LachnospiraceaeNC2004group.id.11316	WM	9	-0.049551	0.0965758	0.607896	0.951657	0.787541	1.14997
Gastric cancer || id:ebi-a-GCST90018849	genus.LachnospiraceaeND3007group.id.11317	WM	3	0.226441	0.234461	0.334147	1.25413	0.792072	1.98573
Gastric cancer || id:ebi-a-GCST90018849	genus.LachnospiraceaeNK4A136group.id.11319	WM	15	0.0962834	0.104468	0.35671	1.10107	0.897202	1.35126
Gastric cancer || id:ebi-a-GCST90018849	genus.LachnospiraceaeUCG001.id.11321	WM	13	0.0808707	0.10588	0.444987	1.08423	0.881039	1.33428
Gastric cancer || id:ebi-a-GCST90018849	genus.LachnospiraceaeUCG004.id.11324	WM	12	-0.209292	0.148852	0.159712	0.811159	0.605899	1.08595
Gastric cancer || id:ebi-a-GCST90018849	genus.LachnospiraceaeUCG008.id.11328	WM	11	-0.121059	0.0861518	0.159969	0.885982	0.748326	1.04896
Gastric cancer || id:ebi-a-GCST90018849	genus.LachnospiraceaeUCG010.id.11330	WM	10	0.0804239	0.134984	0.551306	1.08375	0.831816	1.41198
Gastric cancer || id:ebi-a-GCST90018849	genus.Lactobacillus.id.1837	WM	10	-0.0324101	0.0924638	0.725951	0.96811	0.80764	1.16046
Gastric cancer || id:ebi-a-GCST90018849	genus.Lactococcus.id.1851	WM	9	0.0801506	0.0578519	0.165916	1.08345	0.967307	1.21354
Gastric cancer || id:ebi-a-GCST90018849	genus.Marvinbryantia.id.2005	WM	10	0.107104	0.13224	0.417984	1.11305	0.858915	1.44238
Gastric cancer || id:ebi-a-GCST90018849	genus.Methanobrevibacter.id.123	WM	6	-0.0641706	0.084862	0.449543	0.937845	0.794136	1.10756
Gastric cancer || id:ebi-a-GCST90018849	genus.Odoribacter.id.952	WM	7	-0.289604	0.186204	0.119874	0.74856	0.519669	1.07827
Gastric cancer || id:ebi-a-GCST90018849	genus.Olsenella.id.822	WM	11	-0.0990971	0.0843074	0.239824	0.905655	0.767713	1.06838
Gastric cancer || id:ebi-a-GCST90018849	genus.Oscillibacter.id.2063	WM	14	-0.0211077	0.0992629	0.831604	0.979113	0.806007	1.1894
Gastric cancer || id:ebi-a-GCST90018849	genus.Oscillospira.id.2064	WM	8	-0.155165	0.165145	0.34744	0.856274	0.619495	1.18355
Gastric cancer || id:ebi-a-GCST90018849	genus.Oxalobacter.id.2978	WM	11	-0.0587567	0.0773874	0.447701	0.942936	0.810231	1.09738
Gastric cancer || id:ebi-a-GCST90018849	genus.Parabacteroides.id.954	WM	6	-0.445177	0.246463	0.0708776	0.640711	0.395247	1.03862
Gastric cancer || id:ebi-a-GCST90018849	genus.Paraprevotella.id.962	WM	13	-0.00575358	0.0798499	0.942558	0.994263	0.850221	1.16271
Gastric cancer || id:ebi-a-GCST90018849	genus.Parasutterella.id.2892	WM	15	-0.046802	0.0978361	0.632386	0.954276	0.787761	1.15599
Gastric cancer || id:ebi-a-GCST90018849	genus.Peptococcus.id.2037	WM	12	0.145262	0.0883451	0.100122	1.15634	0.972492	1.37495
Gastric cancer || id:ebi-a-GCST90018849	genus.Phascolarctobacterium.id.2168	WM	9	0.12044	0.147203	0.413249	1.12799	0.845288	1.50525
Gastric cancer || id:ebi-a-GCST90018849	genus.Prevotella7.id.11182	WM	11	-0.0446875	0.0627611	0.476449	0.956296	0.845608	1.08147
Gastric cancer || id:ebi-a-GCST90018849	genus.Prevotella9.id.11183	WM	15	-0.0973911	0.104497	0.351336	0.907201	0.739187	1.1134
Gastric cancer || id:ebi-a-GCST90018849	genus.RikenellaceaeRC9gutgroup.id.11191	WM	11	0.0246117	0.0689753	0.721227	1.02492	0.895315	1.17328
Gastric cancer || id:ebi-a-GCST90018849	genus.Romboutsia.id.11347	WM	13	0.203079	0.11628	0.0807301	1.22517	0.975476	1.53878
Gastric cancer || id:ebi-a-GCST90018849	genus.Roseburia.id.2012	WM	13	0.119865	0.153469	0.434778	1.12734	0.834491	1.52297
Gastric cancer || id:ebi-a-GCST90018849	genus.Ruminiclostridium5.id.11355	WM	11	0.0748763	0.112121	0.504248	1.07775	0.865126	1.34263
Gastric cancer || id:ebi-a-GCST90018849	genus.Ruminiclostridium6.id.11356	WM	15	0.0598397	0.0981022	0.54188	1.06167	0.875955	1.28675
Gastric cancer || id:ebi-a-GCST90018849	genus.Ruminiclostridium9.id.11357	WM	9	-0.113869	0.144406	0.430382	0.892375	0.672398	1.18432
Gastric cancer || id:ebi-a-GCST90018849	genus.RuminococcaceaeNK4A214group.id.11358	WM	13	0.0444917	0.122019	0.715387	1.0455	0.823111	1.32797
Gastric cancer || id:ebi-a-GCST90018849	genus.RuminococcaceaeUCG002.id.11360	WM	22	0.0295113	0.0981998	0.763778	1.02995	0.849625	1.24855
Gastric cancer || id:ebi-a-GCST90018849	genus.RuminococcaceaeUCG003.id.11361	WM	12	-0.000689448	0.106447	0.994832	0.999311	0.811132	1.23115
Gastric cancer || id:ebi-a-GCST90018849	genus.RuminococcaceaeUCG004.id.11362	WM	11	0.109279	0.10512	0.298541	1.11547	0.907778	1.37069
Gastric cancer || id:ebi-a-GCST90018849	genus.RuminococcaceaeUCG005.id.11363	WM	14	0.0704178	0.10358	0.496606	1.07296	0.875816	1.31447
Gastric cancer || id:ebi-a-GCST90018849	genus.RuminococcaceaeUCG009.id.11366	WM	12	0.0945189	0.0828697	0.254048	1.09913	0.934349	1.29297
Gastric cancer || id:ebi-a-GCST90018849	genus.RuminococcaceaeUCG010.id.11367	WM	6	0.0817501	0.157489	0.603702	1.08518	0.796978	1.47761
Gastric cancer || id:ebi-a-GCST90018849	genus.RuminococcaceaeUCG011.id.11368	WM	8	-0.138789	0.0845892	0.100851	0.870412	0.73743	1.02737
Gastric cancer || id:ebi-a-GCST90018849	genus.RuminococcaceaeUCG013.id.11370	WM	12	0.109223	0.129476	0.398905	1.11541	0.865412	1.43763
Gastric cancer || id:ebi-a-GCST90018849	genus.RuminococcaceaeUCG014.id.11371	WM	11	0.0291024	0.124904	0.815763	1.02953	0.80597	1.3151
Gastric cancer || id:ebi-a-GCST90018849	genus.Ruminococcus1.id.11373	WM	10	-0.0320497	0.156656	0.837896	0.968458	0.712414	1.31653
Gastric cancer || id:ebi-a-GCST90018849	genus.Ruminococcus2.id.11374	WM	15	-0.0542792	0.0997879	0.586479	0.947168	0.778907	1.15178
Gastric cancer || id:ebi-a-GCST90018849	genus.Sellimonas.id.14369	WM	9	-0.02784	0.078163	0.721707	0.972544	0.834402	1.13356
Gastric cancer || id:ebi-a-GCST90018849	genus.Senegalimassilia.id.11160	WM	5	0.00929473	0.120791	0.938664	1.00934	0.796557	1.27896
Gastric cancer || id:ebi-a-GCST90018849	genus.Slackia.id.825	WM	6	-0.0837805	0.106317	0.43068	0.919633	0.746648	1.1327
Gastric cancer || id:ebi-a-GCST90018849	genus.Streptococcus.id.1853	WM	15	0.0436274	0.11644	0.7079	1.04459	0.831442	1.31239
Gastric cancer || id:ebi-a-GCST90018849	genus.Subdoligranulum.id.2070	WM	11	-0.0236411	0.106167	0.823786	0.976636	0.793161	1.20255
Gastric cancer || id:ebi-a-GCST90018849	genus.Sutterella.id.2896	WM	12	-0.0580128	0.134729	0.666768	0.943638	0.724638	1.22882
Gastric cancer || id:ebi-a-GCST90018849	genus.Terrisporobacter.id.11348	WM	5	0.0042784	0.106765	0.968035	1.00429	0.814663	1.23805
Gastric cancer || id:ebi-a-GCST90018849	genus.Turicibacter.id.2162	WM	10	0.0192542	0.111545	0.862956	1.01944	0.819243	1.26856
Gastric cancer || id:ebi-a-GCST90018849	genus.Tyzzerella3.id.11335	WM	13	0.0533498	0.0656277	0.416266	1.0548	0.927483	1.19959
Gastric cancer || id:ebi-a-GCST90018849	genus.Veillonella.id.2198	WM	8	0.104565	0.138424	0.45001	1.11023	0.846415	1.45627
Gastric cancer || id:ebi-a-GCST90018849	genus.Victivallis.id.2256	WM	10	-0.0703347	0.069527	0.311721	0.932082	0.813339	1.06816
Gastric cancer || id:ebi-a-GCST90018849	order.Actinomycetales.id.420	WM	5	-0.291523	0.141861	0.0398806	0.747125	0.565768	0.986616
Gastric cancer || id:ebi-a-GCST90018849	order.Bacillales.id.1674	WM	9	-0.0288378	0.062741	0.645779	0.971574	0.859151	1.09871
Gastric cancer || id:ebi-a-GCST90018849	order.Bacteroidales.id.913	WM	14	0.0107645	0.0912	0.906043	1.01082	0.845364	1.20866
Gastric cancer || id:ebi-a-GCST90018849	order.Bifidobacteriales.id.432	WM	12	-0.0191352	0.123523	0.87689	0.981047	0.770096	1.24978
Gastric cancer || id:ebi-a-GCST90018849	order.Burkholderiales.id.2874	WM	11	0.097591	0.15481	0.528437	1.10251	0.813966	1.49334
Gastric cancer || id:ebi-a-GCST90018849	order.Clostridiales.id.1863	WM	13	0.12195	0.122556	0.319707	1.1297	0.888466	1.43643
Gastric cancer || id:ebi-a-GCST90018849	order.Coriobacteriales.id.810	WM	14	-0.139446	0.120448	0.246977	0.86984	0.686929	1.10146
Gastric cancer || id:ebi-a-GCST90018849	order.Desulfovibrionales.id.3156	WM	12	-0.159406	0.111704	0.153567	0.85265	0.684994	1.06134
Gastric cancer || id:ebi-a-GCST90018849	order.Enterobacteriales.id.3468	WM	7	-0.0461749	0.134059	0.730518	0.954875	0.734231	1.24182
Gastric cancer || id:ebi-a-GCST90018849	order.Erysipelotrichales.id.2148	WM	13	-0.0603203	0.134924	0.654826	0.941463	0.722692	1.22646
Gastric cancer || id:ebi-a-GCST90018849	order.Gastranaerophilales.id.1591	WM	9	-0.1228	0.0893712	0.169427	0.88444	0.742325	1.05376
Gastric cancer || id:ebi-a-GCST90018849	order.Lactobacillales.id.1800	WM	15	0.0927432	0.107523	0.388387	1.09718	0.888695	1.35457
Gastric cancer || id:ebi-a-GCST90018849	order.Methanobacteriales.id.120	WM	10	-0.106339	0.078569	0.175912	0.89912	0.770794	1.04881
Gastric cancer || id:ebi-a-GCST90018849	order.MollicutesRF9.id.11579	WM	13	0.0835907	0.106897	0.434229	1.08718	0.881679	1.34059
Gastric cancer || id:ebi-a-GCST90018849	order.NB1n.id.3953	WM	13	-0.0923965	0.0566337	0.10279	0.911744	0.815953	1.01878
Gastric cancer || id:ebi-a-GCST90018849	order.Pasteurellales.id.3688	WM	14	-0.00268651	0.0880357	0.975655	0.997317	0.839258	1.18514
Gastric cancer || id:ebi-a-GCST90018849	order.Rhodospirillales.id.2667	WM	14	-0.143731	0.0921043	0.118635	0.86612	0.723065	1.03748
Gastric cancer || id:ebi-a-GCST90018849	order.Selenomonadales.id.2165	WM	12	-0.106567	0.135342	0.431053	0.898915	0.689466	1.17199
Gastric cancer || id:ebi-a-GCST90018849	order.Verrucomicrobiales.id.4030	WM	11	-0.0754669	0.139934	0.589676	0.92731	0.704874	1.21994
Gastric cancer || id:ebi-a-GCST90018849	order.Victivallales.id.2254	WM	8	0.0133772	0.0877286	0.878806	1.01347	0.853363	1.20361
Gastric cancer || id:ebi-a-GCST90018849	phylum.Actinobacteria.id.400	WM	15	-0.060719	0.161461	0.706873	0.941088	0.68579	1.29142
Gastric cancer || id:ebi-a-GCST90018849	phylum.Bacteroidetes.id.905	WM	12	0.00740934	0.0953745	0.938077	1.00744	0.835667	1.21451
Gastric cancer || id:ebi-a-GCST90018849	phylum.Cyanobacteria.id.1500	WM	8	0.108489	0.128263	0.397645	1.11459	0.866835	1.43316
Gastric cancer || id:ebi-a-GCST90018849	phylum.Euryarchaeota.id.55	WM	12	0.0631659	0.0655892	0.335521	1.0652	0.936703	1.21133
Gastric cancer || id:ebi-a-GCST90018849	phylum.Firmicutes.id.1672	WM	16	0.0666107	0.117929	0.572186	1.06888	0.848291	1.34683
Gastric cancer || id:ebi-a-GCST90018849	phylum.Lentisphaerae.id.2238	WM	9	-0.0210476	0.0724963	0.771566	0.979172	0.849472	1.12868
Gastric cancer || id:ebi-a-GCST90018849	phylum.Proteobacteria.id.2375	WM	12	-0.0394059	0.150883	0.793962	0.96136	0.715241	1.29217
Gastric cancer || id:ebi-a-GCST90018849	phylum.Tenericutes.id.3919	WM	12	-0.0814586	0.0967249	0.399694	0.921771	0.762586	1.11418
Gastric cancer || id:ebi-a-GCST90018849	phylum.Verrucomicrobia.id.3982	WM	12	0.0441235	0.100075	0.659281	1.04511	0.858969	1.27159
Gastric cancer || id:ebi-a-GCST90018849	class.Actinobacteria.id.419	WS	15	-0.0649982	0.155363	0.682028	0.937069	0.691073	1.27063
Gastric cancer || id:ebi-a-GCST90018849	class.Alphaproteobacteria.id.2379	WS	7	-0.018777	0.152054	0.905753	0.981398	0.728475	1.32214
Gastric cancer || id:ebi-a-GCST90018849	class.Bacilli.id.1673	WS	18	0.120385	0.108295	0.281767	1.12793	0.912221	1.39465
Gastric cancer || id:ebi-a-GCST90018849	class.Bacteroidia.id.912	WS	14	-0.00742142	0.0901686	0.935657	0.992606	0.831809	1.18449
Gastric cancer || id:ebi-a-GCST90018849	class.Betaproteobacteria.id.2867	WS	12	0.182318	0.210723	0.405402	1.2	0.793979	1.81364
Gastric cancer || id:ebi-a-GCST90018849	class.Clostridia.id.1859	WS	12	0.212274	0.187388	0.281385	1.23649	0.856409	1.78524
Gastric cancer || id:ebi-a-GCST90018849	class.Coriobacteriia.id.809	WS	14	-0.243827	0.195513	0.234356	0.783623	0.534175	1.14956
Gastric cancer || id:ebi-a-GCST90018849	class.Deltaproteobacteria.id.3087	WS	13	-0.168393	0.130229	0.220332	0.845022	0.654659	1.09074
Gastric cancer || id:ebi-a-GCST90018849	class.Erysipelotrichia.id.2147	WS	13	-0.0551451	0.198242	0.785616	0.946348	0.641659	1.39572
Gastric cancer || id:ebi-a-GCST90018849	class.Gammaproteobacteria.id.3303	WS	6	0.228511	0.221326	0.349185	1.25673	0.814413	1.93927
Gastric cancer || id:ebi-a-GCST90018849	class.Lentisphaeria.id.2250	WS	8	-0.00351026	0.107658	0.974899	0.996496	0.806928	1.2306
Gastric cancer || id:ebi-a-GCST90018849	class.Melainabacteria.id.1589	WS	10	-0.112768	0.101613	0.295868	0.893358	0.732033	1.09024
Gastric cancer || id:ebi-a-GCST90018849	class.Methanobacteria.id.119	WS	10	-0.13416	0.0847842	0.148025	0.87445	0.740569	1.03254
Gastric cancer || id:ebi-a-GCST90018849	class.Mollicutes.id.3920	WS	12	-0.0690677	0.114692	0.559248	0.933263	0.745378	1.16851
Gastric cancer || id:ebi-a-GCST90018849	class.Negativicutes.id.2164	WS	12	-0.0947954	0.160804	0.567431	0.909559	0.663669	1.24655
Gastric cancer || id:ebi-a-GCST90018849	class.Verrucomicrobiae.id.4029	WS	11	-0.165422	0.209645	0.448382	0.847536	0.56196	1.27824
Gastric cancer || id:ebi-a-GCST90018849	family.Acidaminococcaceae.id.2166	WS	7	0.114091	0.142152	0.452816	1.12085	0.848295	1.48099
Gastric cancer || id:ebi-a-GCST90018849	family.Actinomycetaceae.id.421	WS	5	-0.382244	0.224532	0.163892	0.682329	0.439409	1.05954
Gastric cancer || id:ebi-a-GCST90018849	family.Alcaligenaceae.id.2875	WS	12	0.232341	0.16457	0.185663	1.26155	0.913734	1.74176
Gastric cancer || id:ebi-a-GCST90018849	family.Bacteroidaceae.id.917	WS	9	0.040696	0.310973	0.899112	1.04154	0.566198	1.91593
Gastric cancer || id:ebi-a-GCST90018849	family.BacteroidalesS24.7group.id.11173	WS	8	-0.0325149	0.0984633	0.750894	0.968008	0.798115	1.17407
Gastric cancer || id:ebi-a-GCST90018849	family.Bifidobacteriaceae.id.433	WS	12	-0.0271461	0.140642	0.850465	0.973219	0.738743	1.28212
Gastric cancer || id:ebi-a-GCST90018849	family.Christensenellaceae.id.1866	WS	11	0.0280228	0.0874206	0.755149	1.02842	0.866475	1.22063
Gastric cancer || id:ebi-a-GCST90018849	family.Clostridiaceae1.id.1869	WS	10	0.0297245	0.157116	0.854142	1.03017	0.757129	1.40168
Gastric cancer || id:ebi-a-GCST90018849	family.ClostridialesvadinBB60group.id.11286	WS	15	-0.117434	0.113103	0.316735	0.889199	0.712399	1.10988
Gastric cancer || id:ebi-a-GCST90018849	family.Coriobacteriaceae.id.811	WS	14	-0.243827	0.188781	0.218993	0.783623	0.54127	1.13449
Gastric cancer || id:ebi-a-GCST90018849	family.Defluviitaleaceae.id.1924	WS	10	0.0246383	0.116119	0.836693	1.02494	0.816315	1.28689
Gastric cancer || id:ebi-a-GCST90018849	family.Desulfovibrionaceae.id.3169	WS	10	-0.153576	0.123248	0.244197	0.857636	0.673585	1.09198
Gastric cancer || id:ebi-a-GCST90018849	family.Enterobacteriaceae.id.3469	WS	7	-0.0611886	0.160826	0.716706	0.940646	0.686323	1.28921
Gastric cancer || id:ebi-a-GCST90018849	family.Erysipelotrichaceae.id.2149	WS	13	-0.0551451	0.204595	0.792098	0.946348	0.633718	1.41321
Gastric cancer || id:ebi-a-GCST90018849	family.FamilyXI.id.1936	WS	8	0.0449437	0.0999162	0.666443	1.04597	0.859941	1.27224
Gastric cancer || id:ebi-a-GCST90018849	family.FamilyXIII.id.1957	WS	10	0.100141	0.162689	0.553446	1.10533	0.803539	1.52046
Gastric cancer || id:ebi-a-GCST90018849	family.Lachnospiraceae.id.1987	WS	17	0.0399624	0.137255	0.774674	1.04077	0.795283	1.36204
Gastric cancer || id:ebi-a-GCST90018849	family.Lactobacillaceae.id.1836	WS	9	0.112305	0.103761	0.310641	1.11885	0.912957	1.37119
Gastric cancer || id:ebi-a-GCST90018849	family.Methanobacteriaceae.id.121	WS	10	-0.13416	0.0854623	0.150906	0.87445	0.739585	1.03391
Gastric cancer || id:ebi-a-GCST90018849	family.Oxalobacteraceae.id.2966	WS	14	-0.0645889	0.100079	0.52991	0.937453	0.770478	1.14061
Gastric cancer || id:ebi-a-GCST90018849	family.Pasteurellaceae.id.3689	WS	14	0.00452311	0.0936542	0.962215	1.00453	0.836073	1.20694
Gastric cancer || id:ebi-a-GCST90018849	family.Peptococcaceae.id.2024	WS	9	0.0330272	0.157414	0.839059	1.03358	0.75919	1.40714
Gastric cancer || id:ebi-a-GCST90018849	family.Peptostreptococcaceae.id.2042	WS	14	0.062077	0.125263	0.628466	1.06404	0.832404	1.36015
Gastric cancer || id:ebi-a-GCST90018849	family.Porphyromonadaceae.id.943	WS	9	0.250302	0.221461	0.291124	1.28441	0.832134	1.98252
Gastric cancer || id:ebi-a-GCST90018849	family.Prevotellaceae.id.960	WS	16	0.0103295	0.104467	0.922544	1.01038	0.823308	1.23997
Gastric cancer || id:ebi-a-GCST90018849	family.Rhodospirillaceae.id.2717	WS	15	-0.173366	0.107663	0.129648	0.84083	0.680869	1.03837
Gastric cancer || id:ebi-a-GCST90018849	family.Rikenellaceae.id.967	WS	19	-0.124883	0.119945	0.311582	0.882601	0.697694	1.11651
Gastric cancer || id:ebi-a-GCST90018849	family.Ruminococcaceae.id.2050	WS	10	-0.0102468	0.113447	0.930009	0.989805	0.792469	1.23628
Gastric cancer || id:ebi-a-GCST90018849	family.Streptococcaceae.id.1850	WS	14	0.0114379	0.122787	0.927203	1.0115	0.79515	1.28672
Gastric cancer || id:ebi-a-GCST90018849	family.Veillonellaceae.id.2172	WS	19	-0.0794341	0.0978472	0.427502	0.923639	0.762453	1.1189
Gastric cancer || id:ebi-a-GCST90018849	family.Verrucomicrobiaceae.id.4036	WS	11	-0.16021	0.206161	0.455084	0.851965	0.568766	1.27617
Gastric cancer || id:ebi-a-GCST90018849	family.Victivallaceae.id.2255	WS	12	0.0185736	0.0768808	0.813543	1.01875	0.876242	1.18443
Gastric cancer || id:ebi-a-GCST90018849	genus..Clostridiuminnocuumgroup.id.14397	WS	9	-0.0557164	0.128723	0.676564	0.945807	0.734905	1.21723
Gastric cancer || id:ebi-a-GCST90018849	genus..Eubacteriumbrachygroup.id.11296	WS	10	0.0585686	0.114862	0.622386	1.06032	0.846572	1.32803
Gastric cancer || id:ebi-a-GCST90018849	genus..Eubacteriumcoprostanoligenesgroup.id.11375	WS	13	-0.163251	0.152109	0.304268	0.849378	0.63041	1.1444
Gastric cancer || id:ebi-a-GCST90018849	genus..Eubacteriumeligensgroup.id.14372	WS	7	0.101264	0.170694	0.57468	1.10657	0.791918	1.54624
Gastric cancer || id:ebi-a-GCST90018849	genus..Eubacteriumfissicatenagroup.id.14373	WS	9	-0.155106	0.134678	0.282707	0.856324	0.657654	1.11501
Gastric cancer || id:ebi-a-GCST90018849	genus..Eubacteriumhalliigroup.id.11338	WS	16	-0.235996	0.119434	0.0668513	0.789784	0.624948	0.998097
Gastric cancer || id:ebi-a-GCST90018849	genus..Eubacteriumnodatumgroup.id.11297	WS	11	-0.139216	0.118837	0.26856	0.87004	0.68926	1.09824
Gastric cancer || id:ebi-a-GCST90018849	genus..Eubacteriumoxidoreducensgroup.id.11339	WS	5	-0.00131686	0.115832	0.991474	0.998684	0.795848	1.25322
Gastric cancer || id:ebi-a-GCST90018849	genus..Eubacteriumrectalegroup.id.14374	WS	8	-0.114367	0.208684	0.600695	0.89193	0.59251	1.34266
Gastric cancer || id:ebi-a-GCST90018849	genus..Eubacteriumruminantiumgroup.id.11340	WS	18	0.17416	0.132344	0.205654	1.19025	0.918298	1.54273
Gastric cancer || id:ebi-a-GCST90018849	genus..Eubacteriumventriosumgroup.id.11341	WS	15	0.102053	0.122818	0.41996	1.10744	0.870515	1.40885
Gastric cancer || id:ebi-a-GCST90018849	genus..Eubacteriumxylanophilumgroup.id.14375	WS	9	0.146974	0.209294	0.502448	1.15832	0.768556	1.74576
Gastric cancer || id:ebi-a-GCST90018849	genus..Ruminococcusgauvreauiigroup.id.11342	WS	12	-0.145367	0.174788	0.423278	0.864705	0.613882	1.21801
Gastric cancer || id:ebi-a-GCST90018849	genus..Ruminococcusgnavusgroup.id.14376	WS	12	-0.0424369	0.140922	0.768926	0.958451	0.727134	1.26336
Gastric cancer || id:ebi-a-GCST90018849	genus..Ruminococcustorquesgroup.id.14377	WS	9	0.14565	0.0917734	0.15116	1.15679	0.966353	1.38476
Gastric cancer || id:ebi-a-GCST90018849	genus.Actinomyces.id.423	WS	7	-0.122937	0.125791	0.366156	0.884319	0.691089	1.13158
Gastric cancer || id:ebi-a-GCST90018849	genus.Adlercreutzia.id.812	WS	8	0.170565	0.154046	0.304783	1.18597	0.876898	1.60399
Gastric cancer || id:ebi-a-GCST90018849	genus.Akkermansia.id.4037	WS	11	-0.161064	0.213019	0.467024	0.851237	0.560694	1.29234
Gastric cancer || id:ebi-a-GCST90018849	genus.Alistipes.id.968	WS	14	0.0100574	0.157492	0.950053	1.01011	0.741837	1.3754
Gastric cancer || id:ebi-a-GCST90018849	genus.Allisonella.id.2174	WS	8	0.0266028	0.0914799	0.779627	1.02696	0.858389	1.22863
Gastric cancer || id:ebi-a-GCST90018849	genus.Alloprevotella.id.961	WS	6	0.0686614	0.129565	0.618835	1.07107	0.830866	1.38073
Gastric cancer || id:ebi-a-GCST90018849	genus.Anaerofilum.id.2053	WS	11	0.0873022	0.115763	0.468148	1.09123	0.869712	1.36916
Gastric cancer || id:ebi-a-GCST90018849	genus.Anaerostipes.id.1991	WS	13	0.129878	0.1752	0.472762	1.13869	0.807741	1.60523
Gastric cancer || id:ebi-a-GCST90018849	genus.Anaerotruncus.id.2054	WS	13	0.0489476	0.106137	0.652921	1.05017	0.852928	1.29301
Gastric cancer || id:ebi-a-GCST90018849	genus.Bacteroides.id.918	WS	9	0.040696	0.315645	0.900596	1.04154	0.561037	1.93355
Gastric cancer || id:ebi-a-GCST90018849	genus.Barnesiella.id.944	WS	14	-0.0281035	0.13703	0.840678	0.972288	0.74328	1.27185
Gastric cancer || id:ebi-a-GCST90018849	genus.Bifidobacterium.id.436	WS	12	-0.0323116	0.122727	0.797201	0.968205	0.761202	1.2315
Gastric cancer || id:ebi-a-GCST90018849	genus.Bilophila.id.3170	WS	13	-0.18649	0.151135	0.24085	0.829867	0.617106	1.11598
Gastric cancer || id:ebi-a-GCST90018849	genus.Blautia.id.1992	WS	13	-0.102649	0.150795	0.508971	0.902444	0.671524	1.21277
Gastric cancer || id:ebi-a-GCST90018849	genus.Butyricicoccus.id.2055	WS	8	0.0406633	0.120201	0.745061	1.0415	0.822892	1.31819
Gastric cancer || id:ebi-a-GCST90018849	genus.Butyricimonas.id.945	WS	13	0.220499	0.264081	0.42005	1.2467	0.74297	2.09195
Gastric cancer || id:ebi-a-GCST90018849	genus.Butyrivibrio.id.1993	WS	15	0.0141956	0.0858432	0.871019	1.0143	0.857223	1.20015
Gastric cancer || id:ebi-a-GCST90018849	genus.CandidatusSoleaferrea.id.11350	WS	10	0.117166	0.119726	0.353337	1.12431	0.889144	1.42167
Gastric cancer || id:ebi-a-GCST90018849	genus.Catenibacterium.id.2153	WS	5	-0.213229	0.160782	0.255429	0.807971	0.58957	1.10728
Gastric cancer || id:ebi-a-GCST90018849	genus.ChristensenellaceaeR.7group.id.11283	WS	10	0.208023	0.203642	0.333684	1.23124	0.826037	1.83521
Gastric cancer || id:ebi-a-GCST90018849	genus.Clostridiumsensustricto1.id.1873	WS	7	-0.0136081	0.225386	0.953816	0.986484	0.634216	1.53441
Gastric cancer || id:ebi-a-GCST90018849	genus.Collinsella.id.815	WS	8	0.13234	0.200794	0.530918	1.1415	0.770115	1.69197
Gastric cancer || id:ebi-a-GCST90018849	genus.Coprobacter.id.949	WS	11	0.0248209	0.101153	0.811124	1.02513	0.840769	1.24992
Gastric cancer || id:ebi-a-GCST90018849	genus.Coprococcus1.id.11301	WS	11	0.0934394	0.203992	0.656705	1.09794	0.736104	1.63765
Gastric cancer || id:ebi-a-GCST90018849	genus.Coprococcus2.id.11302	WS	8	0.0488588	0.171398	0.783847	1.05007	0.75045	1.46932
Gastric cancer || id:ebi-a-GCST90018849	genus.Coprococcus3.id.11303	WS	9	0.0134312	0.181625	0.942866	1.01352	0.709955	1.44689
Gastric cancer || id:ebi-a-GCST90018849	genus.DefluviitaleaceaeUCG011.id.11287	WS	9	-0.0135685	0.120533	0.913144	0.986523	0.778946	1.24942
Gastric cancer || id:ebi-a-GCST90018849	genus.Desulfovibrio.id.3173	WS	10	0.129424	0.112449	0.27941	1.13817	0.913039	1.41882
Gastric cancer || id:ebi-a-GCST90018849	genus.Dialister.id.2183	WS	11	-0.0508965	0.163024	0.7613	0.950377	0.690441	1.30817
Gastric cancer || id:ebi-a-GCST90018849	genus.Dorea.id.1997	WS	10	-0.148217	0.150392	0.350114	0.862244	0.642116	1.15784
Gastric cancer || id:ebi-a-GCST90018849	genus.Eggerthella.id.819	WS	11	-0.0731401	0.0993437	0.478503	0.929471	0.76502	1.12927
Gastric cancer || id:ebi-a-GCST90018849	genus.Eisenbergiella.id.11304	WS	11	-0.0304045	0.0932553	0.751118	0.970053	0.808007	1.1646
Gastric cancer || id:ebi-a-GCST90018849	genus.Enterorhabdus.id.820	WS	6	0.0412173	0.0928067	0.675518	1.04208	0.868764	1.24997
Gastric cancer || id:ebi-a-GCST90018849	genus.Erysipelatoclostridium.id.11381	WS	15	0.0389766	0.0907691	0.674164	1.03975	0.870288	1.2422
Gastric cancer || id:ebi-a-GCST90018849	genus.ErysipelotrichaceaeUCG003.id.11384	WS	16	0.061346	0.101439	0.554377	1.06327	0.871557	1.29714
Gastric cancer || id:ebi-a-GCST90018849	genus.Escherichia.Shigella.id.3504	WS	10	0.144177	0.213426	0.516316	1.15509	0.760227	1.75504
Gastric cancer || id:ebi-a-GCST90018849	genus.Faecalibacterium.id.2057	WS	10	0.0500014	0.160888	0.763042	1.05127	0.766946	1.44101
Gastric cancer || id:ebi-a-GCST90018849	genus.FamilyXIIIAD3011group.id.11293	WS	13	0.0431201	0.128073	0.742171	1.04406	0.812285	1.34198
Gastric cancer || id:ebi-a-GCST90018849	genus.FamilyXIIIUCG001.id.11294	WS	8	0.131142	0.130215	0.347418	1.14013	0.883308	1.47162
Gastric cancer || id:ebi-a-GCST90018849	genus.Flavonifractor.id.2059	WS	5	-0.146891	0.194385	0.491906	0.863388	0.589851	1.26378
Gastric cancer || id:ebi-a-GCST90018849	genus.Fusicatenibacter.id.11305	WS	18	-0.00891219	0.152328	0.954027	0.991127	0.735301	1.33596
Gastric cancer || id:ebi-a-GCST90018849	genus.Gordonibacter.id.821	WS	12	0.0569338	0.0788916	0.485554	1.05859	0.906927	1.23561
Gastric cancer || id:ebi-a-GCST90018849	genus.Haemophilus.id.3698	WS	9	0.0486827	0.0958536	0.625237	1.04989	0.870062	1.26688
Gastric cancer || id:ebi-a-GCST90018849	genus.Holdemanella.id.11393	WS	11	0.00976851	0.106279	0.928581	1.00982	0.819929	1.24368
Gastric cancer || id:ebi-a-GCST90018849	genus.Holdemania.id.2157	WS	15	0.0417466	0.0922398	0.65778	1.04263	0.87019	1.24924
Gastric cancer || id:ebi-a-GCST90018849	genus.Howardella.id.2000	WS	10	-0.0232651	0.0783574	0.773274	0.977003	0.837909	1.13919
Gastric cancer || id:ebi-a-GCST90018849	genus.Hungatella.id.11306	WS	5	-0.106952	0.133433	0.467729	0.898569	0.691785	1.16716
Gastric cancer || id:ebi-a-GCST90018849	genus.Intestinibacter.id.11345	WS	15	-0.00354685	0.114224	0.975667	0.996459	0.796582	1.24649
Gastric cancer || id:ebi-a-GCST90018849	genus.Intestinimonas.id.2062	WS	17	0.0464933	0.0864048	0.597923	1.04759	0.884387	1.24091
Gastric cancer || id:ebi-a-GCST90018849	genus.Lachnoclostridium.id.11308	WS	13	-0.110339	0.143899	0.458032	0.895531	0.675447	1.18732
Gastric cancer || id:ebi-a-GCST90018849	genus.Lachnospira.id.2004	WS	6	0.0191062	0.21904	0.933876	1.01929	0.66351	1.56584
Gastric cancer || id:ebi-a-GCST90018849	genus.LachnospiraceaeFCS020group.id.11314	WS	12	-0.0787941	0.0958675	0.428586	0.92423	0.765907	1.11528
Gastric cancer || id:ebi-a-GCST90018849	genus.LachnospiraceaeNC2004group.id.11316	WS	9	-0.0367387	0.102954	0.730436	0.963928	0.787787	1.17945
Gastric cancer || id:ebi-a-GCST90018849	genus.LachnospiraceaeND3007group.id.11317	WS	3	0.253809	0.265562	0.440065	1.28893	0.765908	2.1691
Gastric cancer || id:ebi-a-GCST90018849	genus.LachnospiraceaeNK4A136group.id.11319	WS	15	0.0808048	0.109196	0.471529	1.08416	0.875273	1.3429
Gastric cancer || id:ebi-a-GCST90018849	genus.LachnospiraceaeUCG001.id.11321	WS	13	0.0872009	0.12819	0.509259	1.09112	0.848699	1.40278
Gastric cancer || id:ebi-a-GCST90018849	genus.LachnospiraceaeUCG004.id.11324	WS	12	-0.320588	0.221527	0.17574	0.725722	0.470113	1.12031
Gastric cancer || id:ebi-a-GCST90018849	genus.LachnospiraceaeUCG008.id.11328	WS	11	-0.134227	0.126057	0.311996	0.874392	0.682975	1.11946
Gastric cancer || id:ebi-a-GCST90018849	genus.LachnospiraceaeUCG010.id.11330	WS	10	0.0892666	0.220219	0.694684	1.09337	0.710091	1.68353
Gastric cancer || id:ebi-a-GCST90018849	genus.Lactobacillus.id.1837	WS	10	-0.0751235	0.110306	0.51298	0.927629	0.747275	1.15151
Gastric cancer || id:ebi-a-GCST90018849	genus.Lactococcus.id.1851	WS	9	0.0667277	0.0747957	0.39836	1.069	0.923235	1.23779
Gastric cancer || id:ebi-a-GCST90018849	genus.Marvinbryantia.id.2005	WS	10	0.160951	0.1822	0.400016	1.17463	0.821879	1.67877
Gastric cancer || id:ebi-a-GCST90018849	genus.Methanobrevibacter.id.123	WS	6	-0.0731298	0.105301	0.51832	0.92948	0.756147	1.14255
Gastric cancer || id:ebi-a-GCST90018849	genus.Odoribacter.id.952	WS	7	-0.326775	0.190413	0.136954	0.721246	0.496593	1.04753
Gastric cancer || id:ebi-a-GCST90018849	genus.Olsenella.id.822	WS	11	-0.19987	0.105534	0.0874994	0.818837	0.665832	1.007
Gastric cancer || id:ebi-a-GCST90018849	genus.Oscillibacter.id.2063	WS	14	-0.0851681	0.0989823	0.405137	0.918358	0.756409	1.11498
Gastric cancer || id:ebi-a-GCST90018849	genus.Oscillospira.id.2064	WS	8	-0.410549	0.227662	0.114327	0.663286	0.424532	1.03631
Gastric cancer || id:ebi-a-GCST90018849	genus.Oxalobacter.id.2978	WS	11	-0.0535832	0.0856246	0.545468	0.947827	0.80139	1.12102
Gastric cancer || id:ebi-a-GCST90018849	genus.Parabacteroides.id.954	WS	6	-0.523791	0.262967	0.103006	0.592271	0.353735	0.991659
Gastric cancer || id:ebi-a-GCST90018849	genus.Paraprevotella.id.962	WS	13	-0.0294318	0.091326	0.752792	0.970997	0.811857	1.16133
Gastric cancer || id:ebi-a-GCST90018849	genus.Parasutterella.id.2892	WS	15	-0.0772543	0.117951	0.523105	0.925654	0.734593	1.16641
Gastric cancer || id:ebi-a-GCST90018849	genus.Peptococcus.id.2037	WS	12	0.168685	0.112577	0.162167	1.18375	0.949361	1.476
Gastric cancer || id:ebi-a-GCST90018849	genus.Phascolarctobacterium.id.2168	WS	9	0.159487	0.172059	0.381076	1.17291	0.837153	1.64333
Gastric cancer || id:ebi-a-GCST90018849	genus.Prevotella7.id.11182	WS	11	0.0301132	0.102556	0.775047	1.03057	0.842909	1.26001
Gastric cancer || id:ebi-a-GCST90018849	genus.Prevotella9.id.11183	WS	15	-0.106951	0.127086	0.414173	0.898569	0.700445	1.15273
Gastric cancer || id:ebi-a-GCST90018849	genus.RikenellaceaeRC9gutgroup.id.11191	WS	11	0.0438332	0.0812122	0.601189	1.04481	0.891061	1.22508
Gastric cancer || id:ebi-a-GCST90018849	genus.Romboutsia.id.11347	WS	13	0.323706	0.169776	0.0807867	1.38224	0.990986	1.92797
Gastric cancer || id:ebi-a-GCST90018849	genus.Roseburia.id.2012	WS	13	0.101512	0.224524	0.659247	1.10684	0.712799	1.71872
Gastric cancer || id:ebi-a-GCST90018849	genus.Ruminiclostridium5.id.11355	WS	11	0.0590404	0.139736	0.681591	1.06082	0.806669	1.39504
Gastric cancer || id:ebi-a-GCST90018849	genus.Ruminiclostridium6.id.11356	WS	15	0.0560978	0.107139	0.608748	1.0577	0.857362	1.30485
Gastric cancer || id:ebi-a-GCST90018849	genus.Ruminiclostridium9.id.11357	WS	9	-0.0805408	0.14539	0.594744	0.922617	0.693847	1.22682
Gastric cancer || id:ebi-a-GCST90018849	genus.RuminococcaceaeNK4A214group.id.11358	WS	13	0.0144265	0.131062	0.91417	1.01453	0.784699	1.31168
Gastric cancer || id:ebi-a-GCST90018849	genus.RuminococcaceaeUCG002.id.11360	WS	22	0.0593873	0.0881584	0.507886	1.06119	0.892791	1.26134
Gastric cancer || id:ebi-a-GCST90018849	genus.RuminococcaceaeUCG003.id.11361	WS	12	0.0227331	0.119427	0.852502	1.02299	0.809495	1.2928
Gastric cancer || id:ebi-a-GCST90018849	genus.RuminococcaceaeUCG004.id.11362	WS	11	0.0929527	0.137117	0.513208	1.09741	0.838789	1.43577
Gastric cancer || id:ebi-a-GCST90018849	genus.RuminococcaceaeUCG005.id.11363	WS	14	0.073963	0.126011	0.567287	1.07677	0.841122	1.37843
Gastric cancer || id:ebi-a-GCST90018849	genus.RuminococcaceaeUCG009.id.11366	WS	12	0.16649	0.101533	0.129313	1.18115	0.968007	1.44123
Gastric cancer || id:ebi-a-GCST90018849	genus.RuminococcaceaeUCG010.id.11367	WS	6	0.0831619	0.196345	0.689496	1.08672	0.739579	1.59679
Gastric cancer || id:ebi-a-GCST90018849	genus.RuminococcaceaeUCG011.id.11368	WS	8	-0.169393	0.110589	0.169449	0.844177	0.67967	1.0485
Gastric cancer || id:ebi-a-GCST90018849	genus.RuminococcaceaeUCG013.id.11370	WS	12	0.0730786	0.161934	0.66055	1.07582	0.783243	1.47767
Gastric cancer || id:ebi-a-GCST90018849	genus.RuminococcaceaeUCG014.id.11371	WS	11	0.0109473	0.140229	0.939314	1.01101	0.76805	1.33082
Gastric cancer || id:ebi-a-GCST90018849	genus.Ruminococcus1.id.11373	WS	10	-0.064749	0.194965	0.747413	0.937303	0.63962	1.37353
Gastric cancer || id:ebi-a-GCST90018849	genus.Ruminococcus2.id.11374	WS	15	-0.0507155	0.0980797	0.613169	0.950549	0.784309	1.15202
Gastric cancer || id:ebi-a-GCST90018849	genus.Sellimonas.id.14369	WS	9	-0.0235156	0.0774368	0.769124	0.976759	0.839212	1.13685
Gastric cancer || id:ebi-a-GCST90018849	genus.Senegalimassilia.id.11160	WS	5	-0.0277025	0.154325	0.866265	0.972678	0.718795	1.31623
Gastric cancer || id:ebi-a-GCST90018849	genus.Slackia.id.825	WS	6	-0.124496	0.121245	0.351597	0.882942	0.696187	1.11979
Gastric cancer || id:ebi-a-GCST90018849	genus.Streptococcus.id.1853	WS	15	0.0289757	0.113797	0.802713	1.0294	0.823604	1.28662
Gastric cancer || id:ebi-a-GCST90018849	genus.Subdoligranulum.id.2070	WS	11	-0.0271622	0.10857	0.807511	0.973203	0.78666	1.20398
Gastric cancer || id:ebi-a-GCST90018849	genus.Sutterella.id.2896	WS	12	-0.048337	0.194807	0.808606	0.952813	0.650406	1.39582
Gastric cancer || id:ebi-a-GCST90018849	genus.Terrisporobacter.id.11348	WS	5	-0.00549104	0.105872	0.961123	0.994524	0.808156	1.22387
Gastric cancer || id:ebi-a-GCST90018849	genus.Turicibacter.id.2162	WS	10	0.0116405	0.118731	0.924049	1.01171	0.801658	1.2768
Gastric cancer || id:ebi-a-GCST90018849	genus.Tyzzerella3.id.11335	WS	13	0.0616689	0.0653328	0.363829	1.06361	0.935772	1.20891
Gastric cancer || id:ebi-a-GCST90018849	genus.Veillonella.id.2198	WS	8	0.112012	0.14711	0.471279	1.11853	0.838346	1.49234
Gastric cancer || id:ebi-a-GCST90018849	genus.Victivallis.id.2256	WS	10	-0.115921	0.0856835	0.209094	0.890546	0.752872	1.0534
Gastric cancer || id:ebi-a-GCST90018849	order.Actinomycetales.id.420	WS	5	-0.378139	0.215965	0.154848	0.685135	0.448687	1.04619
Gastric cancer || id:ebi-a-GCST90018849	order.Bacillales.id.1674	WS	9	-0.0337793	0.0748363	0.663704	0.966785	0.834887	1.11952
Gastric cancer || id:ebi-a-GCST90018849	order.Bacteroidales.id.913	WS	14	-0.00742142	0.0955576	0.939278	0.992606	0.82307	1.19706
Gastric cancer || id:ebi-a-GCST90018849	order.Bifidobacteriales.id.432	WS	12	-0.0271461	0.13255	0.841469	0.973219	0.750554	1.26194
Gastric cancer || id:ebi-a-GCST90018849	order.Burkholderiales.id.2874	WS	11	0.141266	0.215675	0.527251	1.15173	0.754683	1.75767
Gastric cancer || id:ebi-a-GCST90018849	order.Clostridiales.id.1863	WS	13	0.184614	0.148361	0.237123	1.20275	0.899269	1.60866
Gastric cancer || id:ebi-a-GCST90018849	order.Coriobacteriales.id.810	WS	14	-0.243827	0.196479	0.236541	0.783623	0.533164	1.15174
Gastric cancer || id:ebi-a-GCST90018849	order.Desulfovibrionales.id.3156	WS	12	-0.172758	0.131629	0.21609	0.841342	0.650022	1.08897
Gastric cancer || id:ebi-a-GCST90018849	order.Enterobacteriales.id.3468	WS	7	-0.0611886	0.154722	0.70617	0.940646	0.694583	1.27388
Gastric cancer || id:ebi-a-GCST90018849	order.Erysipelotrichales.id.2148	WS	13	-0.0551451	0.205455	0.792946	0.946348	0.632651	1.41559
Gastric cancer || id:ebi-a-GCST90018849	order.Gastranaerophilales.id.1591	WS	9	-0.128309	0.107049	0.264978	0.879581	0.713106	1.08492
Gastric cancer || id:ebi-a-GCST90018849	order.Lactobacillales.id.1800	WS	15	0.0611813	0.123665	0.628461	1.06309	0.834267	1.35468
Gastric cancer || id:ebi-a-GCST90018849	order.Methanobacteriales.id.120	WS	10	-0.13416	0.0867528	0.156396	0.87445	0.737717	1.03653
Gastric cancer || id:ebi-a-GCST90018849	order.MollicutesRF9.id.11579	WS	13	0.107194	0.140652	0.460707	1.11315	0.844944	1.46649
Gastric cancer || id:ebi-a-GCST90018849	order.NB1n.id.3953	WS	13	-0.101918	0.0645915	0.140575	0.903104	0.795712	1.02499
Gastric cancer || id:ebi-a-GCST90018849	order.Pasteurellales.id.3688	WS	14	0.00452311	0.0969188	0.963486	1.00453	0.830741	1.21468
Gastric cancer || id:ebi-a-GCST90018849	order.Rhodospirillales.id.2667	WS	14	-0.191902	0.130957	0.166582	0.825388	0.638536	1.06692
Gastric cancer || id:ebi-a-GCST90018849	order.Selenomonadales.id.2165	WS	12	-0.0947954	0.156765	0.557647	0.909559	0.668944	1.23672
Gastric cancer || id:ebi-a-GCST90018849	order.Verrucomicrobiales.id.4030	WS	11	-0.165422	0.231862	0.491882	0.847536	0.538014	1.33513
Gastric cancer || id:ebi-a-GCST90018849	order.Victivallales.id.2254	WS	8	-0.00351026	0.102082	0.973529	0.996496	0.815796	1.21722
Gastric cancer || id:ebi-a-GCST90018849	phylum.Actinobacteria.id.400	WS	15	-0.0671666	0.235082	0.77928	0.935039	0.589826	1.4823
Gastric cancer || id:ebi-a-GCST90018849	phylum.Bacteroidetes.id.905	WS	12	-0.0175405	0.0960998	0.858492	0.982612	0.813918	1.18627
Gastric cancer || id:ebi-a-GCST90018849	phylum.Cyanobacteria.id.1500	WS	8	0.124107	0.135877	0.391417	1.13214	0.867438	1.47761
Gastric cancer || id:ebi-a-GCST90018849	phylum.Euryarchaeota.id.55	WS	12	0.0844783	0.120705	0.498539	1.08815	0.8589	1.37859
Gastric cancer || id:ebi-a-GCST90018849	phylum.Firmicutes.id.1672	WS	16	0.0959709	0.138768	0.49976	1.10073	0.838605	1.44478
Gastric cancer || id:ebi-a-GCST90018849	phylum.Lentisphaerae.id.2238	WS	9	-0.0315724	0.0845387	0.718504	0.968921	0.82097	1.14353
Gastric cancer || id:ebi-a-GCST90018849	phylum.Proteobacteria.id.2375	WS	12	-0.0366002	0.17939	0.842059	0.964061	0.678274	1.37026
Gastric cancer || id:ebi-a-GCST90018849	phylum.Tenericutes.id.3919	WS	12	-0.0690677	0.108533	0.537549	0.933263	0.75443	1.15449
Gastric cancer || id:ebi-a-GCST90018849	phylum.Verrucomicrobia.id.3982	WS	12	0.0962456	0.0919489	0.31768	1.10103	0.919455	1.31846
