# Supplementary material for: Gut microbiota and common gastrointestinal diseases: a bidirectional two-sample Mendelian randomized study
Source: Front Microbiol. 2023 Nov 17;14:1273269. doi: 10.3389/fmicb.2023.1273269 (PMC10691374; doi:10.3389/fmicb.2023.1273269)
Supplement: Supplementary file 8 [file Table_8.XLSX]

## Sheet: Sheet1
Outcome	Exposure	Method	NSNP	β	SE	P	OR	LCI	UCI
Colorectal cancer || id:ebi-a-GCST90018808	genus..Eubacteriumxylanophilumgroup.id.14375	IVW	9	-0.238619	0.0778702	0.00218171	0.787715	0.676215	0.917601
Colorectal cancer || id:ebi-a-GCST90018808	genus.Prevotella7.id.11182	IVW	11	0.0948227	0.0340911	0.00541173	1.09946	1.0284	1.17544
Colorectal cancer || id:ebi-a-GCST90018808	genus..Eubacteriumbrachygroup.id.11296	IVW	10	0.11636	0.0424669	0.00614351	1.1234	1.03368	1.22091
Colorectal cancer || id:ebi-a-GCST90018808	order.Bacillales.id.1674	IVW	9	-0.0918429	0.037375	0.0139971	0.912248	0.847811	0.981584
Colorectal cancer || id:ebi-a-GCST90018808	genus.RuminococcaceaeUCG004.id.11362	IVW	11	0.144497	0.0622579	0.0202903	1.15546	1.02273	1.30542
Colorectal cancer || id:ebi-a-GCST90018808	family.Enterobacteriaceae.id.3469	IVW	7	-0.19723	0.086136	0.0220359	0.821002	0.693464	0.971996
Colorectal cancer || id:ebi-a-GCST90018808	order.Enterobacteriales.id.3468	IVW	7	-0.19723	0.086136	0.0220359	0.821002	0.693464	0.971996
Colorectal cancer || id:ebi-a-GCST90018808	genus.Anaerostipes.id.1991	IVW	13	0.179394	0.0818721	0.0284411	1.19649	1.0191	1.40476
Colorectal cancer || id:ebi-a-GCST90018808	genus.RuminococcaceaeUCG011.id.11368	IVW	8	0.0903697	0.0423315	0.0327768	1.09458	1.00743	1.18927
Colorectal cancer || id:ebi-a-GCST90018808	genus.Oscillibacter.id.2063	IVW	14	-0.131846	0.0656684	0.044669	0.876476	0.770623	0.996869
Colorectal cancer || id:ebi-a-GCST90018808	genus.Coprococcus2.id.11302	IVW	8	-0.216558	0.111977	0.0531199	0.805286	0.646596	1.00292
Colorectal cancer || id:ebi-a-GCST90018808	genus.Anaerofilum.id.2053	IVW	11	-0.0829165	0.042897	0.0532461	0.920428	0.846204	1.00116
Colorectal cancer || id:ebi-a-GCST90018808	genus.Faecalibacterium.id.2057	IVW	10	-0.151461	0.0851791	0.0753797	0.859451	0.727303	1.01561
Colorectal cancer || id:ebi-a-GCST90018808	order.Desulfovibrionales.id.3156	IVW	12	-0.107811	0.0613252	0.0787443	0.897797	0.796118	1.01246
Colorectal cancer || id:ebi-a-GCST90018808	genus.Holdemanella.id.11393	IVW	11	-0.102759	0.06049	0.0893618	0.902345	0.801461	1.01593
Colorectal cancer || id:ebi-a-GCST90018808	genus..Ruminococcusgnavusgroup.id.14376	IVW	12	0.0704728	0.0439314	0.10868	1.07302	0.984489	1.1695
Colorectal cancer || id:ebi-a-GCST90018808	genus..Eubacteriumventriosumgroup.id.11341	IVW	15	0.152309	0.0952695	0.109882	1.16452	0.966167	1.4036
Colorectal cancer || id:ebi-a-GCST90018808	genus.Eisenbergiella.id.11304	IVW	11	-0.0662046	0.0425441	0.119675	0.935939	0.86106	1.01733
Colorectal cancer || id:ebi-a-GCST90018808	genus.FamilyXIIIUCG001.id.11294	IVW	8	0.110936	0.0719583	0.123153	1.11732	0.970347	1.28656
Colorectal cancer || id:ebi-a-GCST90018808	family.Desulfovibrionaceae.id.3169	IVW	10	-0.100056	0.0653491	0.125744	0.904787	0.796012	1.02842
Colorectal cancer || id:ebi-a-GCST90018808	class.Deltaproteobacteria.id.3087	IVW	13	-0.0930723	0.061122	0.127826	0.911128	0.80826	1.02709
Colorectal cancer || id:ebi-a-GCST90018808	genus.RuminococcaceaeUCG005.id.11363	IVW	14	-0.10181	0.0675997	0.132049	0.903201	0.79112	1.03116
Colorectal cancer || id:ebi-a-GCST90018808	family.Clostridiaceae1.id.1869	IVW	10	0.10305	0.0729533	0.157789	1.10855	0.960849	1.27895
Colorectal cancer || id:ebi-a-GCST90018808	genus.Prevotella9.id.11183	IVW	15	-0.07424	0.0526146	0.15824	0.928449	0.837474	1.02931
Colorectal cancer || id:ebi-a-GCST90018808	genus.LachnospiraceaeFCS020group.id.11314	IVW	12	0.0745279	0.0542505	0.169512	1.07738	0.968697	1.19825
Colorectal cancer || id:ebi-a-GCST90018808	genus.Veillonella.id.2198	IVW	8	0.0981003	0.0734731	0.181815	1.10307	0.955131	1.27393
Colorectal cancer || id:ebi-a-GCST90018808	genus.Methanobrevibacter.id.123	IVW	6	-0.063248	0.047428	0.182349	0.938711	0.855382	1.03016
Colorectal cancer || id:ebi-a-GCST90018808	genus.Eggerthella.id.819	IVW	11	0.0589673	0.0445372	0.185502	1.06074	0.972072	1.1575
Colorectal cancer || id:ebi-a-GCST90018808	genus.Tyzzerella3.id.11335	IVW	13	-0.0491933	0.0372167	0.186232	0.951997	0.885026	1.02404
Colorectal cancer || id:ebi-a-GCST90018808	genus..Eubacteriumnodatumgroup.id.11297	IVW	11	0.0530585	0.0413578	0.199522	1.05449	0.972386	1.14353
Colorectal cancer || id:ebi-a-GCST90018808	genus.Lactococcus.id.1851	IVW	9	0.0598543	0.047125	0.204043	1.06168	0.968012	1.16442
Colorectal cancer || id:ebi-a-GCST90018808	genus.Alloprevotella.id.961	IVW	6	0.0509637	0.0415797	0.220317	1.05228	0.969929	1.14163
Colorectal cancer || id:ebi-a-GCST90018808	family.Porphyromonadaceae.id.943	IVW	9	0.11416	0.0957072	0.232945	1.12093	0.929205	1.35222
Colorectal cancer || id:ebi-a-GCST90018808	genus.Coprococcus3.id.11303	IVW	9	-0.111374	0.0942153	0.237159	0.894604	0.743761	1.07604
Colorectal cancer || id:ebi-a-GCST90018808	family.Streptococcaceae.id.1850	IVW	14	-0.0879158	0.0746626	0.238993	0.915838	0.791161	1.06016
Colorectal cancer || id:ebi-a-GCST90018808	genus.LachnospiraceaeUCG008.id.11328	IVW	11	-0.0688849	0.0588864	0.242084	0.933434	0.831684	1.04763
Colorectal cancer || id:ebi-a-GCST90018808	class.Erysipelotrichia.id.2147	IVW	13	0.0832355	0.0718211	0.246485	1.0868	0.94409	1.25108
Colorectal cancer || id:ebi-a-GCST90018808	family.Erysipelotrichaceae.id.2149	IVW	13	0.0832355	0.0718211	0.246485	1.0868	0.94409	1.25108
Colorectal cancer || id:ebi-a-GCST90018808	order.Erysipelotrichales.id.2148	IVW	13	0.0832355	0.0718211	0.246485	1.0868	0.94409	1.25108
Colorectal cancer || id:ebi-a-GCST90018808	class.Bacteroidia.id.912	IVW	14	-0.0628626	0.0556195	0.258382	0.939073	0.842083	1.04723
Colorectal cancer || id:ebi-a-GCST90018808	order.Bacteroidales.id.913	IVW	14	-0.0628626	0.0556195	0.258382	0.939073	0.842083	1.04723
Colorectal cancer || id:ebi-a-GCST90018808	genus.LachnospiraceaeND3007group.id.11317	IVW	3	0.253198	0.224214	0.258784	1.28814	0.830057	1.99902
Colorectal cancer || id:ebi-a-GCST90018808	genus.Butyricicoccus.id.2055	IVW	8	-0.0800708	0.0711611	0.260502	0.923051	0.802883	1.0612
Colorectal cancer || id:ebi-a-GCST90018808	genus.Butyricimonas.id.945	IVW	13	-0.0703688	0.0628329	0.262741	0.93205	0.824052	1.0542
Colorectal cancer || id:ebi-a-GCST90018808	family.Peptococcaceae.id.2024	IVW	9	-0.0712902	0.0646957	0.270492	0.931192	0.820293	1.05708
Colorectal cancer || id:ebi-a-GCST90018808	genus.Peptococcus.id.2037	IVW	12	0.0486543	0.0442346	0.271369	1.04986	0.962669	1.14494
Colorectal cancer || id:ebi-a-GCST90018808	class.Actinobacteria.id.419	IVW	15	0.0789602	0.0719323	0.272334	1.08216	0.939858	1.24601
Colorectal cancer || id:ebi-a-GCST90018808	genus.Butyrivibrio.id.1993	IVW	15	0.0346842	0.0319535	0.277718	1.03529	0.972442	1.10221
Colorectal cancer || id:ebi-a-GCST90018808	family.Rhodospirillaceae.id.2717	IVW	15	-0.0560507	0.051771	0.278957	0.945491	0.854258	1.04647
Colorectal cancer || id:ebi-a-GCST90018808	genus.Lachnoclostridium.id.11308	IVW	13	-0.0725225	0.0676905	0.283997	0.930045	0.814488	1.062
Colorectal cancer || id:ebi-a-GCST90018808	genus.Olsenella.id.822	IVW	11	0.0428739	0.0400987	0.284976	1.04381	0.964911	1.12915
Colorectal cancer || id:ebi-a-GCST90018808	family.FamilyXI.id.1936	IVW	8	0.040625	0.0381408	0.286816	1.04146	0.966445	1.1223
Colorectal cancer || id:ebi-a-GCST90018808	genus.ChristensenellaceaeR.7group.id.11283	IVW	10	0.0842444	0.0794758	0.289144	1.08789	0.93097	1.27127
Colorectal cancer || id:ebi-a-GCST90018808	genus.Actinomyces.id.423	IVW	7	-0.0784925	0.0768497	0.307076	0.924509	0.795235	1.0748
Colorectal cancer || id:ebi-a-GCST90018808	genus.RuminococcaceaeUCG009.id.11366	IVW	12	-0.0476424	0.0470432	0.311186	0.953475	0.869491	1.04557
Colorectal cancer || id:ebi-a-GCST90018808	genus.Turicibacter.id.2162	IVW	10	-0.0594144	0.0608249	0.328663	0.942316	0.836414	1.06163
Colorectal cancer || id:ebi-a-GCST90018808	genus.Fusicatenibacter.id.11305	IVW	18	-0.0696799	0.0723445	0.335464	0.932692	0.809389	1.07478
Colorectal cancer || id:ebi-a-GCST90018808	class.Alphaproteobacteria.id.2379	IVW	7	0.0693444	0.073367	0.344571	1.07181	0.928249	1.23756
Colorectal cancer || id:ebi-a-GCST90018808	genus.LachnospiraceaeNK4A136group.id.11319	IVW	15	0.0568462	0.0601749	0.344821	1.05849	0.940732	1.19099
Colorectal cancer || id:ebi-a-GCST90018808	genus.RuminococcaceaeUCG014.id.11371	IVW	11	-0.0649801	0.068907	0.345674	0.937086	0.8187	1.07259
Colorectal cancer || id:ebi-a-GCST90018808	genus.Dorea.id.1997	IVW	10	-0.0806891	0.0869495	0.353408	0.92248	0.777937	1.09388
Colorectal cancer || id:ebi-a-GCST90018808	family.Lachnospiraceae.id.1987	IVW	17	-0.0574882	0.0623442	0.356471	0.944133	0.835535	1.06685
Colorectal cancer || id:ebi-a-GCST90018808	genus.Slackia.id.825	IVW	6	0.0608724	0.0661115	0.357179	1.06276	0.933601	1.2098
Colorectal cancer || id:ebi-a-GCST90018808	genus.Holdemania.id.2157	IVW	15	-0.0434218	0.0472448	0.358053	0.957507	0.872824	1.05041
Colorectal cancer || id:ebi-a-GCST90018808	genus..Eubacteriumcoprostanoligenesgroup.id.11375	IVW	13	0.0708978	0.0783403	0.365466	1.07347	0.920674	1.25163
Colorectal cancer || id:ebi-a-GCST90018808	family.Bifidobacteriaceae.id.433	IVW	12	-0.0597064	0.0683379	0.382285	0.942041	0.823947	1.07706
Colorectal cancer || id:ebi-a-GCST90018808	order.Bifidobacteriales.id.432	IVW	12	-0.0597064	0.0683379	0.382285	0.942041	0.823947	1.07706
Colorectal cancer || id:ebi-a-GCST90018808	genus.Bifidobacterium.id.436	IVW	12	0.0501479	0.0597847	0.401577	1.05143	0.935167	1.18214
Colorectal cancer || id:ebi-a-GCST90018808	order.Lactobacillales.id.1800	IVW	15	-0.0594445	0.0728726	0.414653	0.942288	0.81687	1.08696
Colorectal cancer || id:ebi-a-GCST90018808	class.Betaproteobacteria.id.2867	IVW	12	-0.0621053	0.0767398	0.418344	0.939784	0.808548	1.09232
Colorectal cancer || id:ebi-a-GCST90018808	genus.Phascolarctobacterium.id.2168	IVW	9	-0.0562513	0.0709943	0.428165	0.945302	0.822505	1.08643
Colorectal cancer || id:ebi-a-GCST90018808	class.Negativicutes.id.2164	IVW	12	-0.0593255	0.0752943	0.430746	0.9424	0.813099	1.09226
Colorectal cancer || id:ebi-a-GCST90018808	genus..Eubacteriumrectalegroup.id.14374	IVW	8	-0.0714668	0.091437	0.434452	0.931027	0.778269	1.11377
Colorectal cancer || id:ebi-a-GCST90018808	genus.FamilyXIIIAD3011group.id.11293	IVW	13	-0.0438064	0.059464	0.461313	0.957139	0.851841	1.07545
Colorectal cancer || id:ebi-a-GCST90018808	genus..Eubacteriumfissicatenagroup.id.14373	IVW	9	-0.0288702	0.0397828	0.468025	0.971543	0.898665	1.05033
Colorectal cancer || id:ebi-a-GCST90018808	family.Defluviitaleaceae.id.1924	IVW	11	-0.0401073	0.055296	0.468256	0.960686	0.862011	1.07066
Colorectal cancer || id:ebi-a-GCST90018808	genus..Ruminococcusgauvreauiigroup.id.11342	IVW	12	-0.0508266	0.0703269	0.469852	0.950443	0.828062	1.09091
Colorectal cancer || id:ebi-a-GCST90018808	order.Clostridiales.id.1863	IVW	13	0.0634733	0.088381	0.472647	1.06553	0.896055	1.26706
Colorectal cancer || id:ebi-a-GCST90018808	order.Actinomycetales.id.420	IVW	5	-0.0578594	0.080642	0.473075	0.943783	0.805802	1.10539
Colorectal cancer || id:ebi-a-GCST90018808	family.Actinomycetaceae.id.421	IVW	5	-0.0575694	0.0805638	0.474868	0.944056	0.806159	1.10554
Colorectal cancer || id:ebi-a-GCST90018808	class.Bacilli.id.1673	IVW	18	-0.042461	0.0599254	0.478594	0.958428	0.852216	1.07788
Colorectal cancer || id:ebi-a-GCST90018808	genus.Flavonifractor.id.2059	IVW	5	-0.0886868	0.128672	0.490667	0.915132	0.711142	1.17764
Colorectal cancer || id:ebi-a-GCST90018808	genus.Desulfovibrio.id.3173	IVW	10	0.0382217	0.0593353	0.519468	1.03896	0.924895	1.1671
Colorectal cancer || id:ebi-a-GCST90018808	genus.Coprobacter.id.949	IVW	11	0.0305323	0.0478696	0.52359	1.031	0.938669	1.13242
Colorectal cancer || id:ebi-a-GCST90018808	genus.RikenellaceaeRC9gutgroup.id.11191	IVW	11	0.0226115	0.0354568	0.523656	1.02287	0.954198	1.09648
Colorectal cancer || id:ebi-a-GCST90018808	genus.Romboutsia.id.11347	IVW	13	-0.051088	0.0810458	0.528459	0.950195	0.810635	1.11378
Colorectal cancer || id:ebi-a-GCST90018808	genus.LachnospiraceaeUCG010.id.11330	IVW	10	0.0413337	0.0661821	0.53227	1.0422	0.91541	1.18655
Colorectal cancer || id:ebi-a-GCST90018808	genus.Roseburia.id.2012	IVW	13	0.046469	0.0750099	0.535584	1.04757	0.90434	1.21348
Colorectal cancer || id:ebi-a-GCST90018808	genus.Victivallis.id.2256	IVW	10	0.0298372	0.0489473	0.542141	1.03029	0.936038	1.13403
Colorectal cancer || id:ebi-a-GCST90018808	family.Veillonellaceae.id.2172	IVW	19	0.0364394	0.0613654	0.552639	1.03711	0.919581	1.16966
Colorectal cancer || id:ebi-a-GCST90018808	order.NB1n.id.3953	IVW	13	-0.0207795	0.0357143	0.560684	0.979435	0.913219	1.05045
Colorectal cancer || id:ebi-a-GCST90018808	genus.Collinsella.id.815	IVW	9	-0.0457237	0.0794376	0.564891	0.955306	0.817568	1.11625
Colorectal cancer || id:ebi-a-GCST90018808	class.Melainabacteria.id.1589	IVW	10	-0.0284177	0.0497003	0.567471	0.971982	0.881764	1.07143
Colorectal cancer || id:ebi-a-GCST90018808	genus.Barnesiella.id.944	IVW	14	0.0381238	0.0670798	0.569808	1.03886	0.910872	1.18483
Colorectal cancer || id:ebi-a-GCST90018808	family.Alcaligenaceae.id.2875	IVW	12	0.0450209	0.0811282	0.578939	1.04605	0.892266	1.22634
Colorectal cancer || id:ebi-a-GCST90018808	genus..Eubacteriumeligensgroup.id.14372	IVW	7	0.0502326	0.0934623	0.590947	1.05152	0.875506	1.26291
Colorectal cancer || id:ebi-a-GCST90018808	genus.Allisonella.id.2174	IVW	8	-0.0240345	0.04491	0.592532	0.976252	0.893992	1.06608
Colorectal cancer || id:ebi-a-GCST90018808	genus.Anaerotruncus.id.2054	IVW	13	0.0341586	0.0641518	0.594404	1.03475	0.912489	1.17339
Colorectal cancer || id:ebi-a-GCST90018808	class.Mollicutes.id.3920	IVW	12	-0.0340278	0.064349	0.596943	0.966545	0.852014	1.09647
Colorectal cancer || id:ebi-a-GCST90018808	genus.DefluviitaleaceaeUCG011.id.11287	IVW	9	-0.0306332	0.058955	0.603341	0.969831	0.863998	1.08863
Colorectal cancer || id:ebi-a-GCST90018808	genus..Clostridiuminnocuumgroup.id.14397	IVW	9	-0.0248237	0.0479641	0.604774	0.975482	0.887956	1.07164
Colorectal cancer || id:ebi-a-GCST90018808	genus.RuminococcaceaeUCG013.id.11370	IVW	12	0.0358768	0.0694338	0.605361	1.03653	0.904644	1.18764
Colorectal cancer || id:ebi-a-GCST90018808	genus.Hungatella.id.11306	IVW	5	-0.0323817	0.0627207	0.605656	0.968137	0.856146	1.09478
Colorectal cancer || id:ebi-a-GCST90018808	genus..Eubacteriumruminantiumgroup.id.11340	IVW	18	0.0204736	0.0397436	0.606453	1.02068	0.944194	1.10337
Colorectal cancer || id:ebi-a-GCST90018808	genus.Howardella.id.2000	IVW	10	0.0193088	0.0380704	0.612024	1.0195	0.946193	1.09848
Colorectal cancer || id:ebi-a-GCST90018808	genus.Ruminococcus1.id.11373	IVW	10	-0.0419604	0.0840795	0.617739	0.958908	0.813218	1.1307
Colorectal cancer || id:ebi-a-GCST90018808	family.Rikenellaceae.id.967	IVW	19	0.0299678	0.0617339	0.627368	1.03042	0.91299	1.16296
Colorectal cancer || id:ebi-a-GCST90018808	genus.ErysipelotrichaceaeUCG003.id.11384	IVW	16	-0.0265324	0.0550686	0.629944	0.973817	0.874182	1.08481
Colorectal cancer || id:ebi-a-GCST90018808	genus.Streptococcus.id.1853	IVW	15	-0.0326581	0.0685592	0.633826	0.967869	0.846171	1.10707
Colorectal cancer || id:ebi-a-GCST90018808	genus.Parasutterella.id.2892	IVW	15	-0.0230595	0.0504472	0.647598	0.977204	0.885205	1.07877
Colorectal cancer || id:ebi-a-GCST90018808	family.Acidaminococcaceae.id.2166	IVW	7	-0.0426572	0.0933285	0.647624	0.95824	0.798052	1.15058
Colorectal cancer || id:ebi-a-GCST90018808	genus.Adlercreutzia.id.812	IVW	8	0.029917	0.0664723	0.652662	1.03037	0.904504	1.17375
Colorectal cancer || id:ebi-a-GCST90018808	genus.Ruminococcus2.id.11374	IVW	15	-0.0241013	0.0544318	0.657925	0.976187	0.877404	1.08609
Colorectal cancer || id:ebi-a-GCST90018808	class.Methanobacteria.id.119	IVW	10	-0.0193188	0.0446932	0.665557	0.980867	0.8986	1.07067
Colorectal cancer || id:ebi-a-GCST90018808	family.Methanobacteriaceae.id.121	IVW	10	-0.0193188	0.0446932	0.665557	0.980867	0.8986	1.07067
Colorectal cancer || id:ebi-a-GCST90018808	order.Methanobacteriales.id.120	IVW	10	-0.0193188	0.0446932	0.665557	0.980867	0.8986	1.07067
Colorectal cancer || id:ebi-a-GCST90018808	genus.Blautia.id.1992	IVW	13	-0.035497	0.0855838	0.678315	0.965126	0.816081	1.14139
Colorectal cancer || id:ebi-a-GCST90018808	genus.Dialister.id.2183	IVW	11	0.0292486	0.0714887	0.68244	1.02968	0.895056	1.18455
Colorectal cancer || id:ebi-a-GCST90018808	genus.Lachnospira.id.2004	IVW	6	-0.0414365	0.105767	0.695228	0.95941	0.779782	1.18042
Colorectal cancer || id:ebi-a-GCST90018808	genus.Escherichia.Shigella.id.3504	IVW	10	0.0302059	0.0788287	0.701583	1.03067	0.883116	1.20287
Colorectal cancer || id:ebi-a-GCST90018808	genus.Intestinimonas.id.2062	IVW	17	-0.0174462	0.0455594	0.70177	0.982705	0.898757	1.07449
Colorectal cancer || id:ebi-a-GCST90018808	class.Lentisphaeria.id.2250	IVW	8	0.0178971	0.0470735	0.703802	1.01806	0.928331	1.11646
Colorectal cancer || id:ebi-a-GCST90018808	genus.Erysipelatoclostridium.id.11381	IVW	15	-0.0186369	0.0492798	0.705294	0.981536	0.891165	1.08107
Colorectal cancer || id:ebi-a-GCST90018808	family.FamilyXIII.id.1957	IVW	10	0.0364303	0.10195	0.720841	1.0371	0.849258	1.26649
Colorectal cancer || id:ebi-a-GCST90018808	genus.Clostridiumsensustricto1.id.1873	IVW	7	-0.0255408	0.073414	0.727915	0.974783	0.844144	1.12564
Colorectal cancer || id:ebi-a-GCST90018808	family.Victivallaceae.id.2255	IVW	12	0.0172034	0.049548	0.728436	1.01735	0.923199	1.12111
Colorectal cancer || id:ebi-a-GCST90018808	genus.Odoribacter.id.952	IVW	7	-0.0373197	0.108047	0.729793	0.963368	0.779508	1.1906
Colorectal cancer || id:ebi-a-GCST90018808	order.Gastranaerophilales.id.1591	IVW	9	-0.0173635	0.0504747	0.730843	0.982786	0.890213	1.08499
Colorectal cancer || id:ebi-a-GCST90018808	genus.Ruminiclostridium5.id.11355	IVW	11	-0.0230067	0.0692537	0.739732	0.977256	0.853215	1.11933
Colorectal cancer || id:ebi-a-GCST90018808	genus.Senegalimassilia.id.11160	IVW	5	-0.022979	0.0697732	0.7419	0.977283	0.85237	1.1205
Colorectal cancer || id:ebi-a-GCST90018808	genus.Gordonibacter.id.821	IVW	12	-0.0113545	0.0350429	0.745924	0.98871	0.923081	1.059
Colorectal cancer || id:ebi-a-GCST90018808	family.Prevotellaceae.id.960	IVW	16	-0.0170012	0.0530842	0.748765	0.983143	0.885993	1.09094
Colorectal cancer || id:ebi-a-GCST90018808	genus.Intestinibacter.id.11345	IVW	15	-0.0171639	0.0549916	0.754951	0.982983	0.882543	1.09485
Colorectal cancer || id:ebi-a-GCST90018808	class.Gammaproteobacteria.id.3303	IVW	6	-0.0381156	0.125944	0.762164	0.962602	0.75204	1.23212
Colorectal cancer || id:ebi-a-GCST90018808	genus.RuminococcaceaeUCG003.id.11361	IVW	12	-0.0260919	0.086496	0.762915	0.974246	0.822321	1.15424
Colorectal cancer || id:ebi-a-GCST90018808	genus.Sutterella.id.2896	IVW	12	-0.02493	0.0854615	0.770508	0.975378	0.824948	1.15324
Colorectal cancer || id:ebi-a-GCST90018808	genus.CandidatusSoleaferrea.id.11350	IVW	10	0.0148635	0.0511718	0.771462	1.01497	0.918114	1.12205
Colorectal cancer || id:ebi-a-GCST90018808	genus.Haemophilus.id.3698	IVW	9	0.0153231	0.0536985	0.775372	1.01544	0.913999	1.12814
Colorectal cancer || id:ebi-a-GCST90018808	family.ClostridialesvadinBB60group.id.11286	IVW	15	-0.0126371	0.0474134	0.789832	0.987442	0.899814	1.0836
Colorectal cancer || id:ebi-a-GCST90018808	genus.Oxalobacter.id.2978	IVW	11	0.0109706	0.0420989	0.794407	1.01103	0.930956	1.09799
Colorectal cancer || id:ebi-a-GCST90018808	class.Clostridia.id.1859	IVW	12	0.0229089	0.089719	0.798461	1.02317	0.858181	1.21989
Colorectal cancer || id:ebi-a-GCST90018808	genus.Lactobacillus.id.1837	IVW	10	0.0117467	0.048135	0.807203	1.01182	0.920721	1.11192
Colorectal cancer || id:ebi-a-GCST90018808	genus.Bilophila.id.3170	IVW	13	-0.0129203	0.0594023	0.827814	0.987163	0.878667	1.10905
Colorectal cancer || id:ebi-a-GCST90018808	genus.Catenibacterium.id.2153	IVW	5	-0.0113014	0.0553781	0.838294	0.988762	0.88706	1.10212
Colorectal cancer || id:ebi-a-GCST90018808	family.Bacteroidaceae.id.917	IVW	9	0.0194488	0.100859	0.847091	1.01964	0.836746	1.24251
Colorectal cancer || id:ebi-a-GCST90018808	genus.Bacteroides.id.918	IVW	9	0.0194488	0.100859	0.847091	1.01964	0.836746	1.24251
Colorectal cancer || id:ebi-a-GCST90018808	genus.Coprococcus1.id.11301	IVW	11	-0.0161208	0.0866162	0.852353	0.984008	0.830366	1.16608
Colorectal cancer || id:ebi-a-GCST90018808	genus.Ruminiclostridium6.id.11356	IVW	15	-0.0100781	0.0543303	0.852839	0.989972	0.889972	1.10121
Colorectal cancer || id:ebi-a-GCST90018808	genus..Eubacteriumhalliigroup.id.11338	IVW	16	-0.0104168	0.060501	0.863299	0.989637	0.878975	1.11423
Colorectal cancer || id:ebi-a-GCST90018808	genus.LachnospiraceaeNC2004group.id.11316	IVW	9	0.00999941	0.05825	0.863702	1.01005	0.901072	1.13221
Colorectal cancer || id:ebi-a-GCST90018808	class.Coriobacteriia.id.809	IVW	14	-0.0120734	0.0703625	0.863761	0.987999	0.860722	1.1341
Colorectal cancer || id:ebi-a-GCST90018808	family.Coriobacteriaceae.id.811	IVW	14	-0.0120734	0.0703625	0.863761	0.987999	0.860722	1.1341
Colorectal cancer || id:ebi-a-GCST90018808	order.Coriobacteriales.id.810	IVW	14	-0.0120734	0.0703625	0.863761	0.987999	0.860722	1.1341
Colorectal cancer || id:ebi-a-GCST90018808	genus..Eubacteriumoxidoreducensgroup.id.11339	IVW	5	0.00935813	0.0572738	0.870209	1.0094	0.902219	1.12932
Colorectal cancer || id:ebi-a-GCST90018808	family.Ruminococcaceae.id.2050	IVW	10	-0.011895	0.07569	0.875123	0.988175	0.851933	1.14621
Colorectal cancer || id:ebi-a-GCST90018808	family.Pasteurellaceae.id.3689	IVW	14	0.00606005	0.0483998	0.900359	1.00608	0.915025	1.10619
Colorectal cancer || id:ebi-a-GCST90018808	order.Pasteurellales.id.3688	IVW	14	0.00606005	0.0483998	0.900359	1.00608	0.915025	1.10619
Colorectal cancer || id:ebi-a-GCST90018808	genus.LachnospiraceaeUCG004.id.11324	IVW	12	-0.00831959	0.0701346	0.905574	0.991715	0.864345	1.13785
Colorectal cancer || id:ebi-a-GCST90018808	genus.Akkermansia.id.4037	IVW	11	-0.00755495	0.0644933	0.906747	0.992474	0.874623	1.1262
Colorectal cancer || id:ebi-a-GCST90018808	family.Verrucomicrobiaceae.id.4036	IVW	11	-0.00735636	0.0645026	0.9092	0.992671	0.874781	1.12645
Colorectal cancer || id:ebi-a-GCST90018808	class.Verrucomicrobiae.id.4029	IVW	11	-0.00731441	0.0644818	0.909687	0.992712	0.874854	1.12645
Colorectal cancer || id:ebi-a-GCST90018808	genus.Terrisporobacter.id.11348	IVW	5	-0.00707173	0.0648376	0.913148	0.992953	0.874456	1.12751
Colorectal cancer || id:ebi-a-GCST90018808	genus.RuminococcaceaeUCG002.id.11360	IVW	22	0.00641557	0.0589877	0.913392	1.00644	0.896551	1.12979
Colorectal cancer || id:ebi-a-GCST90018808	genus..Ruminococcustorquesgroup.id.14377	IVW	9	0.0102624	0.100162	0.918393	1.01032	0.830229	1.22946
Colorectal cancer || id:ebi-a-GCST90018808	family.BacteroidalesS24.7group.id.11173	IVW	8	0.00565819	0.0577648	0.92197	1.00567	0.898022	1.12623
Colorectal cancer || id:ebi-a-GCST90018808	genus.Ruminiclostridium9.id.11357	IVW	9	0.00773728	0.0814888	0.924355	1.00777	0.859005	1.18229
Colorectal cancer || id:ebi-a-GCST90018808	family.Christensenellaceae.id.1866	IVW	11	0.00494288	0.0538481	0.926863	1.00496	0.904295	1.11682
Colorectal cancer || id:ebi-a-GCST90018808	genus.LachnospiraceaeUCG001.id.11321	IVW	12	0.00455464	0.058368	0.937802	1.00457	0.895971	1.12632
Colorectal cancer || id:ebi-a-GCST90018808	genus.Parabacteroides.id.954	IVW	6	-0.0105449	0.140431	0.940144	0.98951	0.75142	1.30304
Colorectal cancer || id:ebi-a-GCST90018808	genus.Subdoligranulum.id.2070	IVW	11	0.00477994	0.0657465	0.942043	1.00479	0.883306	1.14298
Colorectal cancer || id:ebi-a-GCST90018808	order.MollicutesRF9.id.11579	IVW	12	-0.00397781	0.0584748	0.945765	0.99603	0.888173	1.11698
Colorectal cancer || id:ebi-a-GCST90018808	genus.RuminococcaceaeNK4A214group.id.11358	IVW	13	-0.00382267	0.0639776	0.952355	0.996185	0.878782	1.12927
Colorectal cancer || id:ebi-a-GCST90018808	genus.Enterorhabdus.id.820	IVW	6	-0.00418793	0.0731927	0.954372	0.995821	0.862737	1.14943
Colorectal cancer || id:ebi-a-GCST90018808	family.Peptostreptococcaceae.id.2042	IVW	14	-0.00379605	0.0671617	0.954927	0.996211	0.873338	1.13637
Colorectal cancer || id:ebi-a-GCST90018808	genus.Oscillospira.id.2064	IVW	8	-0.00320435	0.0764971	0.966588	0.996801	0.858011	1.15804
Colorectal cancer || id:ebi-a-GCST90018808	genus.RuminococcaceaeUCG010.id.11367	IVW	6	-0.00364889	0.0906865	0.967905	0.996358	0.834106	1.19017
Colorectal cancer || id:ebi-a-GCST90018808	order.Burkholderiales.id.2874	IVW	11	-0.00274545	0.0784933	0.972098	0.997258	0.855053	1.16311
Colorectal cancer || id:ebi-a-GCST90018808	genus.Sellimonas.id.14369	IVW	9	0.00123925	0.0435997	0.977324	1.00124	0.919233	1.09056
Colorectal cancer || id:ebi-a-GCST90018808	genus.Alistipes.id.968	IVW	14	-0.0019264	0.0695482	0.977902	0.998075	0.870889	1.14384
Colorectal cancer || id:ebi-a-GCST90018808	genus.Paraprevotella.id.962	IVW	13	0.00101849	0.0674344	0.98795	1.00102	0.877084	1.14247
Colorectal cancer || id:ebi-a-GCST90018808	family.Oxalobacteraceae.id.2966	IVW	14	0.000417944	0.0457789	0.992716	1.00042	0.914563	1.09433
Colorectal cancer || id:ebi-a-GCST90018808	genus.Marvinbryantia.id.2005	IVW	10	0.000368247	0.0739309	0.996026	1.00037	0.865423	1.15636
Colorectal cancer || id:ebi-a-GCST90018808	family.Lactobacillaceae.id.1836	IVW	9	-1.25e-05	0.0517166	0.999807	0.999987	0.903592	1.10667
Colorectal cancer || id:ebi-a-GCST90018808	class.Actinobacteria.id.419	MR Egger	15	0.118838	0.236853	0.624242	1.12619	0.707941	1.79153
Colorectal cancer || id:ebi-a-GCST90018808	class.Alphaproteobacteria.id.2379	MR Egger	7	-0.383398	0.347589	0.320256	0.681541	0.34484	1.347
Colorectal cancer || id:ebi-a-GCST90018808	class.Bacilli.id.1673	MR Egger	18	-0.242125	0.165528	0.162903	0.784958	0.567475	1.08579
Colorectal cancer || id:ebi-a-GCST90018808	class.Bacteroidia.id.912	MR Egger	14	-0.00819539	0.121597	0.947375	0.991838	0.781512	1.25877
Colorectal cancer || id:ebi-a-GCST90018808	class.Betaproteobacteria.id.2867	MR Egger	12	-0.346343	0.282652	0.248526	0.70727	0.406431	1.23079
Colorectal cancer || id:ebi-a-GCST90018808	class.Clostridia.id.1859	MR Egger	12	0.0761927	0.482773	0.877737	1.07917	0.418934	2.77993
Colorectal cancer || id:ebi-a-GCST90018808	class.Coriobacteriia.id.809	MR Egger	14	-0.724134	0.276386	0.0223848	0.484744	0.281999	0.833255
Colorectal cancer || id:ebi-a-GCST90018808	class.Deltaproteobacteria.id.3087	MR Egger	13	-0.0697787	0.162113	0.675194	0.9326	0.678737	1.28141
Colorectal cancer || id:ebi-a-GCST90018808	class.Erysipelotrichia.id.2147	MR Egger	13	-0.0831082	0.332792	0.807398	0.920252	0.479323	1.76679
Colorectal cancer || id:ebi-a-GCST90018808	class.Gammaproteobacteria.id.3303	MR Egger	6	-0.550391	0.481743	0.316987	0.576724	0.224337	1.48264
Colorectal cancer || id:ebi-a-GCST90018808	class.Lentisphaeria.id.2250	MR Egger	8	0.138677	0.165805	0.434976	1.14875	0.830024	1.58987
Colorectal cancer || id:ebi-a-GCST90018808	class.Melainabacteria.id.1589	MR Egger	10	-0.0584286	0.154892	0.715818	0.943246	0.696271	1.27782
Colorectal cancer || id:ebi-a-GCST90018808	class.Methanobacteria.id.119	MR Egger	10	-0.0527016	0.189009	0.787447	0.948663	0.654974	1.37404
Colorectal cancer || id:ebi-a-GCST90018808	class.Mollicutes.id.3920	MR Egger	12	-0.06539	0.257798	0.804907	0.936702	0.565144	1.55254
Colorectal cancer || id:ebi-a-GCST90018808	class.Negativicutes.id.2164	MR Egger	12	-0.629065	0.287677	0.0536339	0.53309	0.303337	0.936863
Colorectal cancer || id:ebi-a-GCST90018808	class.Verrucomicrobiae.id.4029	MR Egger	11	-0.0120183	0.28807	0.967633	0.988054	0.561785	1.73776
Colorectal cancer || id:ebi-a-GCST90018808	family.Acidaminococcaceae.id.2166	MR Egger	7	-0.297892	0.253669	0.293143	0.742382	0.451544	1.22055
Colorectal cancer || id:ebi-a-GCST90018808	family.Actinomycetaceae.id.421	MR Egger	5	-0.163886	0.273729	0.591553	0.848839	0.496389	1.45154
Colorectal cancer || id:ebi-a-GCST90018808	family.Alcaligenaceae.id.2875	MR Egger	12	-0.207465	0.411122	0.624752	0.812642	0.363032	1.81909
Colorectal cancer || id:ebi-a-GCST90018808	family.Bacteroidaceae.id.917	MR Egger	9	0.752634	0.515427	0.187608	2.12258	0.772902	5.82915
Colorectal cancer || id:ebi-a-GCST90018808	family.BacteroidalesS24.7group.id.11173	MR Egger	8	-0.0459892	0.20577	0.830563	0.955052	0.638076	1.42949
Colorectal cancer || id:ebi-a-GCST90018808	family.Bifidobacteriaceae.id.433	MR Egger	12	0.0794381	0.237026	0.74444	1.08268	0.68036	1.7229
Colorectal cancer || id:ebi-a-GCST90018808	family.Christensenellaceae.id.1866	MR Egger	11	-0.0523844	0.105715	0.632104	0.948964	0.771371	1.16744
Colorectal cancer || id:ebi-a-GCST90018808	family.Clostridiaceae1.id.1869	MR Egger	10	-0.13255	0.238158	0.593049	0.875859	0.549174	1.39688
Colorectal cancer || id:ebi-a-GCST90018808	family.ClostridialesvadinBB60group.id.11286	MR Egger	15	-0.144957	0.143727	0.331592	0.86506	0.652684	1.14654
Colorectal cancer || id:ebi-a-GCST90018808	family.Coriobacteriaceae.id.811	MR Egger	14	-0.724134	0.276386	0.0223848	0.484744	0.281999	0.833255
Colorectal cancer || id:ebi-a-GCST90018808	family.Defluviitaleaceae.id.1924	MR Egger	11	-0.0426307	0.194509	0.831407	0.958265	0.65451	1.40299
Colorectal cancer || id:ebi-a-GCST90018808	family.Desulfovibrionaceae.id.3169	MR Egger	10	-0.064114	0.160781	0.700498	0.937898	0.684377	1.28533
Colorectal cancer || id:ebi-a-GCST90018808	family.Enterobacteriaceae.id.3469	MR Egger	7	-0.250896	0.543363	0.663656	0.778103	0.268236	2.25713
Colorectal cancer || id:ebi-a-GCST90018808	family.Erysipelotrichaceae.id.2149	MR Egger	13	-0.0831082	0.332792	0.807398	0.920252	0.479323	1.76679
Colorectal cancer || id:ebi-a-GCST90018808	family.FamilyXI.id.1936	MR Egger	8	-0.133134	0.258974	0.625573	0.875348	0.526912	1.4542
Colorectal cancer || id:ebi-a-GCST90018808	family.FamilyXIII.id.1957	MR Egger	10	0.303988	0.43521	0.504667	1.35525	0.577513	3.18038
Colorectal cancer || id:ebi-a-GCST90018808	family.Lachnospiraceae.id.1987	MR Egger	17	-0.0838763	0.164513	0.617579	0.919545	0.666095	1.26943
Colorectal cancer || id:ebi-a-GCST90018808	family.Lactobacillaceae.id.1836	MR Egger	9	0.0116102	0.136033	0.934374	1.01168	0.774905	1.3208
Colorectal cancer || id:ebi-a-GCST90018808	family.Methanobacteriaceae.id.121	MR Egger	10	-0.0527016	0.189009	0.787447	0.948663	0.654974	1.37404
Colorectal cancer || id:ebi-a-GCST90018808	family.Oxalobacteraceae.id.2966	MR Egger	14	0.117524	0.193477	0.554885	1.12471	0.769749	1.64335
Colorectal cancer || id:ebi-a-GCST90018808	family.Pasteurellaceae.id.3689	MR Egger	14	-0.0177886	0.110207	0.874456	0.982369	0.791524	1.21923
Colorectal cancer || id:ebi-a-GCST90018808	family.Peptococcaceae.id.2024	MR Egger	9	-0.194372	0.192903	0.347192	0.823351	0.564135	1.20168
Colorectal cancer || id:ebi-a-GCST90018808	family.Peptostreptococcaceae.id.2042	MR Egger	14	-0.220952	0.162317	0.198452	0.801755	0.583277	1.10207
Colorectal cancer || id:ebi-a-GCST90018808	family.Porphyromonadaceae.id.943	MR Egger	9	0.520008	0.48915	0.323036	1.68204	0.644858	4.38742
Colorectal cancer || id:ebi-a-GCST90018808	family.Prevotellaceae.id.960	MR Egger	16	-0.141554	0.142072	0.335988	0.868009	0.657038	1.14672
Colorectal cancer || id:ebi-a-GCST90018808	family.Rhodospirillaceae.id.2717	MR Egger	15	-0.199464	0.297572	0.514396	0.81917	0.457168	1.46782
Colorectal cancer || id:ebi-a-GCST90018808	family.Rikenellaceae.id.967	MR Egger	19	-0.356035	0.197526	0.089229	0.700448	0.475596	1.03161
Colorectal cancer || id:ebi-a-GCST90018808	family.Ruminococcaceae.id.2050	MR Egger	10	-0.196841	0.14193	0.202895	0.821322	0.62187	1.08474
Colorectal cancer || id:ebi-a-GCST90018808	family.Streptococcaceae.id.1850	MR Egger	14	0.0427797	0.338811	0.901614	1.04371	0.537251	2.02759
Colorectal cancer || id:ebi-a-GCST90018808	family.Veillonellaceae.id.2172	MR Egger	19	0.00908058	0.130377	0.945286	1.00912	0.781564	1.30293
Colorectal cancer || id:ebi-a-GCST90018808	family.Verrucomicrobiaceae.id.4036	MR Egger	11	-0.0127751	0.288108	0.965601	0.987306	0.561319	1.73658
Colorectal cancer || id:ebi-a-GCST90018808	family.Victivallaceae.id.2255	MR Egger	12	0.273789	0.2261	0.253768	1.31494	0.844198	2.04817
Colorectal cancer || id:ebi-a-GCST90018808	genus..Clostridiuminnocuumgroup.id.14397	MR Egger	9	-0.143913	0.251008	0.584354	0.865963	0.529465	1.41632
Colorectal cancer || id:ebi-a-GCST90018808	genus..Eubacteriumbrachygroup.id.11296	MR Egger	10	0.065225	0.197229	0.74936	1.0674	0.725174	1.57113
Colorectal cancer || id:ebi-a-GCST90018808	genus..Eubacteriumcoprostanoligenesgroup.id.11375	MR Egger	13	-0.254995	0.330872	0.457133	0.77492	0.405148	1.48218
Colorectal cancer || id:ebi-a-GCST90018808	genus..Eubacteriumeligensgroup.id.14372	MR Egger	7	-0.372197	0.448927	0.444821	0.689218	0.285905	1.66146
Colorectal cancer || id:ebi-a-GCST90018808	genus..Eubacteriumfissicatenagroup.id.14373	MR Egger	9	-0.152551	0.197675	0.465528	0.858515	0.582751	1.26477
Colorectal cancer || id:ebi-a-GCST90018808	genus..Eubacteriumhalliigroup.id.11338	MR Egger	16	0.0722184	0.121201	0.560783	1.07489	0.847609	1.36312
Colorectal cancer || id:ebi-a-GCST90018808	genus..Eubacteriumnodatumgroup.id.11297	MR Egger	11	0.00974102	0.198485	0.96193	1.00979	0.684347	1.48999
Colorectal cancer || id:ebi-a-GCST90018808	genus..Eubacteriumoxidoreducensgroup.id.11339	MR Egger	5	-0.0138666	0.205691	0.950493	0.986229	0.659007	1.47593
Colorectal cancer || id:ebi-a-GCST90018808	genus..Eubacteriumrectalegroup.id.14374	MR Egger	8	-0.241065	0.300363	0.452828	0.785791	0.436147	1.41573
Colorectal cancer || id:ebi-a-GCST90018808	genus..Eubacteriumruminantiumgroup.id.11340	MR Egger	18	0.282253	0.144028	0.0676868	1.32611	0.999958	1.75865
Colorectal cancer || id:ebi-a-GCST90018808	genus..Eubacteriumventriosumgroup.id.11341	MR Egger	15	0.222101	0.458364	0.636056	1.2487	0.508499	3.06637
Colorectal cancer || id:ebi-a-GCST90018808	genus..Eubacteriumxylanophilumgroup.id.14375	MR Egger	9	0.10662	0.276449	0.711187	1.11251	0.647123	1.91259
Colorectal cancer || id:ebi-a-GCST90018808	genus..Ruminococcusgauvreauiigroup.id.11342	MR Egger	12	0.41074	0.317601	0.224998	1.50793	0.80916	2.81015
Colorectal cancer || id:ebi-a-GCST90018808	genus..Ruminococcusgnavusgroup.id.14376	MR Egger	12	0.120487	0.221736	0.598771	1.12805	0.730435	1.74209
Colorectal cancer || id:ebi-a-GCST90018808	genus..Ruminococcustorquesgroup.id.14377	MR Egger	9	0.223389	0.212426	0.327922	1.25031	0.82451	1.896
Colorectal cancer || id:ebi-a-GCST90018808	genus.Actinomyces.id.423	MR Egger	7	-0.235275	0.214753	0.323215	0.790353	0.518823	1.20399
Colorectal cancer || id:ebi-a-GCST90018808	genus.Adlercreutzia.id.812	MR Egger	8	-0.206526	0.305135	0.523733	0.813405	0.447271	1.47926
Colorectal cancer || id:ebi-a-GCST90018808	genus.Akkermansia.id.4037	MR Egger	11	-0.0165374	0.287519	0.95539	0.983599	0.559857	1.72806
Colorectal cancer || id:ebi-a-GCST90018808	genus.Alistipes.id.968	MR Egger	14	-0.503347	0.344991	0.170237	0.604504	0.307423	1.18867
Colorectal cancer || id:ebi-a-GCST90018808	genus.Allisonella.id.2174	MR Egger	8	0.0962189	0.32479	0.777026	1.101	0.582533	2.08091
Colorectal cancer || id:ebi-a-GCST90018808	genus.Alloprevotella.id.961	MR Egger	6	-0.245783	0.393483	0.566074	0.782092	0.361675	1.69121
Colorectal cancer || id:ebi-a-GCST90018808	genus.Anaerofilum.id.2053	MR Egger	11	-0.0994273	0.238466	0.686487	0.905356	0.567327	1.44479
Colorectal cancer || id:ebi-a-GCST90018808	genus.Anaerostipes.id.1991	MR Egger	13	-0.174802	0.286565	0.554259	0.839623	0.478801	1.47236
Colorectal cancer || id:ebi-a-GCST90018808	genus.Anaerotruncus.id.2054	MR Egger	13	0.170644	0.180555	0.3649	1.18607	0.832566	1.68967
Colorectal cancer || id:ebi-a-GCST90018808	genus.Bacteroides.id.918	MR Egger	9	0.752634	0.515427	0.187608	2.12258	0.772902	5.82915
Colorectal cancer || id:ebi-a-GCST90018808	genus.Barnesiella.id.944	MR Egger	14	0.0285488	0.232934	0.904483	1.02896	0.65181	1.62434
Colorectal cancer || id:ebi-a-GCST90018808	genus.Bifidobacterium.id.436	MR Egger	12	0.0627912	0.177066	0.730238	1.0648	0.752573	1.50658
Colorectal cancer || id:ebi-a-GCST90018808	genus.Bilophila.id.3170	MR Egger	13	-0.188347	0.316589	0.563932	0.828328	0.445365	1.54059
Colorectal cancer || id:ebi-a-GCST90018808	genus.Blautia.id.1992	MR Egger	13	-0.0629849	0.273655	0.82219	0.938958	0.549169	1.60541
Colorectal cancer || id:ebi-a-GCST90018808	genus.Butyricicoccus.id.2055	MR Egger	8	-0.0497621	0.136772	0.728459	0.951456	0.727723	1.24397
Colorectal cancer || id:ebi-a-GCST90018808	genus.Butyricimonas.id.945	MR Egger	13	0.130969	0.20977	0.545132	1.13993	0.755648	1.71964
Colorectal cancer || id:ebi-a-GCST90018808	genus.Butyrivibrio.id.1993	MR Egger	15	-0.022253	0.144613	0.880068	0.977993	0.736612	1.29847
Colorectal cancer || id:ebi-a-GCST90018808	genus.CandidatusSoleaferrea.id.11350	MR Egger	10	-0.503964	0.570843	0.40307	0.604131	0.197342	1.84945
Colorectal cancer || id:ebi-a-GCST90018808	genus.Catenibacterium.id.2153	MR Egger	5	-0.349646	0.51583	0.546475	0.704937	0.256488	1.93747
Colorectal cancer || id:ebi-a-GCST90018808	genus.ChristensenellaceaeR.7group.id.11283	MR Egger	10	0.0407492	0.243758	0.871384	1.04159	0.645961	1.67953
Colorectal cancer || id:ebi-a-GCST90018808	genus.Clostridiumsensustricto1.id.1873	MR Egger	7	-0.311202	0.180552	0.145383	0.732566	0.51423	1.0436
Colorectal cancer || id:ebi-a-GCST90018808	genus.Collinsella.id.815	MR Egger	9	0.18089	0.309858	0.577685	1.19828	0.652835	2.19946
Colorectal cancer || id:ebi-a-GCST90018808	genus.Coprobacter.id.949	MR Egger	11	-0.0617507	0.201774	0.766536	0.940117	0.633037	1.39616
Colorectal cancer || id:ebi-a-GCST90018808	genus.Coprococcus1.id.11301	MR Egger	11	-0.0432221	0.256059	0.869689	0.957699	0.579785	1.58194
Colorectal cancer || id:ebi-a-GCST90018808	genus.Coprococcus2.id.11302	MR Egger	8	0.348867	0.937498	0.722589	1.41746	0.225682	8.90278
Colorectal cancer || id:ebi-a-GCST90018808	genus.Coprococcus3.id.11303	MR Egger	9	-0.646594	0.314231	0.0786314	0.523827	0.28295	0.969766
Colorectal cancer || id:ebi-a-GCST90018808	genus.DefluviitaleaceaeUCG011.id.11287	MR Egger	9	0.0729595	0.221056	0.75102	1.07569	0.69746	1.65902
Colorectal cancer || id:ebi-a-GCST90018808	genus.Desulfovibrio.id.3173	MR Egger	10	0.0391564	0.196364	0.84692	1.03993	0.707712	1.52811
Colorectal cancer || id:ebi-a-GCST90018808	genus.Dialister.id.2183	MR Egger	11	0.135712	0.338537	0.697861	1.14535	0.589889	2.22386
Colorectal cancer || id:ebi-a-GCST90018808	genus.Dorea.id.1997	MR Egger	10	0.253364	0.208383	0.258697	1.28835	0.856358	1.93827
Colorectal cancer || id:ebi-a-GCST90018808	genus.Eggerthella.id.819	MR Egger	11	-0.199507	0.253688	0.451827	0.819135	0.498209	1.34679
Colorectal cancer || id:ebi-a-GCST90018808	genus.Eisenbergiella.id.11304	MR Egger	11	0.139279	0.312106	0.665956	1.14944	0.623474	2.11913
Colorectal cancer || id:ebi-a-GCST90018808	genus.Enterorhabdus.id.820	MR Egger	6	0.203884	0.168144	0.292016	1.22616	0.881899	1.7048
Colorectal cancer || id:ebi-a-GCST90018808	genus.Erysipelatoclostridium.id.11381	MR Egger	15	0.309825	0.184996	0.117853	1.36319	0.948602	1.95896
Colorectal cancer || id:ebi-a-GCST90018808	genus.ErysipelotrichaceaeUCG003.id.11384	MR Egger	16	-0.216398	0.143496	0.153775	0.805415	0.607958	1.067
Colorectal cancer || id:ebi-a-GCST90018808	genus.Escherichia.Shigella.id.3504	MR Egger	10	-0.169415	0.247935	0.513715	0.844159	0.519251	1.37237
Colorectal cancer || id:ebi-a-GCST90018808	genus.Faecalibacterium.id.2057	MR Egger	10	-0.136403	0.173378	0.454106	0.872491	0.621124	1.22558
Colorectal cancer || id:ebi-a-GCST90018808	genus.FamilyXIIIAD3011group.id.11293	MR Egger	13	0.26979	0.291256	0.374168	1.30969	0.740024	2.31788
Colorectal cancer || id:ebi-a-GCST90018808	genus.FamilyXIIIUCG001.id.11294	MR Egger	8	-0.135449	0.21486	0.551668	0.873324	0.573169	1.33066
Colorectal cancer || id:ebi-a-GCST90018808	genus.Flavonifractor.id.2059	MR Egger	5	-0.674233	0.564599	0.318222	0.509547	0.168495	1.54092
Colorectal cancer || id:ebi-a-GCST90018808	genus.Fusicatenibacter.id.11305	MR Egger	18	-0.0137225	0.269764	0.96006	0.986371	0.581316	1.67367
Colorectal cancer || id:ebi-a-GCST90018808	genus.Gordonibacter.id.821	MR Egger	12	-0.158803	0.14427	0.296803	0.853165	0.643025	1.13198
Colorectal cancer || id:ebi-a-GCST90018808	genus.Haemophilus.id.3698	MR Egger	9	0.00517743	0.125339	0.968204	1.00519	0.786245	1.28511
Colorectal cancer || id:ebi-a-GCST90018808	genus.Holdemanella.id.11393	MR Egger	11	0.111698	0.210913	0.609206	1.11818	0.739567	1.69061
Colorectal cancer || id:ebi-a-GCST90018808	genus.Holdemania.id.2157	MR Egger	15	-0.145599	0.146519	0.338495	0.864504	0.648705	1.15209
Colorectal cancer || id:ebi-a-GCST90018808	genus.Howardella.id.2000	MR Egger	10	-0.141176	0.147922	0.36783	0.868337	0.649792	1.16039
Colorectal cancer || id:ebi-a-GCST90018808	genus.Hungatella.id.11306	MR Egger	5	0.358768	0.394992	0.430688	1.43156	0.660065	3.10481
Colorectal cancer || id:ebi-a-GCST90018808	genus.Intestinibacter.id.11345	MR Egger	15	0.00201067	0.201727	0.992199	1.00201	0.674776	1.48795
Colorectal cancer || id:ebi-a-GCST90018808	genus.Intestinimonas.id.2062	MR Egger	17	0.162295	0.114649	0.177326	1.17621	0.939491	1.47257
Colorectal cancer || id:ebi-a-GCST90018808	genus.Lachnoclostridium.id.11308	MR Egger	13	-0.222679	0.260909	0.411596	0.800372	0.479956	1.33469
Colorectal cancer || id:ebi-a-GCST90018808	genus.Lachnospira.id.2004	MR Egger	6	0.941854	0.631364	0.210031	2.56473	0.744071	8.84036
Colorectal cancer || id:ebi-a-GCST90018808	genus.LachnospiraceaeFCS020group.id.11314	MR Egger	12	0.0351231	0.116177	0.7686	1.03575	0.824825	1.30061
Colorectal cancer || id:ebi-a-GCST90018808	genus.LachnospiraceaeNC2004group.id.11316	MR Egger	9	0.295751	0.225782	0.231579	1.34414	0.863482	2.09234
Colorectal cancer || id:ebi-a-GCST90018808	genus.LachnospiraceaeND3007group.id.11317	MR Egger	3	-4.33375	3.03298	0.388736	0.0131183	3.43682e-05	5.00724
Colorectal cancer || id:ebi-a-GCST90018808	genus.LachnospiraceaeNK4A136group.id.11319	MR Egger	15	-0.123701	0.119909	0.32106	0.883644	0.698568	1.11775
Colorectal cancer || id:ebi-a-GCST90018808	genus.LachnospiraceaeUCG001.id.11321	MR Egger	12	-0.0227239	0.299569	0.94103	0.977532	0.543416	1.75845
Colorectal cancer || id:ebi-a-GCST90018808	genus.LachnospiraceaeUCG004.id.11324	MR Egger	12	0.217202	0.326898	0.521439	1.24259	0.654739	2.35826
Colorectal cancer || id:ebi-a-GCST90018808	genus.LachnospiraceaeUCG008.id.11328	MR Egger	11	-0.454655	0.349439	0.225545	0.634667	0.319961	1.25891
Colorectal cancer || id:ebi-a-GCST90018808	genus.LachnospiraceaeUCG010.id.11330	MR Egger	10	-0.0682675	0.178463	0.71203	0.934011	0.658326	1.32514
Colorectal cancer || id:ebi-a-GCST90018808	genus.Lactobacillus.id.1837	MR Egger	10	-0.00766482	0.138576	0.957247	0.992364	0.756333	1.30206
Colorectal cancer || id:ebi-a-GCST90018808	genus.Lactococcus.id.1851	MR Egger	9	-0.0121898	0.205276	0.954307	0.987884	0.66065	1.4772
Colorectal cancer || id:ebi-a-GCST90018808	genus.Marvinbryantia.id.2005	MR Egger	10	0.062514	0.339892	0.85865	1.06451	0.546799	2.07239
Colorectal cancer || id:ebi-a-GCST90018808	genus.Methanobrevibacter.id.123	MR Egger	6	-0.231186	0.172016	0.250122	0.793592	0.566467	1.11178
Colorectal cancer || id:ebi-a-GCST90018808	genus.Odoribacter.id.952	MR Egger	7	0.12692	0.415306	0.772218	1.13533	0.503043	2.56234
Colorectal cancer || id:ebi-a-GCST90018808	genus.Olsenella.id.822	MR Egger	11	-0.0923655	0.176563	0.613518	0.911772	0.645049	1.28878
Colorectal cancer || id:ebi-a-GCST90018808	genus.Oscillibacter.id.2063	MR Egger	14	-0.403001	0.264197	0.153078	0.668311	0.398189	1.12168
Colorectal cancer || id:ebi-a-GCST90018808	genus.Oscillospira.id.2064	MR Egger	8	0.00403272	0.332814	0.990725	1.00404	0.522943	1.92774
Colorectal cancer || id:ebi-a-GCST90018808	genus.Oxalobacter.id.2978	MR Egger	11	-0.216826	0.209187	0.327007	0.80507	0.534282	1.2131
Colorectal cancer || id:ebi-a-GCST90018808	genus.Parabacteroides.id.954	MR Egger	6	-0.0134219	0.554267	0.981841	0.986668	0.332943	2.92397
Colorectal cancer || id:ebi-a-GCST90018808	genus.Paraprevotella.id.962	MR Egger	13	-0.0689564	0.269327	0.802651	0.933367	0.55055	1.58237
Colorectal cancer || id:ebi-a-GCST90018808	genus.Parasutterella.id.2892	MR Egger	15	0.00280352	0.160251	0.986308	1.00281	0.732503	1.37286
Colorectal cancer || id:ebi-a-GCST90018808	genus.Peptococcus.id.2037	MR Egger	12	0.0665478	0.171919	0.706801	1.06881	0.763064	1.49707
Colorectal cancer || id:ebi-a-GCST90018808	genus.Phascolarctobacterium.id.2168	MR Egger	9	-0.0797239	0.356631	0.829493	0.923371	0.458993	1.85758
Colorectal cancer || id:ebi-a-GCST90018808	genus.Prevotella7.id.11182	MR Egger	11	-0.209299	0.227067	0.380703	0.811152	0.519779	1.26586
Colorectal cancer || id:ebi-a-GCST90018808	genus.Prevotella9.id.11183	MR Egger	15	0.0349442	0.180336	0.849348	1.03556	0.727229	1.47462
Colorectal cancer || id:ebi-a-GCST90018808	genus.RikenellaceaeRC9gutgroup.id.11191	MR Egger	11	0.0134361	0.224337	0.95355	1.01353	0.652943	1.57324
Colorectal cancer || id:ebi-a-GCST90018808	genus.Romboutsia.id.11347	MR Egger	13	0.201612	0.223213	0.385758	1.22337	0.789871	1.89479
Colorectal cancer || id:ebi-a-GCST90018808	genus.Roseburia.id.2012	MR Egger	13	0.21978	0.250606	0.399239	1.2458	0.762305	2.03596
Colorectal cancer || id:ebi-a-GCST90018808	genus.Ruminiclostridium5.id.11355	MR Egger	11	-0.220131	0.266644	0.430392	0.802414	0.475803	1.35323
Colorectal cancer || id:ebi-a-GCST90018808	genus.Ruminiclostridium6.id.11356	MR Egger	15	-0.15461	0.144433	0.303885	0.856749	0.64552	1.1371
Colorectal cancer || id:ebi-a-GCST90018808	genus.Ruminiclostridium9.id.11357	MR Egger	9	0.307289	0.346644	0.404789	1.35973	0.689263	2.6824
Colorectal cancer || id:ebi-a-GCST90018808	genus.RuminococcaceaeNK4A214group.id.11358	MR Egger	13	-0.0511435	0.233848	0.830885	0.950142	0.600805	1.5026
Colorectal cancer || id:ebi-a-GCST90018808	genus.RuminococcaceaeUCG002.id.11360	MR Egger	22	0.11016	0.164395	0.51046	1.11646	0.808922	1.54091
Colorectal cancer || id:ebi-a-GCST90018808	genus.RuminococcaceaeUCG003.id.11361	MR Egger	12	-0.18693	0.255287	0.480834	0.829502	0.502936	1.36811
Colorectal cancer || id:ebi-a-GCST90018808	genus.RuminococcaceaeUCG004.id.11362	MR Egger	11	0.446079	0.379061	0.26946	1.56217	0.743133	3.28392
Colorectal cancer || id:ebi-a-GCST90018808	genus.RuminococcaceaeUCG005.id.11363	MR Egger	14	-0.245499	0.218145	0.282428	0.782314	0.510144	1.19969
Colorectal cancer || id:ebi-a-GCST90018808	genus.RuminococcaceaeUCG009.id.11366	MR Egger	12	0.0194858	0.221601	0.931667	1.01968	0.660437	1.57432
Colorectal cancer || id:ebi-a-GCST90018808	genus.RuminococcaceaeUCG010.id.11367	MR Egger	6	0.231378	0.36943	0.565078	1.26034	0.610971	2.59987
Colorectal cancer || id:ebi-a-GCST90018808	genus.RuminococcaceaeUCG011.id.11368	MR Egger	8	-0.0402258	0.215084	0.857806	0.960573	0.630155	1.46424
Colorectal cancer || id:ebi-a-GCST90018808	genus.RuminococcaceaeUCG013.id.11370	MR Egger	12	0.00855256	0.215086	0.969064	1.00859	0.661652	1.53744
Colorectal cancer || id:ebi-a-GCST90018808	genus.RuminococcaceaeUCG014.id.11371	MR Egger	11	0.0846451	0.200752	0.683181	1.08833	0.734306	1.61304
Colorectal cancer || id:ebi-a-GCST90018808	genus.Ruminococcus1.id.11373	MR Egger	10	0.267126	0.208597	0.236217	1.30621	0.867861	1.96595
Colorectal cancer || id:ebi-a-GCST90018808	genus.Ruminococcus2.id.11374	MR Egger	15	0.0654474	0.120112	0.595056	1.06764	0.843688	1.35103
Colorectal cancer || id:ebi-a-GCST90018808	genus.Sellimonas.id.14369	MR Egger	9	0.0856035	0.307625	0.788844	1.08937	0.596103	1.99082
Colorectal cancer || id:ebi-a-GCST90018808	genus.Senegalimassilia.id.11160	MR Egger	5	0.0843436	0.241492	0.749971	1.088	0.677747	1.74659
Colorectal cancer || id:ebi-a-GCST90018808	genus.Slackia.id.825	MR Egger	6	-0.0859213	0.368313	0.826993	0.917666	0.445832	1.88886
Colorectal cancer || id:ebi-a-GCST90018808	genus.Streptococcus.id.1853	MR Egger	15	-0.323718	0.25836	0.232284	0.723454	0.436004	1.20041
Colorectal cancer || id:ebi-a-GCST90018808	genus.Subdoligranulum.id.2070	MR Egger	11	-0.0355536	0.156357	0.825204	0.965071	0.710338	1.31115
Colorectal cancer || id:ebi-a-GCST90018808	genus.Sutterella.id.2896	MR Egger	12	-0.943375	0.413824	0.0458129	0.389312	0.172999	0.876096
Colorectal cancer || id:ebi-a-GCST90018808	genus.Terrisporobacter.id.11348	MR Egger	5	-0.00943419	0.159552	0.956567	0.99061	0.724585	1.3543
Colorectal cancer || id:ebi-a-GCST90018808	genus.Turicibacter.id.2162	MR Egger	10	0.076059	0.271257	0.786289	1.07903	0.634065	1.83624
Colorectal cancer || id:ebi-a-GCST90018808	genus.Tyzzerella3.id.11335	MR Egger	13	0.0352158	0.221768	0.876708	1.03584	0.670689	1.5998
Colorectal cancer || id:ebi-a-GCST90018808	genus.Veillonella.id.2198	MR Egger	8	0.0604571	0.441335	0.895522	1.06232	0.447285	2.52306
Colorectal cancer || id:ebi-a-GCST90018808	genus.Victivallis.id.2256	MR Egger	10	0.898813	0.250878	0.00716047	2.45669	1.50244	4.017
Colorectal cancer || id:ebi-a-GCST90018808	order.Actinomycetales.id.420	MR Egger	5	-0.166016	0.273736	0.587012	0.847033	0.495326	1.44847
Colorectal cancer || id:ebi-a-GCST90018808	order.Bacillales.id.1674	MR Egger	9	0.0372117	0.156488	0.818852	1.03791	0.763757	1.41048
Colorectal cancer || id:ebi-a-GCST90018808	order.Bacteroidales.id.913	MR Egger	14	-0.00819539	0.121597	0.947375	0.991838	0.781512	1.25877
Colorectal cancer || id:ebi-a-GCST90018808	order.Bifidobacteriales.id.432	MR Egger	12	0.0794381	0.237026	0.74444	1.08268	0.68036	1.7229
Colorectal cancer || id:ebi-a-GCST90018808	order.Burkholderiales.id.2874	MR Egger	11	-0.312495	0.278508	0.29089	0.731619	0.423852	1.26286
Colorectal cancer || id:ebi-a-GCST90018808	order.Clostridiales.id.1863	MR Egger	13	0.0578274	0.443059	0.898512	1.05953	0.444606	2.52495
Colorectal cancer || id:ebi-a-GCST90018808	order.Coriobacteriales.id.810	MR Egger	14	-0.724134	0.276386	0.0223848	0.484744	0.281999	0.833255
Colorectal cancer || id:ebi-a-GCST90018808	order.Desulfovibrionales.id.3156	MR Egger	12	-0.0589322	0.156367	0.714133	0.942771	0.693912	1.28088
Colorectal cancer || id:ebi-a-GCST90018808	order.Enterobacteriales.id.3468	MR Egger	7	-0.250896	0.543363	0.663656	0.778103	0.268236	2.25713
Colorectal cancer || id:ebi-a-GCST90018808	order.Erysipelotrichales.id.2148	MR Egger	13	-0.0831082	0.332792	0.807398	0.920252	0.479323	1.76679
Colorectal cancer || id:ebi-a-GCST90018808	order.Gastranaerophilales.id.1591	MR Egger	9	-0.0877552	0.15739	0.594514	0.915985	0.672845	1.24699
Colorectal cancer || id:ebi-a-GCST90018808	order.Lactobacillales.id.1800	MR Egger	15	-0.298459	0.189716	0.139689	0.741961	0.511553	1.07614
Colorectal cancer || id:ebi-a-GCST90018808	order.Methanobacteriales.id.120	MR Egger	10	-0.0527016	0.189009	0.787447	0.948663	0.654974	1.37404
Colorectal cancer || id:ebi-a-GCST90018808	order.MollicutesRF9.id.11579	MR Egger	12	-0.137841	0.200676	0.507773	0.871238	0.587919	1.29109
Colorectal cancer || id:ebi-a-GCST90018808	order.NB1n.id.3953	MR Egger	13	0.128378	0.124476	0.324521	1.13698	0.890836	1.45114
Colorectal cancer || id:ebi-a-GCST90018808	order.Pasteurellales.id.3688	MR Egger	14	-0.0177886	0.110207	0.874456	0.982369	0.791524	1.21923
Colorectal cancer || id:ebi-a-GCST90018808	class.Actinobacteria.id.419	WM	15	-0.0272435	0.0910778	0.764846	0.973124	0.814032	1.16331
Colorectal cancer || id:ebi-a-GCST90018808	class.Alphaproteobacteria.id.2379	WM	7	0.120973	0.101866	0.235006	1.12859	0.924331	1.378
Colorectal cancer || id:ebi-a-GCST90018808	class.Bacilli.id.1673	WM	18	-0.0464775	0.083521	0.577885	0.954586	0.81044	1.12437
Colorectal cancer || id:ebi-a-GCST90018808	class.Bacteroidia.id.912	WM	14	-0.080636	0.0771454	0.295909	0.922529	0.793072	1.07312
Colorectal cancer || id:ebi-a-GCST90018808	class.Betaproteobacteria.id.2867	WM	12	-0.0213514	0.107216	0.84215	0.978875	0.793347	1.20779
Colorectal cancer || id:ebi-a-GCST90018808	class.Clostridia.id.1859	WM	12	0.11584	0.102952	0.260513	1.12282	0.917643	1.37386
Colorectal cancer || id:ebi-a-GCST90018808	class.Coriobacteriia.id.809	WM	14	0.037718	0.0985258	0.701851	1.03844	0.856079	1.25964
Colorectal cancer || id:ebi-a-GCST90018808	class.Deltaproteobacteria.id.3087	WM	13	-0.0238657	0.0804804	0.766817	0.976417	0.833929	1.14325
Colorectal cancer || id:ebi-a-GCST90018808	class.Erysipelotrichia.id.2147	WM	13	0.0348674	0.0982421	0.722655	1.03548	0.854117	1.25536
Colorectal cancer || id:ebi-a-GCST90018808	class.Gammaproteobacteria.id.3303	WM	6	0.0304791	0.137197	0.824192	1.03095	0.787866	1.34903
Colorectal cancer || id:ebi-a-GCST90018808	class.Lentisphaeria.id.2250	WM	8	0.0642487	0.0619664	0.299815	1.06636	0.9444	1.20406
Colorectal cancer || id:ebi-a-GCST90018808	class.Melainabacteria.id.1589	WM	10	0.00192723	0.0657519	0.976617	1.00193	0.880781	1.13974
Colorectal cancer || id:ebi-a-GCST90018808	class.Methanobacteria.id.119	WM	10	-0.050911	0.0576563	0.377232	0.950363	0.848812	1.06406
Colorectal cancer || id:ebi-a-GCST90018808	class.Mollicutes.id.3920	WM	12	-0.03616	0.0822045	0.660025	0.964486	0.82096	1.1331
Colorectal cancer || id:ebi-a-GCST90018808	class.Negativicutes.id.2164	WM	12	-0.125499	0.0964602	0.193243	0.882057	0.730109	1.06563
Colorectal cancer || id:ebi-a-GCST90018808	class.Verrucomicrobiae.id.4029	WM	11	0.00439478	0.0954109	0.963261	1.0044	0.833092	1.21094
Colorectal cancer || id:ebi-a-GCST90018808	family.Acidaminococcaceae.id.2166	WM	7	-0.140843	0.110166	0.201087	0.868626	0.699934	1.07797
Colorectal cancer || id:ebi-a-GCST90018808	family.Actinomycetaceae.id.421	WM	5	-0.0647896	0.103978	0.533213	0.937265	0.764459	1.14913
Colorectal cancer || id:ebi-a-GCST90018808	family.Alcaligenaceae.id.2875	WM	12	0.0357917	0.105905	0.735393	1.03644	0.842163	1.27553
Colorectal cancer || id:ebi-a-GCST90018808	family.Bacteroidaceae.id.917	WM	9	0.0630169	0.127502	0.621135	1.06504	0.829538	1.36741
Colorectal cancer || id:ebi-a-GCST90018808	family.BacteroidalesS24.7group.id.11173	WM	8	-0.0150698	0.0822384	0.854606	0.985043	0.838403	1.15733
Colorectal cancer || id:ebi-a-GCST90018808	family.Bifidobacteriaceae.id.433	WM	12	-0.0702683	0.0945028	0.457144	0.932144	0.774534	1.12183
Colorectal cancer || id:ebi-a-GCST90018808	family.Christensenellaceae.id.1866	WM	11	-0.00645604	0.0698456	0.926354	0.993565	0.866448	1.13933
Colorectal cancer || id:ebi-a-GCST90018808	family.Clostridiaceae1.id.1869	WM	10	0.0921611	0.0966919	0.340518	1.09654	0.907234	1.32535
Colorectal cancer || id:ebi-a-GCST90018808	family.ClostridialesvadinBB60group.id.11286	WM	15	0.00984766	0.0659415	0.881286	1.0099	0.887455	1.14923
Colorectal cancer || id:ebi-a-GCST90018808	family.Coriobacteriaceae.id.811	WM	14	0.037718	0.0963984	0.695596	1.03844	0.859656	1.2544
Colorectal cancer || id:ebi-a-GCST90018808	family.Defluviitaleaceae.id.1924	WM	11	-0.0423717	0.0769181	0.581724	0.958513	0.824374	1.11448
Colorectal cancer || id:ebi-a-GCST90018808	family.Desulfovibrionaceae.id.3169	WM	10	-0.026117	0.0853902	0.759715	0.974221	0.824085	1.15171
Colorectal cancer || id:ebi-a-GCST90018808	family.Enterobacteriaceae.id.3469	WM	7	-0.114425	0.114955	0.319545	0.891879	0.711958	1.11727
Colorectal cancer || id:ebi-a-GCST90018808	family.Erysipelotrichaceae.id.2149	WM	13	0.0348674	0.101975	0.73241	1.03548	0.847891	1.26458
Colorectal cancer || id:ebi-a-GCST90018808	family.FamilyXI.id.1936	WM	8	0.0240436	0.0498697	0.629714	1.02434	0.928949	1.12951
Colorectal cancer || id:ebi-a-GCST90018808	family.FamilyXIII.id.1957	WM	10	-0.0148112	0.125835	0.906302	0.985298	0.769937	1.2609
Colorectal cancer || id:ebi-a-GCST90018808	family.Lachnospiraceae.id.1987	WM	17	-0.0201882	0.0868547	0.816199	0.980014	0.826609	1.16189
Colorectal cancer || id:ebi-a-GCST90018808	family.Lactobacillaceae.id.1836	WM	9	0.0167923	0.0684728	0.80627	1.01693	0.889217	1.163
Colorectal cancer || id:ebi-a-GCST90018808	family.Methanobacteriaceae.id.121	WM	10	-0.050911	0.0573734	0.374884	0.950363	0.849283	1.06347
Colorectal cancer || id:ebi-a-GCST90018808	family.Oxalobacteraceae.id.2966	WM	14	-0.0183546	0.0578057	0.750848	0.981813	0.876644	1.0996
Colorectal cancer || id:ebi-a-GCST90018808	family.Pasteurellaceae.id.3689	WM	14	0.044894	0.0652913	0.491707	1.04592	0.92028	1.18871
Colorectal cancer || id:ebi-a-GCST90018808	family.Peptococcaceae.id.2024	WM	9	-0.0817193	0.0810663	0.313428	0.921531	0.786149	1.08023
Colorectal cancer || id:ebi-a-GCST90018808	family.Peptostreptococcaceae.id.2042	WM	14	-0.0138808	0.087642	0.874157	0.986215	0.830557	1.17105
Colorectal cancer || id:ebi-a-GCST90018808	family.Porphyromonadaceae.id.943	WM	9	0.0799848	0.126027	0.525648	1.08327	0.846176	1.3868
Colorectal cancer || id:ebi-a-GCST90018808	family.Prevotellaceae.id.960	WM	16	-0.0689882	0.0797786	0.387178	0.933338	0.798233	1.09131
Colorectal cancer || id:ebi-a-GCST90018808	family.Rhodospirillaceae.id.2717	WM	15	-0.0421216	0.0686364	0.539419	0.958753	0.838074	1.09681
Colorectal cancer || id:ebi-a-GCST90018808	family.Rikenellaceae.id.967	WM	19	-0.0227723	0.0800975	0.776175	0.977485	0.835468	1.14364
Colorectal cancer || id:ebi-a-GCST90018808	family.Ruminococcaceae.id.2050	WM	10	-0.0669615	0.0969955	0.48997	0.935231	0.773312	1.13105
Colorectal cancer || id:ebi-a-GCST90018808	family.Streptococcaceae.id.1850	WM	14	-0.0380836	0.092411	0.680258	0.962632	0.803154	1.15378
Colorectal cancer || id:ebi-a-GCST90018808	family.Veillonellaceae.id.2172	WM	19	0.00402631	0.0744603	0.956877	1.00403	0.867694	1.1618
Colorectal cancer || id:ebi-a-GCST90018808	family.Verrucomicrobiaceae.id.4036	WM	11	0.00441063	0.0892728	0.960596	1.00442	0.843189	1.19648
Colorectal cancer || id:ebi-a-GCST90018808	family.Victivallaceae.id.2255	WM	12	0.0266265	0.0523022	0.610689	1.02698	0.926922	1.13785
Colorectal cancer || id:ebi-a-GCST90018808	genus..Clostridiuminnocuumgroup.id.14397	WM	9	-0.00303222	0.0609078	0.960295	0.996972	0.884784	1.12339
Colorectal cancer || id:ebi-a-GCST90018808	genus..Eubacteriumbrachygroup.id.11296	WM	10	0.140206	0.0611247	0.0218034	1.15051	1.02061	1.29694
Colorectal cancer || id:ebi-a-GCST90018808	genus..Eubacteriumcoprostanoligenesgroup.id.11375	WM	13	-0.0640837	0.100086	0.521985	0.937927	0.770858	1.1412
Colorectal cancer || id:ebi-a-GCST90018808	genus..Eubacteriumeligensgroup.id.14372	WM	7	0.0446661	0.12431	0.719361	1.04568	0.819566	1.33417
Colorectal cancer || id:ebi-a-GCST90018808	genus..Eubacteriumfissicatenagroup.id.14373	WM	9	-0.023683	0.0513031	0.644348	0.976595	0.88317	1.0799
Colorectal cancer || id:ebi-a-GCST90018808	genus..Eubacteriumhalliigroup.id.11338	WM	16	-0.0346598	0.075845	0.647684	0.965934	0.832505	1.12075
Colorectal cancer || id:ebi-a-GCST90018808	genus..Eubacteriumnodatumgroup.id.11297	WM	11	0.0712478	0.0487927	0.144231	1.07385	0.975909	1.18161
Colorectal cancer || id:ebi-a-GCST90018808	genus..Eubacteriumoxidoreducensgroup.id.11339	WM	5	0.0216602	0.0754567	0.77407	1.0219	0.881408	1.18478
Colorectal cancer || id:ebi-a-GCST90018808	genus..Eubacteriumrectalegroup.id.14374	WM	8	-0.102864	0.117986	0.383299	0.90225	0.715971	1.13699
Colorectal cancer || id:ebi-a-GCST90018808	genus..Eubacteriumruminantiumgroup.id.11340	WM	18	0.0107336	0.0581434	0.853538	1.01079	0.901922	1.1328
Colorectal cancer || id:ebi-a-GCST90018808	genus..Eubacteriumventriosumgroup.id.11341	WM	15	0.157581	0.103404	0.127525	1.17068	0.955911	1.43369
Colorectal cancer || id:ebi-a-GCST90018808	genus..Eubacteriumxylanophilumgroup.id.14375	WM	9	-0.256157	0.106613	0.0162757	0.774021	0.628061	0.953902
Colorectal cancer || id:ebi-a-GCST90018808	genus..Ruminococcusgauvreauiigroup.id.11342	WM	12	0.053251	0.0917613	0.561698	1.05469	0.881085	1.26251
Colorectal cancer || id:ebi-a-GCST90018808	genus..Ruminococcusgnavusgroup.id.14376	WM	12	0.0648504	0.0581229	0.264531	1.067	0.952114	1.19575
Colorectal cancer || id:ebi-a-GCST90018808	genus..Ruminococcustorquesgroup.id.14377	WM	9	0.051409	0.0859749	0.549871	1.05275	0.889495	1.24598
Colorectal cancer || id:ebi-a-GCST90018808	genus.Actinomyces.id.423	WM	7	-0.0954093	0.0790342	0.227359	0.909001	0.778555	1.0613
Colorectal cancer || id:ebi-a-GCST90018808	genus.Adlercreutzia.id.812	WM	8	0.0571383	0.0868675	0.51069	1.0588	0.893042	1.25533
Colorectal cancer || id:ebi-a-GCST90018808	genus.Akkermansia.id.4037	WM	11	0.00403815	0.0889388	0.963786	1.00405	0.843427	1.19525
Colorectal cancer || id:ebi-a-GCST90018808	genus.Alistipes.id.968	WM	14	-0.0593517	0.0980986	0.545165	0.942375	0.777536	1.14216
Colorectal cancer || id:ebi-a-GCST90018808	genus.Allisonella.id.2174	WM	8	0.0120522	0.0552944	0.827457	1.01213	0.908169	1.12798
Colorectal cancer || id:ebi-a-GCST90018808	genus.Alloprevotella.id.961	WM	6	0.0115016	0.0557623	0.836587	1.01157	0.906837	1.12839
Colorectal cancer || id:ebi-a-GCST90018808	genus.Anaerofilum.id.2053	WM	11	-0.102957	0.0600261	0.0863071	0.902166	0.802031	1.0148
Colorectal cancer || id:ebi-a-GCST90018808	genus.Anaerostipes.id.1991	WM	13	0.238169	0.110041	0.0304363	1.26892	1.02274	1.57436
Colorectal cancer || id:ebi-a-GCST90018808	genus.Anaerotruncus.id.2054	WM	13	0.0744518	0.0915794	0.416232	1.07729	0.900285	1.2891
Colorectal cancer || id:ebi-a-GCST90018808	genus.Bacteroides.id.918	WM	9	0.0630169	0.125628	0.615938	1.06504	0.83259	1.3624
Colorectal cancer || id:ebi-a-GCST90018808	genus.Barnesiella.id.944	WM	14	0.0561843	0.0856217	0.511701	1.05779	0.894371	1.25107
Colorectal cancer || id:ebi-a-GCST90018808	genus.Bifidobacterium.id.436	WM	12	0.000522544	0.0772067	0.9946	1.00052	0.860017	1.16398
Colorectal cancer || id:ebi-a-GCST90018808	genus.Bilophila.id.3170	WM	13	-0.0224303	0.0777437	0.772951	0.977819	0.839618	1.13877
Colorectal cancer || id:ebi-a-GCST90018808	genus.Blautia.id.1992	WM	13	-0.0856122	0.105331	0.416336	0.91795	0.746724	1.12844
Colorectal cancer || id:ebi-a-GCST90018808	genus.Butyricicoccus.id.2055	WM	8	-0.0269891	0.0910119	0.766814	0.973372	0.814344	1.16346
Colorectal cancer || id:ebi-a-GCST90018808	genus.Butyricimonas.id.945	WM	13	-0.0475206	0.0860187	0.580643	0.953591	0.805641	1.12871
Colorectal cancer || id:ebi-a-GCST90018808	genus.Butyrivibrio.id.1993	WM	15	0.0117032	0.0399047	0.769309	1.01177	0.935654	1.09408
Colorectal cancer || id:ebi-a-GCST90018808	genus.CandidatusSoleaferrea.id.11350	WM	10	0.0330891	0.0671106	0.621975	1.03364	0.906243	1.17895
Colorectal cancer || id:ebi-a-GCST90018808	genus.Catenibacterium.id.2153	WM	5	0.0206325	0.0723627	0.775548	1.02085	0.885858	1.17641
Colorectal cancer || id:ebi-a-GCST90018808	genus.ChristensenellaceaeR.7group.id.11283	WM	10	0.138124	0.107972	0.200806	1.14812	0.929135	1.41871
Colorectal cancer || id:ebi-a-GCST90018808	genus.Clostridiumsensustricto1.id.1873	WM	7	-0.0741309	0.0972467	0.445882	0.92855	0.76741	1.12353
Colorectal cancer || id:ebi-a-GCST90018808	genus.Collinsella.id.815	WM	9	-0.0228884	0.105757	0.828657	0.977372	0.794397	1.20249
Colorectal cancer || id:ebi-a-GCST90018808	genus.Coprobacter.id.949	WM	11	-0.0218396	0.0634835	0.730831	0.978397	0.863927	1.10803
Colorectal cancer || id:ebi-a-GCST90018808	genus.Coprococcus1.id.11301	WM	11	0.0392679	0.10812	0.716464	1.04005	0.841434	1.28555
Colorectal cancer || id:ebi-a-GCST90018808	genus.Coprococcus2.id.11302	WM	8	-0.139652	0.105653	0.186234	0.869661	0.706995	1.06975
Colorectal cancer || id:ebi-a-GCST90018808	genus.Coprococcus3.id.11303	WM	9	-0.0660396	0.117151	0.572948	0.936094	0.744044	1.17771
Colorectal cancer || id:ebi-a-GCST90018808	genus.DefluviitaleaceaeUCG011.id.11287	WM	9	-0.0207678	0.0798079	0.794692	0.979446	0.83762	1.14529
Colorectal cancer || id:ebi-a-GCST90018808	genus.Desulfovibrio.id.3173	WM	10	0.0687119	0.0782448	0.379854	1.07113	0.918836	1.24866
Colorectal cancer || id:ebi-a-GCST90018808	genus.Dialister.id.2183	WM	11	0.0624102	0.0950257	0.511328	1.0644	0.883521	1.28231
Colorectal cancer || id:ebi-a-GCST90018808	genus.Dorea.id.1997	WM	10	-0.0365733	0.118944	0.758476	0.964087	0.763606	1.2172
Colorectal cancer || id:ebi-a-GCST90018808	genus.Eggerthella.id.819	WM	11	0.0641862	0.0603345	0.287401	1.06629	0.947366	1.20014
Colorectal cancer || id:ebi-a-GCST90018808	genus.Eisenbergiella.id.11304	WM	11	-0.107637	0.0568041	0.0581094	0.897954	0.803344	1.00371
Colorectal cancer || id:ebi-a-GCST90018808	genus.Enterorhabdus.id.820	WM	6	0.0983515	0.0765086	0.198619	1.10335	0.949704	1.28186
Colorectal cancer || id:ebi-a-GCST90018808	genus.Erysipelatoclostridium.id.11381	WM	15	-0.0220059	0.0692869	0.750785	0.978234	0.854014	1.12052
Colorectal cancer || id:ebi-a-GCST90018808	genus.ErysipelotrichaceaeUCG003.id.11384	WM	16	-0.0500786	0.0761715	0.510895	0.951155	0.819243	1.10431
Colorectal cancer || id:ebi-a-GCST90018808	genus.Escherichia.Shigella.id.3504	WM	10	0.06762	0.10444	0.517338	1.06996	0.871899	1.31301
Colorectal cancer || id:ebi-a-GCST90018808	genus.Faecalibacterium.id.2057	WM	10	-0.244396	0.101735	0.0162932	0.783177	0.641596	0.956002
Colorectal cancer || id:ebi-a-GCST90018808	genus.FamilyXIIIAD3011group.id.11293	WM	13	-0.0504036	0.0789745	0.523326	0.950846	0.81449	1.11003
Colorectal cancer || id:ebi-a-GCST90018808	genus.FamilyXIIIUCG001.id.11294	WM	8	0.0911319	0.0928354	0.326272	1.09541	0.913177	1.31402
Colorectal cancer || id:ebi-a-GCST90018808	genus.Flavonifractor.id.2059	WM	5	0.00258049	0.124313	0.983439	1.00258	0.785784	1.2792
Colorectal cancer || id:ebi-a-GCST90018808	genus.Fusicatenibacter.id.11305	WM	18	-0.0234014	0.090876	0.796786	0.97687	0.817489	1.16733
Colorectal cancer || id:ebi-a-GCST90018808	genus.Gordonibacter.id.821	WM	12	-0.0427175	0.0466716	0.360046	0.958182	0.874421	1.04997
Colorectal cancer || id:ebi-a-GCST90018808	genus.Haemophilus.id.3698	WM	9	0.0337712	0.0697102	0.628065	1.03435	0.902253	1.18578
Colorectal cancer || id:ebi-a-GCST90018808	genus.Holdemanella.id.11393	WM	11	-0.0797097	0.0772311	0.302029	0.923384	0.793674	1.07429
Colorectal cancer || id:ebi-a-GCST90018808	genus.Holdemania.id.2157	WM	15	0.00381029	0.0691021	0.956027	1.00382	0.876665	1.14941
Colorectal cancer || id:ebi-a-GCST90018808	genus.Howardella.id.2000	WM	10	0.00250447	0.0488045	0.959073	1.00251	0.911055	1.10314
Colorectal cancer || id:ebi-a-GCST90018808	genus.Hungatella.id.11306	WM	5	-0.024358	0.080136	0.76116	0.975936	0.834081	1.14192
Colorectal cancer || id:ebi-a-GCST90018808	genus.Intestinibacter.id.11345	WM	15	-0.00175413	0.0707691	0.980225	0.998247	0.868957	1.14677
Colorectal cancer || id:ebi-a-GCST90018808	genus.Intestinimonas.id.2062	WM	17	-0.0100414	0.0621871	0.871723	0.990009	0.876404	1.11834
Colorectal cancer || id:ebi-a-GCST90018808	genus.Lachnoclostridium.id.11308	WM	13	-0.100467	0.097384	0.302231	0.904415	0.747262	1.09462
Colorectal cancer || id:ebi-a-GCST90018808	genus.Lachnospira.id.2004	WM	6	-0.0302305	0.143643	0.833312	0.970222	0.732149	1.28571
Colorectal cancer || id:ebi-a-GCST90018808	genus.LachnospiraceaeFCS020group.id.11314	WM	12	0.0573557	0.0794451	0.470322	1.05903	0.906326	1.23747
Colorectal cancer || id:ebi-a-GCST90018808	genus.LachnospiraceaeNC2004group.id.11316	WM	9	-0.0355116	0.0727205	0.625316	0.965111	0.836906	1.11296
Colorectal cancer || id:ebi-a-GCST90018808	genus.LachnospiraceaeND3007group.id.11317	WM	3	0.154826	0.21202	0.465243	1.16745	0.770486	1.76895
Colorectal cancer || id:ebi-a-GCST90018808	genus.LachnospiraceaeNK4A136group.id.11319	WM	15	0.0382071	0.0833449	0.64665	1.03895	0.882365	1.22331
Colorectal cancer || id:ebi-a-GCST90018808	genus.LachnospiraceaeUCG001.id.11321	WM	12	0.0295588	0.0805169	0.713535	1.03	0.87963	1.20608
Colorectal cancer || id:ebi-a-GCST90018808	genus.LachnospiraceaeUCG004.id.11324	WM	12	-0.00424661	0.0918163	0.96311	0.995762	0.831764	1.1921
Colorectal cancer || id:ebi-a-GCST90018808	genus.LachnospiraceaeUCG008.id.11328	WM	11	-0.0304052	0.0688474	0.658755	0.970052	0.8476	1.1102
Colorectal cancer || id:ebi-a-GCST90018808	genus.LachnospiraceaeUCG010.id.11330	WM	10	-0.00224582	0.0824863	0.978279	0.997757	0.848811	1.17284
Colorectal cancer || id:ebi-a-GCST90018808	genus.Lactobacillus.id.1837	WM	10	0.0323407	0.0662348	0.625356	1.03287	0.907121	1.17605
Colorectal cancer || id:ebi-a-GCST90018808	genus.Lactococcus.id.1851	WM	9	0.0391725	0.0527739	0.457923	1.03995	0.937757	1.15328
Colorectal cancer || id:ebi-a-GCST90018808	genus.Marvinbryantia.id.2005	WM	10	-0.0546992	0.0983724	0.578182	0.94677	0.780743	1.1481
Colorectal cancer || id:ebi-a-GCST90018808	genus.Methanobrevibacter.id.123	WM	6	-0.0896821	0.0614117	0.144196	0.914222	0.810545	1.03116
Colorectal cancer || id:ebi-a-GCST90018808	genus.Odoribacter.id.952	WM	7	-0.117935	0.133052	0.375412	0.888754	0.68474	1.15355
Colorectal cancer || id:ebi-a-GCST90018808	genus.Olsenella.id.822	WM	11	0.0389426	0.0549314	0.478368	1.03971	0.933585	1.1579
Colorectal cancer || id:ebi-a-GCST90018808	genus.Oscillibacter.id.2063	WM	14	-0.113659	0.0770355	0.140101	0.892562	0.767475	1.03804
Colorectal cancer || id:ebi-a-GCST90018808	genus.Oscillospira.id.2064	WM	8	-0.0183377	0.104073	0.860136	0.981829	0.800658	1.204
Colorectal cancer || id:ebi-a-GCST90018808	genus.Oxalobacter.id.2978	WM	11	-0.0188168	0.0583519	0.747096	0.981359	0.875302	1.10027
Colorectal cancer || id:ebi-a-GCST90018808	genus.Parabacteroides.id.954	WM	6	-0.0464157	0.145504	0.749727	0.954645	0.717771	1.26969
Colorectal cancer || id:ebi-a-GCST90018808	genus.Paraprevotella.id.962	WM	13	0.003145	0.0594683	0.957823	1.00315	0.892782	1.12716
Colorectal cancer || id:ebi-a-GCST90018808	genus.Parasutterella.id.2892	WM	15	-0.0357144	0.066788	0.592827	0.964916	0.846522	1.09987
Colorectal cancer || id:ebi-a-GCST90018808	genus.Peptococcus.id.2037	WM	12	0.0744252	0.0573079	0.194051	1.07726	0.962811	1.20532
Colorectal cancer || id:ebi-a-GCST90018808	genus.Phascolarctobacterium.id.2168	WM	9	-0.118851	0.0915147	0.194043	0.88794	0.742138	1.06239
Colorectal cancer || id:ebi-a-GCST90018808	genus.Prevotella7.id.11182	WM	11	0.114774	0.045746	0.0121096	1.12162	1.02543	1.22683
Colorectal cancer || id:ebi-a-GCST90018808	genus.Prevotella9.id.11183	WM	15	-0.0187906	0.0717216	0.793327	0.981385	0.852685	1.12951
Colorectal cancer || id:ebi-a-GCST90018808	genus.RikenellaceaeRC9gutgroup.id.11191	WM	11	-0.000951888	0.0497588	0.984737	0.999049	0.906215	1.10139
Colorectal cancer || id:ebi-a-GCST90018808	genus.Romboutsia.id.11347	WM	13	-0.0150112	0.093406	0.872322	0.985101	0.820298	1.18301
Colorectal cancer || id:ebi-a-GCST90018808	genus.Roseburia.id.2012	WM	13	0.0273115	0.102257	0.789401	1.02769	0.841044	1.25575
Colorectal cancer || id:ebi-a-GCST90018808	genus.Ruminiclostridium5.id.11355	WM	11	-0.0461124	0.096556	0.632955	0.954935	0.790284	1.15389
Colorectal cancer || id:ebi-a-GCST90018808	genus.Ruminiclostridium6.id.11356	WM	15	-0.0405708	0.0726096	0.57633	0.960241	0.832863	1.1071
Colorectal cancer || id:ebi-a-GCST90018808	genus.Ruminiclostridium9.id.11357	WM	9	0.121047	0.108331	0.263831	1.12868	0.912761	1.39567
Colorectal cancer || id:ebi-a-GCST90018808	genus.RuminococcaceaeNK4A214group.id.11358	WM	13	-0.00352174	0.081609	0.965579	0.996484	0.849187	1.16933
Colorectal cancer || id:ebi-a-GCST90018808	genus.RuminococcaceaeUCG002.id.11360	WM	22	0.0315423	0.0792078	0.690467	1.03205	0.88364	1.20537
Colorectal cancer || id:ebi-a-GCST90018808	genus.RuminococcaceaeUCG003.id.11361	WM	12	-0.0519002	0.0826086	0.52983	0.949424	0.807499	1.11629
Colorectal cancer || id:ebi-a-GCST90018808	genus.RuminococcaceaeUCG004.id.11362	WM	11	0.0808366	0.0835596	0.333338	1.08419	0.920406	1.27713
Colorectal cancer || id:ebi-a-GCST90018808	genus.RuminococcaceaeUCG005.id.11363	WM	14	-0.20779	0.08417	0.0135609	0.812378	0.688829	0.958087
Colorectal cancer || id:ebi-a-GCST90018808	genus.RuminococcaceaeUCG009.id.11366	WM	12	-0.0867793	0.0636226	0.172577	0.916879	0.809386	1.03865
Colorectal cancer || id:ebi-a-GCST90018808	genus.RuminococcaceaeUCG010.id.11367	WM	6	-0.0280688	0.111898	0.801936	0.972321	0.780836	1.21076
Colorectal cancer || id:ebi-a-GCST90018808	genus.RuminococcaceaeUCG011.id.11368	WM	8	0.0447948	0.0571164	0.43288	1.04581	0.935052	1.16969
Colorectal cancer || id:ebi-a-GCST90018808	genus.RuminococcaceaeUCG013.id.11370	WM	12	0.000121267	0.0971471	0.999004	1.00012	0.826722	1.20989
Colorectal cancer || id:ebi-a-GCST90018808	genus.RuminococcaceaeUCG014.id.11371	WM	11	-0.0205285	0.0903711	0.820301	0.979681	0.820652	1.16953
Colorectal cancer || id:ebi-a-GCST90018808	genus.Ruminococcus1.id.11373	WM	10	-0.0243966	0.112604	0.828474	0.975899	0.782627	1.2169
Colorectal cancer || id:ebi-a-GCST90018808	genus.Ruminococcus2.id.11374	WM	15	0.0201852	0.0802416	0.801385	1.02039	0.871893	1.19418
Colorectal cancer || id:ebi-a-GCST90018808	genus.Sellimonas.id.14369	WM	9	-0.00958234	0.0549056	0.861454	0.990463	0.88941	1.103
Colorectal cancer || id:ebi-a-GCST90018808	genus.Senegalimassilia.id.11160	WM	5	-0.0211502	0.0920723	0.818314	0.979072	0.817412	1.1727
Colorectal cancer || id:ebi-a-GCST90018808	genus.Slackia.id.825	WM	6	-0.00789142	0.0732579	0.914217	0.99214	0.859438	1.14533
Colorectal cancer || id:ebi-a-GCST90018808	genus.Streptococcus.id.1853	WM	15	-0.00206326	0.0918902	0.982086	0.997939	0.833461	1.19487
Colorectal cancer || id:ebi-a-GCST90018808	genus.Subdoligranulum.id.2070	WM	11	0.0136525	0.088843	0.87787	1.01375	0.851735	1.20657
Colorectal cancer || id:ebi-a-GCST90018808	genus.Sutterella.id.2896	WM	12	-0.073234	0.0975139	0.452646	0.929383	0.767696	1.12512
Colorectal cancer || id:ebi-a-GCST90018808	genus.Terrisporobacter.id.11348	WM	5	0.0104699	0.0826439	0.899188	1.01052	0.859407	1.18821
Colorectal cancer || id:ebi-a-GCST90018808	genus.Turicibacter.id.2162	WM	10	-0.0141163	0.0845018	0.867329	0.985983	0.835488	1.16359
Colorectal cancer || id:ebi-a-GCST90018808	genus.Tyzzerella3.id.11335	WM	13	-0.0410295	0.0498252	0.410241	0.959801	0.870501	1.05826
Colorectal cancer || id:ebi-a-GCST90018808	genus.Veillonella.id.2198	WM	8	0.113698	0.0915444	0.214236	1.12041	0.936385	1.34061
Colorectal cancer || id:ebi-a-GCST90018808	genus.Victivallis.id.2256	WM	10	0.0446941	0.050804	0.379002	1.04571	0.946597	1.1552
Colorectal cancer || id:ebi-a-GCST90018808	order.Actinomycetales.id.420	WM	5	-0.0654602	0.10101	0.516948	0.936636	0.768404	1.1417
Colorectal cancer || id:ebi-a-GCST90018808	order.Bacillales.id.1674	WM	9	-0.0549717	0.0483922	0.255973	0.946512	0.860863	1.04068
Colorectal cancer || id:ebi-a-GCST90018808	order.Bacteroidales.id.913	WM	14	-0.080636	0.0805403	0.316736	0.922529	0.787813	1.08028
Colorectal cancer || id:ebi-a-GCST90018808	order.Bifidobacteriales.id.432	WM	12	-0.0702683	0.0987904	0.476906	0.932144	0.768052	1.13129
Colorectal cancer || id:ebi-a-GCST90018808	order.Burkholderiales.id.2874	WM	11	0.0716441	0.114652	0.532049	1.07427	0.858066	1.34496
Colorectal cancer || id:ebi-a-GCST90018808	order.Clostridiales.id.1863	WM	13	0.127403	0.105451	0.226981	1.13587	0.92378	1.39667
Colorectal cancer || id:ebi-a-GCST90018808	order.Coriobacteriales.id.810	WM	14	0.037718	0.101749	0.710864	1.03844	0.850688	1.26763
Colorectal cancer || id:ebi-a-GCST90018808	order.Desulfovibrionales.id.3156	WM	12	-0.0749716	0.0803665	0.350887	0.92777	0.792558	1.08605
Colorectal cancer || id:ebi-a-GCST90018808	order.Enterobacteriales.id.3468	WM	7	-0.114425	0.109985	0.298168	0.891879	0.718927	1.10644
Colorectal cancer || id:ebi-a-GCST90018808	order.Erysipelotrichales.id.2148	WM	13	0.0348674	0.0993429	0.725603	1.03548	0.852276	1.25807
Colorectal cancer || id:ebi-a-GCST90018808	order.Gastranaerophilales.id.1591	WM	9	0.0141116	0.0636522	0.824548	1.01421	0.895255	1.14897
Colorectal cancer || id:ebi-a-GCST90018808	order.Lactobacillales.id.1800	WM	15	-0.0867426	0.0892474	0.331084	0.916913	0.769767	1.09219
Colorectal cancer || id:ebi-a-GCST90018808	order.Methanobacteriales.id.120	WM	10	-0.050911	0.0569633	0.371455	0.950363	0.849966	1.06262
Colorectal cancer || id:ebi-a-GCST90018808	order.MollicutesRF9.id.11579	WM	12	-0.0281339	0.0780045	0.718346	0.972258	0.834416	1.13287
Colorectal cancer || id:ebi-a-GCST90018808	order.NB1n.id.3953	WM	13	0.0138661	0.0501001	0.781959	1.01396	0.919128	1.11858
Colorectal cancer || id:ebi-a-GCST90018808	order.Pasteurellales.id.3688	WM	14	0.044894	0.0672139	0.50418	1.04592	0.916819	1.19319
Colorectal cancer || id:ebi-a-GCST90018808	class.Actinobacteria.id.419	WS	15	-0.0612927	0.13619	0.659562	0.940548	0.720201	1.22831
Colorectal cancer || id:ebi-a-GCST90018808	class.Alphaproteobacteria.id.2379	WS	7	0.171872	0.151764	0.300646	1.18753	0.88198	1.59892
Colorectal cancer || id:ebi-a-GCST90018808	class.Bacilli.id.1673	WS	18	-0.173735	0.155564	0.279612	0.840519	0.619626	1.14016
Colorectal cancer || id:ebi-a-GCST90018808	class.Bacteroidia.id.912	WS	14	-0.0589019	0.0886755	0.518145	0.942799	0.792387	1.12176
Colorectal cancer || id:ebi-a-GCST90018808	class.Betaproteobacteria.id.2867	WS	12	-0.0182299	0.17476	0.918798	0.981935	0.697146	1.38306
Colorectal cancer || id:ebi-a-GCST90018808	class.Clostridia.id.1859	WS	12	0.182233	0.156044	0.267565	1.19989	0.883721	1.62918
Colorectal cancer || id:ebi-a-GCST90018808	class.Coriobacteriia.id.809	WS	14	0.0911674	0.19031	0.639862	1.09545	0.754395	1.5907
Colorectal cancer || id:ebi-a-GCST90018808	class.Deltaproteobacteria.id.3087	WS	13	-0.0150893	0.112657	0.89567	0.985024	0.789862	1.22841
Colorectal cancer || id:ebi-a-GCST90018808	class.Erysipelotrichia.id.2147	WS	13	-0.0221829	0.157349	0.890225	0.978061	0.718502	1.33139
Colorectal cancer || id:ebi-a-GCST90018808	class.Gammaproteobacteria.id.3303	WS	6	0.0966103	0.161503	0.575774	1.10143	0.80257	1.51158
Colorectal cancer || id:ebi-a-GCST90018808	class.Lentisphaeria.id.2250	WS	8	0.0690066	0.0822478	0.429182	1.07144	0.911924	1.25887
Colorectal cancer || id:ebi-a-GCST90018808	class.Melainabacteria.id.1589	WS	10	0.0653533	0.100654	0.532372	1.06754	0.876403	1.30035
Colorectal cancer || id:ebi-a-GCST90018808	class.Methanobacteria.id.119	WS	10	-0.0866425	0.0864895	0.342627	0.917005	0.774017	1.08641
Colorectal cancer || id:ebi-a-GCST90018808	class.Mollicutes.id.3920	WS	12	-0.0734463	0.118588	0.548307	0.929186	0.736475	1.17232
Colorectal cancer || id:ebi-a-GCST90018808	class.Negativicutes.id.2164	WS	12	-0.132204	0.139784	0.364575	0.876162	0.66619	1.15231
Colorectal cancer || id:ebi-a-GCST90018808	class.Verrucomicrobiae.id.4029	WS	11	0.000705348	0.157882	0.996523	1.00071	0.734369	1.36364
Colorectal cancer || id:ebi-a-GCST90018808	family.Acidaminococcaceae.id.2166	WS	7	-0.140112	0.126362	0.309965	0.869261	0.67856	1.11355
Colorectal cancer || id:ebi-a-GCST90018808	family.Actinomycetaceae.id.421	WS	5	-0.0652139	0.13217	0.647585	0.936867	0.723058	1.2139
Colorectal cancer || id:ebi-a-GCST90018808	family.Alcaligenaceae.id.2875	WS	12	0.0820115	0.164527	0.627971	1.08547	0.786264	1.49853
Colorectal cancer || id:ebi-a-GCST90018808	family.Bacteroidaceae.id.917	WS	9	0.0642759	0.17366	0.720896	1.06639	0.758739	1.49878
Colorectal cancer || id:ebi-a-GCST90018808	family.BacteroidalesS24.7group.id.11173	WS	8	-0.0372739	0.0914422	0.695729	0.963412	0.805332	1.15252
Colorectal cancer || id:ebi-a-GCST90018808	family.Bifidobacteriaceae.id.433	WS	12	-0.0494773	0.126597	0.70339	0.951727	0.742593	1.21976
Colorectal cancer || id:ebi-a-GCST90018808	family.Christensenellaceae.id.1866	WS	11	-0.0342617	0.0858486	0.698213	0.966319	0.816666	1.14339
Colorectal cancer || id:ebi-a-GCST90018808	family.Clostridiaceae1.id.1869	WS	10	0.101649	0.136491	0.475431	1.10699	0.847154	1.44653
Colorectal cancer || id:ebi-a-GCST90018808	family.ClostridialesvadinBB60group.id.11286	WS	15	0.0381636	0.100699	0.710384	1.0389	0.85282	1.26558
Colorectal cancer || id:ebi-a-GCST90018808	family.Coriobacteriaceae.id.811	WS	14	0.0911674	0.187304	0.634549	1.09545	0.758852	1.58136
Colorectal cancer || id:ebi-a-GCST90018808	family.Defluviitaleaceae.id.1924	WS	11	-0.0505385	0.121079	0.685206	0.950717	0.749871	1.20536
Colorectal cancer || id:ebi-a-GCST90018808	family.Desulfovibrionaceae.id.3169	WS	10	-0.0344842	0.10895	0.75883	0.966104	0.780339	1.19609
Colorectal cancer || id:ebi-a-GCST90018808	family.Enterobacteriaceae.id.3469	WS	7	-0.0721061	0.162726	0.673212	0.930432	0.676348	1.27997
Colorectal cancer || id:ebi-a-GCST90018808	family.Erysipelotrichaceae.id.2149	WS	13	-0.0221829	0.153801	0.887712	0.978061	0.723516	1.32216
Colorectal cancer || id:ebi-a-GCST90018808	family.FamilyXI.id.1936	WS	8	0.021487	0.0721683	0.774548	1.02172	0.886953	1.17696
Colorectal cancer || id:ebi-a-GCST90018808	family.FamilyXIII.id.1957	WS	10	-0.150256	0.220616	0.512965	0.860488	0.55841	1.32598
Colorectal cancer || id:ebi-a-GCST90018808	family.Lachnospiraceae.id.1987	WS	17	-0.036523	0.127461	0.778139	0.964136	0.751003	1.23776
Colorectal cancer || id:ebi-a-GCST90018808	family.Lactobacillaceae.id.1836	WS	9	-0.0183134	0.0891689	0.842406	0.981853	0.824412	1.16936
Colorectal cancer || id:ebi-a-GCST90018808	family.Methanobacteriaceae.id.121	WS	10	-0.0866425	0.082074	0.318635	0.917005	0.780744	1.07705
Colorectal cancer || id:ebi-a-GCST90018808	family.Oxalobacteraceae.id.2966	WS	14	-0.0241443	0.0747563	0.751852	0.976145	0.843103	1.13018
Colorectal cancer || id:ebi-a-GCST90018808	family.Pasteurellaceae.id.3689	WS	14	0.0690963	0.0766174	0.383549	1.07154	0.922126	1.24516
Colorectal cancer || id:ebi-a-GCST90018808	family.Peptococcaceae.id.2024	WS	9	-0.0783986	0.116439	0.519729	0.924596	0.735931	1.16163
Colorectal cancer || id:ebi-a-GCST90018808	family.Peptostreptococcaceae.id.2042	WS	14	-0.0210677	0.126655	0.87045	0.979153	0.763905	1.25505
Colorectal cancer || id:ebi-a-GCST90018808	family.Porphyromonadaceae.id.943	WS	9	-0.00896785	0.176809	0.960792	0.991072	0.700814	1.40155
Colorectal cancer || id:ebi-a-GCST90018808	family.Prevotellaceae.id.960	WS	16	-0.0974211	0.0948529	0.320663	0.907174	0.753269	1.09252
Colorectal cancer || id:ebi-a-GCST90018808	family.Rhodospirillaceae.id.2717	WS	15	0.0635289	0.109055	0.569466	1.06559	0.86052	1.31953
Colorectal cancer || id:ebi-a-GCST90018808	family.Rikenellaceae.id.967	WS	19	-0.0739587	0.119019	0.542126	0.92871	0.735477	1.17271
Colorectal cancer || id:ebi-a-GCST90018808	family.Ruminococcaceae.id.2050	WS	10	-0.0352676	0.107385	0.750104	0.965347	0.782124	1.19149
Colorectal cancer || id:ebi-a-GCST90018808	family.Streptococcaceae.id.1850	WS	14	0.0327714	0.126881	0.800232	1.03331	0.805803	1.32506
Colorectal cancer || id:ebi-a-GCST90018808	family.Veillonellaceae.id.2172	WS	19	0.044624	0.0782766	0.57567	1.04563	0.896911	1.21902
Colorectal cancer || id:ebi-a-GCST90018808	family.Verrucomicrobiaceae.id.4036	WS	11	0.000631027	0.151594	0.996761	1.00063	0.743421	1.34683
Colorectal cancer || id:ebi-a-GCST90018808	family.Victivallaceae.id.2255	WS	12	0.0867936	0.0820635	0.312893	1.09067	0.928624	1.281
Colorectal cancer || id:ebi-a-GCST90018808	genus..Clostridiuminnocuumgroup.id.14397	WS	9	0.00606939	0.0874992	0.946402	1.00609	0.84753	1.19431
Colorectal cancer || id:ebi-a-GCST90018808	genus..Eubacteriumbrachygroup.id.11296	WS	10	0.211874	0.106203	0.0771738	1.23599	1.00372	1.52201
Colorectal cancer || id:ebi-a-GCST90018808	genus..Eubacteriumcoprostanoligenesgroup.id.11375	WS	13	-0.118913	0.14478	0.427469	0.887885	0.668525	1.17922
Colorectal cancer || id:ebi-a-GCST90018808	genus..Eubacteriumeligensgroup.id.14372	WS	7	0.201422	0.193813	0.33874	1.22314	0.836564	1.78836
Colorectal cancer || id:ebi-a-GCST90018808	genus..Eubacteriumfissicatenagroup.id.14373	WS	9	-0.0219051	0.0764603	0.781783	0.978333	0.842175	1.1365
Colorectal cancer || id:ebi-a-GCST90018808	genus..Eubacteriumhalliigroup.id.11338	WS	16	-0.0447454	0.0797507	0.583038	0.956241	0.817866	1.11803
Colorectal cancer || id:ebi-a-GCST90018808	genus..Eubacteriumnodatumgroup.id.11297	WS	11	0.104836	0.0659597	0.143056	1.11053	0.975851	1.26379
Colorectal cancer || id:ebi-a-GCST90018808	genus..Eubacteriumoxidoreducensgroup.id.11339	WS	5	0.0133119	0.0966848	0.897144	1.0134	0.838458	1.22484
Colorectal cancer || id:ebi-a-GCST90018808	genus..Eubacteriumrectalegroup.id.14374	WS	8	-0.156141	0.178478	0.410667	0.855438	0.602927	1.2137
Colorectal cancer || id:ebi-a-GCST90018808	genus..Eubacteriumruminantiumgroup.id.11340	WS	18	-0.0966436	0.0988525	0.341953	0.907879	0.747968	1.10198
Colorectal cancer || id:ebi-a-GCST90018808	genus..Eubacteriumventriosumgroup.id.11341	WS	15	0.141934	0.145827	0.346921	1.1525	0.865985	1.53381
Colorectal cancer || id:ebi-a-GCST90018808	genus..Eubacteriumxylanophilumgroup.id.14375	WS	9	-0.319265	0.163881	0.0872418	0.726683	0.527043	1.00194
Colorectal cancer || id:ebi-a-GCST90018808	genus..Ruminococcusgauvreauiigroup.id.11342	WS	12	0.0999771	0.14727	0.511251	1.10515	0.828058	1.47495
Colorectal cancer || id:ebi-a-GCST90018808	genus..Ruminococcusgnavusgroup.id.14376	WS	12	0.0544383	0.0884968	0.550973	1.05595	0.887794	1.25595
Colorectal cancer || id:ebi-a-GCST90018808	genus..Ruminococcustorquesgroup.id.14377	WS	9	0.0513792	0.0827058	0.551735	1.05272	0.895186	1.23798
Colorectal cancer || id:ebi-a-GCST90018808	genus.Actinomyces.id.423	WS	7	-0.130151	0.110047	0.281672	0.877963	0.707624	1.08931
Colorectal cancer || id:ebi-a-GCST90018808	genus.Adlercreutzia.id.812	WS	8	0.0634801	0.109891	0.581588	1.06554	0.859068	1.32163
Colorectal cancer || id:ebi-a-GCST90018808	genus.Akkermansia.id.4037	WS	11	0.000613776	0.151172	0.99684	1.00061	0.744023	1.3457
Colorectal cancer || id:ebi-a-GCST90018808	genus.Alistipes.id.968	WS	14	-0.151922	0.150231	0.330349	0.859056	0.639944	1.15319
Colorectal cancer || id:ebi-a-GCST90018808	genus.Allisonella.id.2174	WS	8	0.0273834	0.0774535	0.734087	1.02776	0.883004	1.19625
Colorectal cancer || id:ebi-a-GCST90018808	genus.Alloprevotella.id.961	WS	6	-0.00461495	0.0666265	0.947463	0.995396	0.873539	1.13425
Colorectal cancer || id:ebi-a-GCST90018808	genus.Anaerofilum.id.2053	WS	11	-0.161404	0.104479	0.153414	0.850948	0.693376	1.04433
Colorectal cancer || id:ebi-a-GCST90018808	genus.Anaerostipes.id.1991	WS	13	0.411362	0.21464	0.079418	1.50887	0.990712	2.29804
Colorectal cancer || id:ebi-a-GCST90018808	genus.Anaerotruncus.id.2054	WS	13	0.0835685	0.130403	0.53367	1.08716	0.841961	1.40377
Colorectal cancer || id:ebi-a-GCST90018808	genus.Bacteroides.id.918	WS	9	0.0642759	0.15534	0.689909	1.06639	0.786478	1.44592
Colorectal cancer || id:ebi-a-GCST90018808	genus.Barnesiella.id.944	WS	14	0.0761063	0.126664	0.55827	1.07908	0.841848	1.38316
Colorectal cancer || id:ebi-a-GCST90018808	genus.Bifidobacterium.id.436	WS	12	-0.0439516	0.125045	0.731864	0.957	0.748982	1.22279
Colorectal cancer || id:ebi-a-GCST90018808	genus.Bilophila.id.3170	WS	13	-0.03573	0.116985	0.765277	0.964901	0.76719	1.21356
Colorectal cancer || id:ebi-a-GCST90018808	genus.Blautia.id.1992	WS	13	-0.118758	0.142145	0.419775	0.888022	0.67209	1.17333
Colorectal cancer || id:ebi-a-GCST90018808	genus.Butyricicoccus.id.2055	WS	8	-0.028953	0.0923077	0.762921	0.971462	0.810685	1.16413
Colorectal cancer || id:ebi-a-GCST90018808	genus.Butyricimonas.id.945	WS	13	0.0604971	0.138751	0.670569	1.06236	0.809405	1.39438
Colorectal cancer || id:ebi-a-GCST90018808	genus.Butyrivibrio.id.1993	WS	15	0.0147745	0.0559214	0.795475	1.01488	0.909526	1.13245
Colorectal cancer || id:ebi-a-GCST90018808	genus.CandidatusSoleaferrea.id.11350	WS	10	0.0661275	0.0967851	0.511658	1.06836	0.883759	1.29153
Colorectal cancer || id:ebi-a-GCST90018808	genus.Catenibacterium.id.2153	WS	5	0.0327384	0.117583	0.794485	1.03328	0.820596	1.30109
Colorectal cancer || id:ebi-a-GCST90018808	genus.ChristensenellaceaeR.7group.id.11283	WS	10	0.179591	0.136126	0.219645	1.19673	0.916479	1.56267
Colorectal cancer || id:ebi-a-GCST90018808	genus.Clostridiumsensustricto1.id.1873	WS	7	-0.131257	0.124966	0.334011	0.876992	0.686472	1.12039
Colorectal cancer || id:ebi-a-GCST90018808	genus.Collinsella.id.815	WS	9	0.0800898	0.174476	0.658427	1.08338	0.769601	1.5251
Colorectal cancer || id:ebi-a-GCST90018808	genus.Coprobacter.id.949	WS	11	-0.037649	0.0817031	0.654799	0.963051	0.820545	1.13031
Colorectal cancer || id:ebi-a-GCST90018808	genus.Coprococcus1.id.11301	WS	11	0.111671	0.183735	0.556882	1.11814	0.780009	1.60286
Colorectal cancer || id:ebi-a-GCST90018808	genus.Coprococcus2.id.11302	WS	8	-0.118609	0.133329	0.403216	0.888155	0.683906	1.1534
Colorectal cancer || id:ebi-a-GCST90018808	genus.Coprococcus3.id.11303	WS	9	0.0118016	0.174043	0.947603	1.01187	0.71941	1.42323
Colorectal cancer || id:ebi-a-GCST90018808	genus.DefluviitaleaceaeUCG011.id.11287	WS	9	-0.0257009	0.117022	0.831664	0.974627	0.774867	1.22588
Colorectal cancer || id:ebi-a-GCST90018808	genus.Desulfovibrio.id.3173	WS	10	0.0822192	0.108519	0.468036	1.08569	0.877675	1.34302
Colorectal cancer || id:ebi-a-GCST90018808	genus.Dialister.id.2183	WS	11	0.0917721	0.144906	0.540737	1.09612	0.825105	1.45614
Colorectal cancer || id:ebi-a-GCST90018808	genus.Dorea.id.1997	WS	10	-0.0045961	0.143384	0.975128	0.995414	0.751541	1.31842
Colorectal cancer || id:ebi-a-GCST90018808	genus.Eggerthella.id.819	WS	11	0.0719567	0.0944966	0.463954	1.07461	0.892921	1.29327
Colorectal cancer || id:ebi-a-GCST90018808	genus.Eisenbergiella.id.11304	WS	11	-0.120651	0.0891693	0.205833	0.886343	0.744217	1.05561
Colorectal cancer || id:ebi-a-GCST90018808	genus.Enterorhabdus.id.820	WS	6	0.104087	0.08373	0.268934	1.1097	0.941742	1.30761
Colorectal cancer || id:ebi-a-GCST90018808	genus.Erysipelatoclostridium.id.11381	WS	15	-0.157925	0.135386	0.262907	0.853914	0.654894	1.11341
Colorectal cancer || id:ebi-a-GCST90018808	genus.ErysipelotrichaceaeUCG003.id.11384	WS	16	-0.0763733	0.0905422	0.412193	0.92647	0.775819	1.10638
Colorectal cancer || id:ebi-a-GCST90018808	genus.Escherichia.Shigella.id.3504	WS	10	0.124588	0.156644	0.446873	1.13268	0.83324	1.53973
Colorectal cancer || id:ebi-a-GCST90018808	genus.Faecalibacterium.id.2057	WS	10	-0.242279	0.108287	0.0520654	0.784838	0.634752	0.97041
Colorectal cancer || id:ebi-a-GCST90018808	genus.FamilyXIIIAD3011group.id.11293	WS	13	-0.00528582	0.12253	0.9663	0.994728	0.782357	1.26475
Colorectal cancer || id:ebi-a-GCST90018808	genus.FamilyXIIIUCG001.id.11294	WS	8	0.124141	0.119792	0.334526	1.13218	0.895251	1.4318
Colorectal cancer || id:ebi-a-GCST90018808	genus.Flavonifractor.id.2059	WS	5	-0.00553666	0.148668	0.972077	0.994479	0.743098	1.3309
Colorectal cancer || id:ebi-a-GCST90018808	genus.Fusicatenibacter.id.11305	WS	18	0.0301699	0.128815	0.817618	1.03063	0.800669	1.32664
Colorectal cancer || id:ebi-a-GCST90018808	genus.Gordonibacter.id.821	WS	12	-0.0601496	0.0650948	0.375295	0.941624	0.828834	1.06976
Colorectal cancer || id:ebi-a-GCST90018808	genus.Haemophilus.id.3698	WS	9	0.0425407	0.0824371	0.619784	1.04346	0.887776	1.22644
Colorectal cancer || id:ebi-a-GCST90018808	genus.Holdemanella.id.11393	WS	11	-0.0328911	0.140246	0.81931	0.967644	0.735082	1.27378
Colorectal cancer || id:ebi-a-GCST90018808	genus.Holdemania.id.2157	WS	15	0.0400194	0.113944	0.730653	1.04083	0.832509	1.30128
Colorectal cancer || id:ebi-a-GCST90018808	genus.Howardella.id.2000	WS	10	-0.051843	0.0709191	0.483366	0.949478	0.826261	1.09107
Colorectal cancer || id:ebi-a-GCST90018808	genus.Hungatella.id.11306	WS	5	-0.0260176	0.0989782	0.805641	0.974318	0.802507	1.18291
Colorectal cancer || id:ebi-a-GCST90018808	genus.Intestinibacter.id.11345	WS	15	-0.0167225	0.0970106	0.865607	0.983417	0.813131	1.18936
Colorectal cancer || id:ebi-a-GCST90018808	genus.Intestinimonas.id.2062	WS	17	-0.0259203	0.0876455	0.771232	0.974413	0.820612	1.15704
Colorectal cancer || id:ebi-a-GCST90018808	genus.Lachnoclostridium.id.11308	WS	13	-0.134793	0.176413	0.45958	0.873896	0.618436	1.23488
Colorectal cancer || id:ebi-a-GCST90018808	genus.Lachnospira.id.2004	WS	6	-0.0706085	0.205281	0.744869	0.931827	0.623156	1.39339
Colorectal cancer || id:ebi-a-GCST90018808	genus.LachnospiraceaeFCS020group.id.11314	WS	12	0.047235	0.0805988	0.569671	1.04837	0.895173	1.22778
Colorectal cancer || id:ebi-a-GCST90018808	genus.LachnospiraceaeNC2004group.id.11316	WS	9	-0.0448431	0.11197	0.699277	0.956147	0.76774	1.19079
Colorectal cancer || id:ebi-a-GCST90018808	genus.LachnospiraceaeND3007group.id.11317	WS	3	0.0736695	0.277494	0.815499	1.07645	0.624866	1.85439
Colorectal cancer || id:ebi-a-GCST90018808	genus.LachnospiraceaeNK4A136group.id.11319	WS	15	-0.0106864	0.102101	0.918127	0.98937	0.809932	1.20856
Colorectal cancer || id:ebi-a-GCST90018808	genus.LachnospiraceaeUCG001.id.11321	WS	12	0.00798416	0.107485	0.94212	1.00802	0.816535	1.2444
Colorectal cancer || id:ebi-a-GCST90018808	genus.LachnospiraceaeUCG004.id.11324	WS	12	-0.00271625	0.123118	0.982794	0.997287	0.783466	1.26946
Colorectal cancer || id:ebi-a-GCST90018808	genus.LachnospiraceaeUCG008.id.11328	WS	11	-0.0259115	0.0995138	0.799853	0.974421	0.80175	1.18428
Colorectal cancer || id:ebi-a-GCST90018808	genus.LachnospiraceaeUCG010.id.11330	WS	10	-0.0232528	0.112531	0.840894	0.977015	0.783634	1.21812
Colorectal cancer || id:ebi-a-GCST90018808	genus.Lactobacillus.id.1837	WS	10	0.0575782	0.0974047	0.568984	1.05927	0.875172	1.28209
Colorectal cancer || id:ebi-a-GCST90018808	genus.Lactococcus.id.1851	WS	9	0.0451718	0.0708772	0.541719	1.04621	0.910513	1.20213
Colorectal cancer || id:ebi-a-GCST90018808	genus.Marvinbryantia.id.2005	WS	10	-0.0453731	0.142868	0.758042	0.955641	0.722243	1.26446
Colorectal cancer || id:ebi-a-GCST90018808	genus.Methanobrevibacter.id.123	WS	6	-0.105079	0.0820489	0.256489	0.900253	0.766519	1.05732
Colorectal cancer || id:ebi-a-GCST90018808	genus.Odoribacter.id.952	WS	7	-0.224528	0.200174	0.304877	0.798893	0.539632	1.18271
Colorectal cancer || id:ebi-a-GCST90018808	genus.Olsenella.id.822	WS	11	0.0065457	0.0915724	0.944424	1.00657	0.841191	1.20446
Colorectal cancer || id:ebi-a-GCST90018808	genus.Oscillibacter.id.2063	WS	14	-0.0820745	0.103333	0.441296	0.921203	0.75231	1.12801
Colorectal cancer || id:ebi-a-GCST90018808	genus.Oscillospira.id.2064	WS	8	-0.111566	0.161807	0.512708	0.894432	0.651351	1.22823
Colorectal cancer || id:ebi-a-GCST90018808	genus.Oxalobacter.id.2978	WS	11	-0.0336356	0.0825104	0.692119	0.966924	0.822542	1.13665
Colorectal cancer || id:ebi-a-GCST90018808	genus.Parabacteroides.id.954	WS	6	-0.0309727	0.161971	0.855873	0.969502	0.705792	1.33174
Colorectal cancer || id:ebi-a-GCST90018808	genus.Paraprevotella.id.962	WS	13	0.00873093	0.0714607	0.90478	1.00877	0.876927	1.16043
Colorectal cancer || id:ebi-a-GCST90018808	genus.Parasutterella.id.2892	WS	15	0.0204825	0.0983325	0.837996	1.02069	0.841769	1.23765
Colorectal cancer || id:ebi-a-GCST90018808	genus.Peptococcus.id.2037	WS	12	0.0817018	0.0729425	0.286538	1.08513	0.940573	1.25191
Colorectal cancer || id:ebi-a-GCST90018808	genus.Phascolarctobacterium.id.2168	WS	9	-0.193393	0.14874	0.229736	0.824158	0.615745	1.10311
Colorectal cancer || id:ebi-a-GCST90018808	genus.Prevotella7.id.11182	WS	11	0.108263	0.0675985	0.140337	1.11434	0.976061	1.27221
Colorectal cancer || id:ebi-a-GCST90018808	genus.Prevotella9.id.11183	WS	15	0.0136079	0.116482	0.908659	1.0137	0.806785	1.27368
Colorectal cancer || id:ebi-a-GCST90018808	genus.RikenellaceaeRC9gutgroup.id.11191	WS	11	-0.0534854	0.0770912	0.503608	0.94792	0.814986	1.10254
Colorectal cancer || id:ebi-a-GCST90018808	genus.Romboutsia.id.11347	WS	13	0.0356856	0.140436	0.803715	1.03633	0.786968	1.36471
Colorectal cancer || id:ebi-a-GCST90018808	genus.Roseburia.id.2012	WS	13	-0.0160473	0.139818	0.910523	0.984081	0.748196	1.29433
Colorectal cancer || id:ebi-a-GCST90018808	genus.Ruminiclostridium5.id.11355	WS	11	-0.154326	0.147349	0.319594	0.856993	0.642024	1.14394
Colorectal cancer || id:ebi-a-GCST90018808	genus.Ruminiclostridium6.id.11356	WS	15	-0.0612109	0.0910361	0.512287	0.940625	0.78691	1.12437
Colorectal cancer || id:ebi-a-GCST90018808	genus.Ruminiclostridium9.id.11357	WS	9	0.112278	0.144519	0.459564	1.11882	0.84284	1.48518
Colorectal cancer || id:ebi-a-GCST90018808	genus.RuminococcaceaeNK4A214group.id.11358	WS	13	0.00386039	0.114009	0.973545	1.00387	0.802843	1.25523
Colorectal cancer || id:ebi-a-GCST90018808	genus.RuminococcaceaeUCG002.id.11360	WS	22	0.0407462	0.0904511	0.656982	1.04159	0.872373	1.24362
Colorectal cancer || id:ebi-a-GCST90018808	genus.RuminococcaceaeUCG003.id.11361	WS	12	-0.0743116	0.099564	0.471095	0.928382	0.763794	1.12844
Colorectal cancer || id:ebi-a-GCST90018808	genus.RuminococcaceaeUCG004.id.11362	WS	11	0.0506351	0.110351	0.656149	1.05194	0.847341	1.30594
Colorectal cancer || id:ebi-a-GCST90018808	genus.RuminococcaceaeUCG005.id.11363	WS	14	-0.210288	0.127698	0.123554	0.810351	0.630921	1.04081
Colorectal cancer || id:ebi-a-GCST90018808	genus.RuminococcaceaeUCG009.id.11366	WS	12	-0.117967	0.0892231	0.212951	0.888726	0.746139	1.05856
Colorectal cancer || id:ebi-a-GCST90018808	genus.RuminococcaceaeUCG010.id.11367	WS	6	-0.0734014	0.162153	0.669752	0.929228	0.676231	1.27688
Colorectal cancer || id:ebi-a-GCST90018808	genus.RuminococcaceaeUCG011.id.11368	WS	8	0.0281781	0.0769842	0.725158	1.02858	0.884519	1.1961
Colorectal cancer || id:ebi-a-GCST90018808	genus.RuminococcaceaeUCG013.id.11370	WS	12	-0.0126981	0.153345	0.935492	0.987382	0.731065	1.33357
Colorectal cancer || id:ebi-a-GCST90018808	genus.RuminococcaceaeUCG014.id.11371	WS	11	-0.0317304	0.126022	0.806307	0.968768	0.756741	1.2402
Colorectal cancer || id:ebi-a-GCST90018808	genus.Ruminococcus1.id.11373	WS	10	-0.0735384	0.161983	0.660586	0.929101	0.676364	1.27628
Colorectal cancer || id:ebi-a-GCST90018808	genus.Ruminococcus2.id.11374	WS	15	0.0463441	0.0832164	0.586382	1.04743	0.889799	1.233
Colorectal cancer || id:ebi-a-GCST90018808	genus.Sellimonas.id.14369	WS	9	-0.0175463	0.0711358	0.811384	0.982607	0.854728	1.12962
Colorectal cancer || id:ebi-a-GCST90018808	genus.Senegalimassilia.id.11160	WS	5	0.039305	0.11253	0.744489	1.04009	0.834223	1.29675
Colorectal cancer || id:ebi-a-GCST90018808	genus.Slackia.id.825	WS	6	-0.0471219	0.102463	0.664901	0.953971	0.780399	1.16615
Colorectal cancer || id:ebi-a-GCST90018808	genus.Streptococcus.id.1853	WS	15	-0.0182803	0.133549	0.893074	0.981886	0.755757	1.27567
Colorectal cancer || id:ebi-a-GCST90018808	genus.Subdoligranulum.id.2070	WS	11	0.026949	0.119538	0.826175	1.02732	0.812739	1.29854
Colorectal cancer || id:ebi-a-GCST90018808	genus.Sutterella.id.2896	WS	12	-0.162005	0.150785	0.305642	0.850437	0.632837	1.14286
Colorectal cancer || id:ebi-a-GCST90018808	genus.Terrisporobacter.id.11348	WS	5	0.015547	0.0949504	0.877877	1.01567	0.843196	1.22342
Colorectal cancer || id:ebi-a-GCST90018808	genus.Turicibacter.id.2162	WS	10	0.0672149	0.143103	0.649744	1.06953	0.807941	1.4158
Colorectal cancer || id:ebi-a-GCST90018808	genus.Tyzzerella3.id.11335	WS	13	-0.0365216	0.0716475	0.619479	0.964137	0.837821	1.1095
Colorectal cancer || id:ebi-a-GCST90018808	genus.Veillonella.id.2198	WS	8	0.11384	0.125795	0.395565	1.12057	0.875711	1.4339
Colorectal cancer || id:ebi-a-GCST90018808	genus.Victivallis.id.2256	WS	10	0.0652953	0.0793445	0.431809	1.06747	0.91373	1.24709
Colorectal cancer || id:ebi-a-GCST90018808	order.Actinomycetales.id.420	WS	5	-0.0649026	0.131046	0.646387	0.937159	0.724877	1.21161
Colorectal cancer || id:ebi-a-GCST90018808	order.Bacillales.id.1674	WS	9	-0.0504557	0.0606894	0.429875	0.950796	0.844165	1.0709
Colorectal cancer || id:ebi-a-GCST90018808	order.Bacteroidales.id.913	WS	14	-0.0589019	0.0926584	0.53601	0.942799	0.786225	1.13055
Colorectal cancer || id:ebi-a-GCST90018808	order.Bifidobacteriales.id.432	WS	12	-0.0494773	0.126534	0.70325	0.951727	0.742684	1.21961
Colorectal cancer || id:ebi-a-GCST90018808	order.Burkholderiales.id.2874	WS	11	0.136389	0.188352	0.48559	1.14613	0.792327	1.65791
Colorectal cancer || id:ebi-a-GCST90018808	order.Clostridiales.id.1863	WS	13	0.171264	0.146855	0.266185	1.1868	0.889966	1.58265
Colorectal cancer || id:ebi-a-GCST90018808	order.Coriobacteriales.id.810	WS	14	0.0911674	0.190658	0.640468	1.09545	0.75388	1.59179
Colorectal cancer || id:ebi-a-GCST90018808	order.Desulfovibrionales.id.3156	WS	12	-0.03371	0.107945	0.760662	0.966852	0.782483	1.19466
Colorectal cancer || id:ebi-a-GCST90018808	order.Enterobacteriales.id.3468	WS	7	-0.0721061	0.150198	0.648174	0.930432	0.693161	1.24892
Colorectal cancer || id:ebi-a-GCST90018808	order.Erysipelotrichales.id.2148	WS	13	-0.0221829	0.143877	0.880031	0.978061	0.737727	1.29669
Colorectal cancer || id:ebi-a-GCST90018808	order.Gastranaerophilales.id.1591	WS	9	0.056066	0.0964276	0.576961	1.05767	0.875525	1.2777
Colorectal cancer || id:ebi-a-GCST90018808	order.Lactobacillales.id.1800	WS	15	-0.221743	0.139749	0.134898	0.801122	0.609174	1.05355
Colorectal cancer || id:ebi-a-GCST90018808	order.Methanobacteriales.id.120	WS	10	-0.0866425	0.0836341	0.327248	0.917005	0.778361	1.08034
Colorectal cancer || id:ebi-a-GCST90018808	order.MollicutesRF9.id.11579	WS	12	-0.0347782	0.112104	0.762183	0.96582	0.775303	1.20315
Colorectal cancer || id:ebi-a-GCST90018808	order.NB1n.id.3953	WS	13	0.0299644	0.064999	0.653043	1.03042	0.907163	1.17042
Colorectal cancer || id:ebi-a-GCST90018808	order.Pasteurellales.id.3688	WS	14	0.0690963	0.0848807	0.430282	1.07154	0.907311	1.26549
