# Supplementary material for: Gut microbiota and common gastrointestinal diseases: a bidirectional two-sample Mendelian randomized study
Source: Front Microbiol. 2023 Nov 17;14:1273269. doi: 10.3389/fmicb.2023.1273269 (PMC10691374; doi:10.3389/fmicb.2023.1273269)
Supplement: Supplementary file 9 [file Table_9.XLSX]

## Sheet: Sheet1
Outcome	Exposure	Method	NSNP	β	SE	P	OR	LCI	UCI
Gastric ulcer	class.Actinobacteria.id.419	IVW	14	0.00129767	0.000869749	0.135698	1.0013	0.999593	1.00301
Gastric ulcer	class.Alphaproteobacteria.id.2379	IVW	7	0.00209869	0.0010771	0.0513599	1.0021	0.999988	1.00422
Gastric ulcer	class.Bacilli.id.1673	IVW	18	-0.00120076	0.000768568	0.11821	0.9988	0.997297	1.00031
Gastric ulcer	class.Bacteroidia.id.912	IVW	13	-5.83e-05	0.00110475	0.957921	0.999942	0.997779	1.00211
Gastric ulcer	class.Betaproteobacteria.id.2867	IVW	12	0.000742222	0.00127011	0.558968	1.00074	0.998254	1.00324
Gastric ulcer	class.Clostridia.id.1859	IVW	12	-0.00144286	0.00105113	0.169852	0.998558	0.996503	1.00062
Gastric ulcer	class.Coriobacteriia.id.809	IVW	14	0.000672863	0.00115222	0.559238	1.00067	0.998416	1.00294
Gastric ulcer	class.Deltaproteobacteria.id.3087	IVW	13	-0.0001934	0.000853333	0.820703	0.999807	0.998136	1.00148
Gastric ulcer	class.Erysipelotrichia.id.2147	IVW	13	0.000672162	0.00134193	0.616448	1.00067	0.998044	1.00331
Gastric ulcer	class.Gammaproteobacteria.id.3303	IVW	7	8.37e-05	0.00122269	0.945399	1.00008	0.99769	1.00248
Gastric ulcer	class.Lentisphaeria.id.2250	IVW	8	0.000116335	0.000713763	0.870527	1.00012	0.998718	1.00152
Gastric ulcer	class.Melainabacteria.id.1589	IVW	10	-0.000191094	0.00089136	0.830247	0.999809	0.998064	1.00156
Gastric ulcer	class.Methanobacteria.id.119	IVW	10	-0.000308671	0.000491823	0.530263	0.999691	0.998728	1.00066
Gastric ulcer	class.Mollicutes.id.3920	IVW	12	-0.000223757	0.00079101	0.777273	0.999776	0.998227	1.00133
Gastric ulcer	class.Negativicutes.id.2164	IVW	12	0.000940077	0.000985174	0.33997	1.00094	0.99901	1.00288
Gastric ulcer	class.Verrucomicrobiae.id.4029	IVW	11	0.000733496	0.000862195	0.394919	1.00073	0.999044	1.00243
Gastric ulcer	family.Acidaminococcaceae.id.2166	IVW	7	0.00255335	0.00105558	0.0155676	1.00256	1.00048	1.00463
Gastric ulcer	family.Actinomycetaceae.id.421	IVW	5	0.000992396	0.000966346	0.304441	1.00099	0.999099	1.00289
Gastric ulcer	family.Alcaligenaceae.id.2875	IVW	12	0.000172746	0.00142044	0.903204	1.00017	0.997392	1.00296
Gastric ulcer	family.Bacteroidaceae.id.917	IVW	9	-0.000223127	0.00116397	0.847981	0.999777	0.997499	1.00206
Gastric ulcer	family.BacteroidalesS24.7group.id.11173	IVW	8	-0.00184391	0.000801074	0.0213468	0.998158	0.996592	0.999726
Gastric ulcer	family.Bifidobacteriaceae.id.433	IVW	11	-0.000903235	0.00091179	0.321873	0.999097	0.997313	1.00088
Gastric ulcer	family.Christensenellaceae.id.1866	IVW	11	-0.000673969	0.000920643	0.46413	0.999326	0.997525	1.00113
Gastric ulcer	family.Clostridiaceae1.id.1869	IVW	10	-0.000110223	0.00143971	0.938974	0.99989	0.997072	1.00272
Gastric ulcer	family.ClostridialesvadinBB60group.id.11286	IVW	15	0.000346056	0.000681436	0.611571	1.00035	0.999011	1.00168
Gastric ulcer	family.Coriobacteriaceae.id.811	IVW	14	0.000672863	0.00115222	0.559238	1.00067	0.998416	1.00294
Gastric ulcer	family.Defluviitaleaceae.id.1924	IVW	11	-0.000275959	0.000700215	0.693503	0.999724	0.998353	1.0011
Gastric ulcer	family.Desulfovibrionaceae.id.3169	IVW	10	-4.96e-05	0.000940135	0.957923	0.99995	0.99811	1.00179
Gastric ulcer	family.Enterobacteriaceae.id.3469	IVW	7	-0.000204591	0.00119105	0.863615	0.999795	0.997464	1.00213
Gastric ulcer	family.Erysipelotrichaceae.id.2149	IVW	13	0.000672162	0.00134193	0.616448	1.00067	0.998044	1.00331
Gastric ulcer	family.FamilyXI.id.1936	IVW	8	-0.00106998	0.000522738	0.0406704	0.998931	0.997908	0.999955
Gastric ulcer	family.FamilyXIII.id.1957	IVW	10	-0.000702951	0.00104488	0.501103	0.999297	0.997253	1.00135
Gastric ulcer	family.Lachnospiraceae.id.1987	IVW	17	0.000508579	0.000806834	0.528473	1.00051	0.998928	1.00209
Gastric ulcer	family.Lactobacillaceae.id.1836	IVW	9	0.000240596	0.00068274	0.72454	1.00024	0.998903	1.00158
Gastric ulcer	family.Methanobacteriaceae.id.121	IVW	10	-0.000308671	0.000491823	0.530263	0.999691	0.998728	1.00066
Gastric ulcer	family.Oxalobacteraceae.id.2966	IVW	14	-0.000447244	0.000530507	0.399201	0.999553	0.998514	1.00059
Gastric ulcer	family.Pasteurellaceae.id.3689	IVW	14	-0.000383631	0.000598888	0.521801	0.999616	0.998444	1.00079
Gastric ulcer	family.Peptococcaceae.id.2024	IVW	9	-0.000242208	0.000888865	0.785244	0.999758	0.998018	1.0015
Gastric ulcer	family.Peptostreptococcaceae.id.2042	IVW	14	0.000183331	0.00101601	0.856805	1.00018	0.998194	1.00218
Gastric ulcer	family.Porphyromonadaceae.id.943	IVW	9	-0.000747816	0.00119688	0.532099	0.999252	0.996911	1.0016
Gastric ulcer	family.Prevotellaceae.id.960	IVW	15	0.000276925	0.000796286	0.728012	1.00028	0.998717	1.00184
Gastric ulcer	family.Rhodospirillaceae.id.2717	IVW	15	5.74e-05	0.000717747	0.936205	1.00006	0.998652	1.00147
Gastric ulcer	family.Rikenellaceae.id.967	IVW	19	0.0014274	0.000778719	0.066801	1.00143	0.999901	1.00296
Gastric ulcer	family.Ruminococcaceae.id.2050	IVW	10	-0.000706197	0.00118519	0.551273	0.999294	0.996975	1.00162
Gastric ulcer	family.Streptococcaceae.id.1850	IVW	14	0.000398606	0.000992705	0.688026	1.0004	0.998454	1.00235
Gastric ulcer	family.Veillonellaceae.id.2172	IVW	19	-0.00114732	0.000691201	0.0969367	0.998853	0.997501	1.00021
Gastric ulcer	family.Verrucomicrobiaceae.id.4036	IVW	11	0.000733225	0.000862426	0.39522	1.00073	0.999043	1.00243
Gastric ulcer	family.Victivallaceae.id.2255	IVW	12	5.22e-06	0.000450582	0.99075	1.00001	0.999122	1.00089
Gastric ulcer	genus..Clostridiuminnocuumgroup.id.14397	IVW	9	-0.00114526	0.000633626	0.0706899	0.998855	0.997616	1.0001
Gastric ulcer	genus..Eubacteriumbrachygroup.id.11296	IVW	10	0.000450733	0.00053421	0.398817	1.00045	0.999404	1.0015
Gastric ulcer	genus..Eubacteriumcoprostanoligenesgroup.id.11375	IVW	13	0.000940966	0.000976021	0.335004	1.00094	0.999028	1.00286
Gastric ulcer	genus..Eubacteriumeligensgroup.id.14372	IVW	7	-6.96e-05	0.00118849	0.953303	0.99993	0.997604	1.00226
Gastric ulcer	genus..Eubacteriumfissicatenagroup.id.14373	IVW	9	-0.00055696	0.000609764	0.361031	0.999443	0.998249	1.00064
Gastric ulcer	genus..Eubacteriumhalliigroup.id.11338	IVW	16	0.000624941	0.000751662	0.40574	1.00063	0.999152	1.0021
Gastric ulcer	genus..Eubacteriumnodatumgroup.id.11297	IVW	11	0.000186624	0.000464632	0.687935	1.00019	0.999276	1.0011
Gastric ulcer	genus..Eubacteriumoxidoreducensgroup.id.11339	IVW	5	0.000847237	0.000834357	0.309898	1.00085	0.999212	1.00249
Gastric ulcer	genus..Eubacteriumrectalegroup.id.14374	IVW	8	-0.0010161	0.00119992	0.397105	0.998984	0.996638	1.00134
Gastric ulcer	genus..Eubacteriumruminantiumgroup.id.11340	IVW	18	-0.000687438	0.000694135	0.322002	0.999313	0.997954	1.00067
Gastric ulcer	genus..Eubacteriumventriosumgroup.id.11341	IVW	14	-0.00158383	0.00100434	0.114799	0.998417	0.996454	1.00038
Gastric ulcer	genus..Eubacteriumxylanophilumgroup.id.14375	IVW	9	-0.00197773	0.000999373	0.0478195	0.998024	0.996071	0.999981
Gastric ulcer	genus..Ruminococcusgauvreauiigroup.id.11342	IVW	12	0.000743432	0.000976741	0.446576	1.00074	0.99883	1.00266
Gastric ulcer	genus..Ruminococcusgnavusgroup.id.14376	IVW	12	0.000755081	0.000654725	0.248796	1.00076	0.999472	1.00204
Gastric ulcer	genus..Ruminococcustorquesgroup.id.14377	IVW	9	-0.000971899	0.001324	0.462912	0.999029	0.996439	1.00162
Gastric ulcer	genus.Actinomyces.id.423	IVW	7	0.000505345	0.00081981	0.537619	1.00051	0.998899	1.00211
Gastric ulcer	genus.Adlercreutzia.id.812	IVW	8	-0.000416056	0.000867167	0.631378	0.999584	0.997887	1.00128
Gastric ulcer	genus.Akkermansia.id.4037	IVW	11	0.000734321	0.000861801	0.394171	1.00073	0.999046	1.00243
Gastric ulcer	genus.Alistipes.id.968	IVW	14	-0.000421393	0.000969027	0.663662	0.999579	0.997682	1.00148
Gastric ulcer	genus.Allisonella.id.2174	IVW	8	0.000471251	0.000575664	0.413003	1.00047	0.999343	1.0016
Gastric ulcer	genus.Alloprevotella.id.961	IVW	6	-0.000429864	0.000678137	0.526153	0.99957	0.998243	1.0009
Gastric ulcer	genus.Anaerofilum.id.2053	IVW	11	-0.000458048	0.000559208	0.412728	0.999542	0.998447	1.00064
Gastric ulcer	genus.Anaerostipes.id.1991	IVW	12	-0.000670977	0.00100458	0.504186	0.999329	0.997364	1.0013
Gastric ulcer	genus.Anaerotruncus.id.2054	IVW	13	0.00107477	0.000929932	0.247783	1.00108	0.999252	1.0029
Gastric ulcer	genus.Bacteroides.id.918	IVW	9	-0.000223127	0.00116397	0.847981	0.999777	0.997499	1.00206
Gastric ulcer	genus.Barnesiella.id.944	IVW	14	0.000410777	0.00097768	0.674372	1.00041	0.998496	1.00233
Gastric ulcer	genus.Bifidobacterium.id.436	IVW	12	0.00114067	0.000832122	0.170438	1.00114	0.99951	1.00278
Gastric ulcer	genus.Bilophila.id.3170	IVW	13	0.00131699	0.00085057	0.121537	1.00132	0.99965	1.00299
Gastric ulcer	genus.Blautia.id.1992	IVW	12	-2.61e-05	0.000948874	0.978072	0.999974	0.998116	1.00184
Gastric ulcer	genus.Butyricicoccus.id.2055	IVW	8	0.000789595	0.00127747	0.536513	1.00079	0.998287	1.0033
Gastric ulcer	genus.Butyricimonas.id.945	IVW	13	-0.00120898	0.000838578	0.149385	0.998792	0.997151	1.00043
Gastric ulcer	genus.Butyrivibrio.id.1993	IVW	15	0.000244616	0.000478336	0.609079	1.00024	0.999307	1.00118
Gastric ulcer	genus.CandidatusSoleaferrea.id.11350	IVW	9	0.000352691	0.000704441	0.616605	1.00035	0.998973	1.00173
Gastric ulcer	genus.Catenibacterium.id.2153	IVW	5	-4.52e-05	0.000671343	0.946307	0.999955	0.99864	1.00127
Gastric ulcer	genus.ChristensenellaceaeR.7group.id.11283	IVW	10	-0.000561203	0.00113378	0.62061	0.999439	0.99722	1.00166
Gastric ulcer	genus.Clostridiumsensustricto1.id.1873	IVW	7	0.00105136	0.00121765	0.3879	1.00105	0.998666	1.00344
Gastric ulcer	genus.Collinsella.id.815	IVW	9	0.000232772	0.00106206	0.826517	1.00023	0.998153	1.00232
Gastric ulcer	genus.Coprobacter.id.949	IVW	11	0.000817782	0.000800622	0.307049	1.00082	0.999249	1.00239
Gastric ulcer	genus.Coprococcus1.id.11301	IVW	12	-4.98e-05	0.000970186	0.95908	0.99995	0.998051	1.00185
Gastric ulcer	genus.Coprococcus2.id.11302	IVW	8	0.00212818	0.00123378	0.0845413	1.00213	0.99971	1.00456
Gastric ulcer	genus.Coprococcus3.id.11303	IVW	9	0.00105615	0.00107395	0.325399	1.00106	0.998952	1.00317
Gastric ulcer	genus.DefluviitaleaceaeUCG011.id.11287	IVW	9	-0.000627986	0.000755889	0.406092	0.999372	0.997893	1.00085
Gastric ulcer	genus.Desulfovibrio.id.3173	IVW	10	-1.07e-05	0.00106956	0.992025	0.999989	0.997895	1.00209
Gastric ulcer	genus.Dialister.id.2183	IVW	11	0.000415303	0.00087362	0.634515	1.00042	0.998704	1.00213
Gastric ulcer	genus.Dorea.id.1997	IVW	10	-0.000487842	0.00105031	0.642309	0.999512	0.997457	1.00157
Gastric ulcer	genus.Eggerthella.id.819	IVW	11	1.82e-07	0.000583632	0.999751	1	0.998857	1.00114
Gastric ulcer	genus.Eisenbergiella.id.11304	IVW	11	-0.000152948	0.00073812	0.835844	0.999847	0.998402	1.00129
Gastric ulcer	genus.Enterorhabdus.id.820	IVW	6	-0.00128268	0.00110384	0.245228	0.998718	0.99656	1.00088
Gastric ulcer	genus.Erysipelatoclostridium.id.11381	IVW	15	-1.28e-06	0.000660385	0.998451	0.999999	0.998705	1.00129
Gastric ulcer	genus.ErysipelotrichaceaeUCG003.id.11384	IVW	16	-0.00036664	0.000894231	0.681802	0.999633	0.997883	1.00139
Gastric ulcer	genus.Escherichia.Shigella.id.3504	IVW	10	0.000785454	0.000882651	0.37353	1.00079	0.999056	1.00252
Gastric ulcer	genus.Faecalibacterium.id.2057	IVW	10	0.00164565	0.00149354	0.27053	1.00165	0.998719	1.00458
Gastric ulcer	genus.FamilyXIIIAD3011group.id.11293	IVW	13	4.7e-06	0.00118652	0.996843	1	0.997682	1.00233
Gastric ulcer	genus.FamilyXIIIUCG001.id.11294	IVW	8	0.000288865	0.000995207	0.771621	1.00029	0.99834	1.00224
Gastric ulcer	genus.Flavonifractor.id.2059	IVW	5	-0.00158116	0.00117477	0.178327	0.99842	0.996124	1.00072
Gastric ulcer	genus.Fusicatenibacter.id.11305	IVW	18	-0.000788931	0.00086727	0.362996	0.999211	0.997514	1.00091
Gastric ulcer	genus.Gordonibacter.id.821	IVW	12	0.000927006	0.000478563	0.0527378	1.00093	0.999989	1.00187
Gastric ulcer	genus.Haemophilus.id.3698	IVW	9	-0.000351557	0.000700584	0.615804	0.999649	0.998277	1.00102
Gastric ulcer	genus.Holdemanella.id.11393	IVW	11	-0.000302153	0.000646301	0.640134	0.999698	0.998432	1.00097
Gastric ulcer	genus.Holdemania.id.2157	IVW	15	0.000245132	0.000608902	0.687257	1.00025	0.999052	1.00144
Gastric ulcer	genus.Howardella.id.2000	IVW	10	0.0001876	0.000517315	0.716873	1.00019	0.999174	1.0012
Gastric ulcer	genus.Hungatella.id.11306	IVW	5	-0.00042981	0.000766807	0.575125	0.99957	0.998069	1.00107
Gastric ulcer	genus.Intestinibacter.id.11345	IVW	15	-0.000946899	0.00104099	0.363025	0.999054	0.997017	1.00109
Gastric ulcer	genus.Intestinimonas.id.2062	IVW	17	-0.000101605	0.000641263	0.874106	0.999898	0.998642	1.00116
Gastric ulcer	genus.Lachnoclostridium.id.11308	IVW	13	-0.000987318	0.00100697	0.326849	0.999013	0.997043	1.00099
Gastric ulcer	genus.Lachnospira.id.2004	IVW	6	-0.000447117	0.001892	0.813185	0.999553	0.995853	1.00327
Gastric ulcer	genus.LachnospiraceaeFCS020group.id.11314	IVW	12	0.000969974	0.000814768	0.233853	1.00097	0.999373	1.00257
Gastric ulcer	genus.LachnospiraceaeNC2004group.id.11316	IVW	9	0.000133542	0.000739667	0.856726	1.00013	0.998685	1.00158
Gastric ulcer	genus.LachnospiraceaeND3007group.id.11317	IVW	3	-0.000905453	0.00237996	0.703613	0.999095	0.994445	1.00377
Gastric ulcer	genus.LachnospiraceaeNK4A136group.id.11319	IVW	15	0.000453752	0.00086006	0.597789	1.00045	0.998769	1.00214
Gastric ulcer	genus.LachnospiraceaeUCG001.id.11321	IVW	13	-7.17e-05	0.000724131	0.921078	0.999928	0.99851	1.00135
Gastric ulcer	genus.LachnospiraceaeUCG004.id.11324	IVW	12	-0.00100477	0.000952533	0.291497	0.998996	0.997132	1.00086
Gastric ulcer	genus.LachnospiraceaeUCG008.id.11328	IVW	11	0.000733221	0.000972061	0.450672	1.00073	0.998829	1.00264
Gastric ulcer	genus.LachnospiraceaeUCG010.id.11330	IVW	10	-1.25e-05	0.000884405	0.988691	0.999987	0.998256	1.00172
Gastric ulcer	genus.Lactobacillus.id.1837	IVW	10	-0.000631474	0.00081031	0.435803	0.999369	0.997783	1.00096
Gastric ulcer	genus.Lactococcus.id.1851	IVW	9	-0.000385503	0.000704204	0.584083	0.999615	0.998236	1.001
Gastric ulcer	genus.Marvinbryantia.id.2005	IVW	10	0.000444904	0.000904518	0.622812	1.00045	0.998673	1.00222
Gastric ulcer	genus.Methanobrevibacter.id.123	IVW	6	0.000150839	0.000755088	0.841666	1.00015	0.998672	1.00163
Gastric ulcer	genus.Odoribacter.id.952	IVW	7	2.88e-05	0.00119986	0.980838	1.00003	0.99768	1.00238
Gastric ulcer	genus.Olsenella.id.822	IVW	11	-0.000241643	0.000496143	0.626228	0.999758	0.998787	1.00073
Gastric ulcer	genus.Oscillibacter.id.2063	IVW	14	0.000585065	0.000674941	0.38603	1.00059	0.999262	1.00191
Gastric ulcer	genus.Oscillospira.id.2064	IVW	8	-0.00121439	0.000986015	0.218094	0.998786	0.996858	1.00072
Gastric ulcer	genus.Oxalobacter.id.2978	IVW	11	-2.28e-05	0.000540678	0.966353	0.999977	0.998918	1.00104
Gastric ulcer	genus.Parabacteroides.id.954	IVW	6	-0.00162247	0.0012703	0.201518	0.998379	0.995896	1.00087
Gastric ulcer	genus.Paraprevotella.id.962	IVW	13	8.58e-05	0.00058721	0.88387	1.00009	0.998935	1.00124
Gastric ulcer	genus.Parasutterella.id.2892	IVW	15	0.000334799	0.000678891	0.621903	1.00033	0.999005	1.00167
Gastric ulcer	genus.Peptococcus.id.2037	IVW	12	-0.000533952	0.000796765	0.502762	0.999466	0.997907	1.00103
Gastric ulcer	genus.Phascolarctobacterium.id.2168	IVW	10	-0.00115769	0.00100599	0.249813	0.998843	0.996875	1.00081
Gastric ulcer	genus.Prevotella7.id.11182	IVW	11	-0.00117344	0.000478335	0.0141602	0.998827	0.997891	0.999764
Gastric ulcer	genus.Prevotella9.id.11183	IVW	15	0.000898759	0.000637833	0.158811	1.0009	0.999649	1.00215
Gastric ulcer	genus.RikenellaceaeRC9gutgroup.id.11191	IVW	11	-0.000102507	0.000504845	0.839099	0.999897	0.998909	1.00089
Gastric ulcer	genus.Romboutsia.id.11347	IVW	13	0.00102952	0.000907064	0.256374	1.00103	0.999252	1.00281
Gastric ulcer	genus.Roseburia.id.2012	IVW	14	-0.00125347	0.000905098	0.166082	0.998747	0.996977	1.00052
Gastric ulcer	genus.Ruminiclostridium5.id.11355	IVW	11	-0.000457006	0.00108095	0.672453	0.999543	0.997428	1.00166
Gastric ulcer	genus.Ruminiclostridium6.id.11356	IVW	15	-0.000522745	0.000802317	0.514696	0.999477	0.997907	1.00105
Gastric ulcer	genus.Ruminiclostridium9.id.11357	IVW	9	-0.00115606	0.00115029	0.314885	0.998845	0.996595	1.0011
Gastric ulcer	genus.RuminococcaceaeNK4A214group.id.11358	IVW	13	-0.000527359	0.000995065	0.59613	0.999473	0.997525	1.00142
Gastric ulcer	genus.RuminococcaceaeUCG002.id.11360	IVW	21	0.000446716	0.000686905	0.515478	1.00045	0.999101	1.00179
Gastric ulcer	genus.RuminococcaceaeUCG003.id.11361	IVW	12	0.00110271	0.00131563	0.401939	1.0011	0.998525	1.00369
Gastric ulcer	genus.RuminococcaceaeUCG004.id.11362	IVW	9	-0.000666804	0.000857078	0.436571	0.999333	0.997656	1.00101
Gastric ulcer	genus.RuminococcaceaeUCG005.id.11363	IVW	14	-0.000534587	0.000991944	0.589936	0.999466	0.997524	1.00141
Gastric ulcer	genus.RuminococcaceaeUCG009.id.11366	IVW	12	0.000923846	0.000677838	0.172905	1.00092	0.999595	1.00225
Gastric ulcer	genus.RuminococcaceaeUCG010.id.11367	IVW	6	-0.000765948	0.00117425	0.514217	0.999234	0.996937	1.00154
Gastric ulcer	genus.RuminococcaceaeUCG011.id.11368	IVW	8	0.000976233	0.000606752	0.107628	1.00098	0.999787	1.00217
Gastric ulcer	genus.RuminococcaceaeUCG013.id.11370	IVW	12	0.000716118	0.000907802	0.430201	1.00072	0.998937	1.0025
Gastric ulcer	genus.RuminococcaceaeUCG014.id.11371	IVW	11	-0.000210353	0.000895676	0.814322	0.99979	0.998036	1.00155
Gastric ulcer	genus.Ruminococcus1.id.11373	IVW	10	0.00230866	0.000994886	0.0203126	1.00231	1.00036	1.00427
Gastric ulcer	genus.Ruminococcus2.id.11374	IVW	15	-0.000578372	0.000985962	0.557468	0.999422	0.997492	1.00136
Gastric ulcer	genus.Sellimonas.id.14369	IVW	8	5.33e-05	0.000653644	0.935024	1.00005	0.998773	1.00134
Gastric ulcer	genus.Senegalimassilia.id.11160	IVW	5	0.00149055	0.000970244	0.124473	1.00149	0.999589	1.0034
Gastric ulcer	genus.Slackia.id.825	IVW	6	0.00142141	0.000856139	0.096864	1.00142	0.999743	1.0031
Gastric ulcer	genus.Streptococcus.id.1853	IVW	15	-6.52e-05	0.000926415	0.94388	0.999935	0.998121	1.00175
Gastric ulcer	genus.Subdoligranulum.id.2070	IVW	11	-0.0011068	0.00124341	0.373393	0.998894	0.996462	1.00133
Gastric ulcer	genus.Sutterella.id.2896	IVW	12	0.000802385	0.000947543	0.397103	1.0008	0.998946	1.00266
Gastric ulcer	genus.Terrisporobacter.id.11348	IVW	5	0.000384138	0.00155432	0.804799	1.00038	0.997341	1.00344
Gastric ulcer	genus.Turicibacter.id.2162	IVW	10	0.000515747	0.000855129	0.546428	1.00052	0.99884	1.00219
Gastric ulcer	genus.Tyzzerella3.id.11335	IVW	12	0.000560128	0.000529269	0.289916	1.00056	0.999523	1.0016
Gastric ulcer	genus.Veillonella.id.2198	IVW	8	-4.89e-05	0.00088326	0.955811	0.999951	0.998221	1.00168
Gastric ulcer	genus.Victivallis.id.2256	IVW	10	-0.000949849	0.000483769	0.0495955	0.999051	0.998104	0.999998
Gastric ulcer	order.Actinomycetales.id.420	IVW	5	0.000992003	0.000967632	0.305275	1.00099	0.999096	1.00289
Gastric ulcer	order.Bacillales.id.1674	IVW	9	-0.000904615	0.000743522	0.223733	0.999096	0.997641	1.00055
Gastric ulcer	order.Bacteroidales.id.913	IVW	13	-5.83e-05	0.00110475	0.957921	0.999942	0.997779	1.00211
Gastric ulcer	order.Bifidobacteriales.id.432	IVW	11	-0.000903235	0.00091179	0.321873	0.999097	0.997313	1.00088
Gastric ulcer	order.Burkholderiales.id.2874	IVW	11	0.000940636	0.00139973	0.501575	1.00094	0.998199	1.00369
Gastric ulcer	order.Clostridiales.id.1863	IVW	13	-0.00178073	0.00101256	0.0786399	0.998221	0.996242	1.0002
Gastric ulcer	order.Coriobacteriales.id.810	IVW	14	0.000672863	0.00115222	0.559238	1.00067	0.998416	1.00294
Gastric ulcer	order.Desulfovibrionales.id.3156	IVW	12	-0.000290226	0.00087738	0.740805	0.99971	0.997992	1.00143
Gastric ulcer	order.Enterobacteriales.id.3468	IVW	7	-0.000204591	0.00119105	0.863615	0.999795	0.997464	1.00213
Gastric ulcer	order.Erysipelotrichales.id.2148	IVW	13	0.000672162	0.00134193	0.616448	1.00067	0.998044	1.00331
Gastric ulcer	order.Gastranaerophilales.id.1591	IVW	9	-6.73e-05	0.000964137	0.94437	0.999933	0.998045	1.00182
Gastric ulcer	order.Lactobacillales.id.1800	IVW	15	-0.00135468	0.000822171	0.0994178	0.998646	0.997038	1.00026
Gastric ulcer	order.Methanobacteriales.id.120	IVW	10	-0.000308671	0.000491823	0.530263	0.999691	0.998728	1.00066
Gastric ulcer	order.MollicutesRF9.id.11579	IVW	13	-0.000146274	0.000733609	0.841959	0.999854	0.998417	1.00129
Gastric ulcer	order.NB1n.id.3953	IVW	13	0.000245644	0.000579495	0.671644	1.00025	0.99911	1.00138
Gastric ulcer	order.Pasteurellales.id.3688	IVW	14	-0.000383631	0.000598888	0.521801	0.999616	0.998444	1.00079
Gastric ulcer	order.Rhodospirillales.id.2667	IVW	14	6.38e-06	0.000742892	0.993146	1.00001	0.998551	1.00146
Gastric ulcer	order.Selenomonadales.id.2165	IVW	12	0.000940077	0.000985174	0.33997	1.00094	0.99901	1.00288
Gastric ulcer	order.Verrucomicrobiales.id.4030	IVW	11	0.000733496	0.000862195	0.394919	1.00073	0.999044	1.00243
Gastric ulcer	order.Victivallales.id.2254	IVW	8	0.000116335	0.000713763	0.870527	1.00012	0.998718	1.00152
Gastric ulcer	phylum.Actinobacteria.id.400	IVW	15	-0.000241034	0.000862416	0.779871	0.999759	0.99807	1.00145
Gastric ulcer	phylum.Bacteroidetes.id.905	IVW	11	-0.000700977	0.00116224	0.546425	0.999299	0.997025	1.00158
Gastric ulcer	phylum.Cyanobacteria.id.1500	IVW	8	-0.000144179	0.000750906	0.847737	0.999856	0.998385	1.00133
Gastric ulcer	phylum.Euryarchaeota.id.55	IVW	12	-0.000216981	0.000476228	0.64866	0.999783	0.99885	1.00072
Gastric ulcer	phylum.Firmicutes.id.1672	IVW	16	-0.000477981	0.000994987	0.63095	0.999522	0.997575	1.00147
Gastric ulcer	phylum.Lentisphaerae.id.2238	IVW	9	0.000104384	0.000636527	0.869739	1.0001	0.998857	1.00135
Gastric ulcer	phylum.Proteobacteria.id.2375	IVW	11	-0.000302876	0.0010559	0.774233	0.999697	0.99763	1.00177
Gastric ulcer	phylum.Tenericutes.id.3919	IVW	12	-0.000223757	0.00079101	0.777273	0.999776	0.998227	1.00133
Gastric ulcer	phylum.Verrucomicrobia.id.3982	IVW	12	0.000454016	0.000884945	0.60792	1.00045	0.99872	1.00219
Gastric ulcer	class.Actinobacteria.id.419	MR Egger	14	-0.00105548	0.00251027	0.681576	0.998945	0.994042	1.00387
Gastric ulcer	class.Alphaproteobacteria.id.2379	MR Egger	7	-0.00113961	0.00424606	0.799119	0.998861	0.990583	1.00721
Gastric ulcer	class.Bacilli.id.1673	MR Egger	18	-0.000622269	0.00210512	0.771339	0.999378	0.995263	1.00351
Gastric ulcer	class.Bacteroidia.id.912	MR Egger	13	-0.00073445	0.00250653	0.774964	0.999266	0.994369	1.00419
Gastric ulcer	class.Betaproteobacteria.id.2867	MR Egger	12	-0.00397622	0.0044054	0.387974	0.996032	0.987468	1.00467
Gastric ulcer	class.Clostridia.id.1859	MR Egger	12	0.00209607	0.00552667	0.712421	1.0021	0.991302	1.01301
Gastric ulcer	class.Coriobacteriia.id.809	MR Egger	14	-0.00492274	0.0046155	0.307156	0.995089	0.986128	1.00413
Gastric ulcer	class.Deltaproteobacteria.id.3087	MR Egger	13	0.00163244	0.0023912	0.508926	1.00163	0.99695	1.00634
Gastric ulcer	class.Erysipelotrichia.id.2147	MR Egger	13	0.00164631	0.00595905	0.787461	1.00165	0.990017	1.01342
Gastric ulcer	class.Gammaproteobacteria.id.3303	MR Egger	7	-0.0014843	0.00406575	0.72999	0.998517	0.990591	1.00651
Gastric ulcer	class.Lentisphaeria.id.2250	MR Egger	8	0.00204632	0.00253043	0.449564	1.00205	0.997091	1.00703
Gastric ulcer	class.Melainabacteria.id.1589	MR Egger	10	0.000364774	0.00265653	0.894177	1.00036	0.99517	1.00559
Gastric ulcer	class.Methanobacteria.id.119	MR Egger	10	0.000196878	0.0020466	0.92573	1.0002	0.996193	1.00422
Gastric ulcer	class.Mollicutes.id.3920	MR Egger	12	-0.00194745	0.00254856	0.462435	0.998054	0.993081	1.00305
Gastric ulcer	class.Negativicutes.id.2164	MR Egger	12	-0.00218781	0.00309111	0.495249	0.997815	0.991788	1.00388
Gastric ulcer	class.Verrucomicrobiae.id.4029	MR Egger	11	-0.00196843	0.00303527	0.532845	0.998034	0.992114	1.00399
Gastric ulcer	family.Acidaminococcaceae.id.2166	MR Egger	7	0.000716351	0.00330096	0.836775	1.00072	0.994263	1.00721
Gastric ulcer	family.Actinomycetaceae.id.421	MR Egger	5	-0.00179058	0.00247127	0.521118	0.998211	0.993388	1.00306
Gastric ulcer	family.Alcaligenaceae.id.2875	MR Egger	12	-0.00966719	0.00605568	0.141487	0.990379	0.978694	1.0022
Gastric ulcer	family.Bacteroidaceae.id.917	MR Egger	9	-0.00398479	0.00612403	0.536017	0.996023	0.984139	1.00805
Gastric ulcer	family.BacteroidalesS24.7group.id.11173	MR Egger	8	-0.00463287	0.00357611	0.242752	0.995378	0.988425	1.00238
Gastric ulcer	family.Bifidobacteriaceae.id.433	MR Egger	11	-0.00296689	0.00322601	0.381729	0.997038	0.990753	1.00336
Gastric ulcer	family.Christensenellaceae.id.1866	MR Egger	11	-0.00068518	0.00196278	0.735053	0.999315	0.995478	1.00317
Gastric ulcer	family.Clostridiaceae1.id.1869	MR Egger	10	-0.00570833	0.00379136	0.170585	0.994308	0.986947	1.00172
Gastric ulcer	family.ClostridialesvadinBB60group.id.11286	MR Egger	15	0.00209095	0.00192534	0.297199	1.00209	0.998319	1.00588
Gastric ulcer	family.Coriobacteriaceae.id.811	MR Egger	14	-0.00492274	0.0046155	0.307156	0.995089	0.986128	1.00413
Gastric ulcer	family.Defluviitaleaceae.id.1924	MR Egger	11	-0.000267906	0.00227288	0.908759	0.999732	0.995288	1.0042
Gastric ulcer	family.Desulfovibrionaceae.id.3169	MR Egger	10	0.00181887	0.00237979	0.466633	1.00182	0.997159	1.0065
Gastric ulcer	family.Enterobacteriaceae.id.3469	MR Egger	7	0.000378297	0.00712622	0.95972	1.00038	0.986503	1.01445
Gastric ulcer	family.Erysipelotrichaceae.id.2149	MR Egger	13	0.00164631	0.00595905	0.787461	1.00165	0.990017	1.01342
Gastric ulcer	family.FamilyXI.id.1936	MR Egger	8	-0.00364453	0.00333975	0.317031	0.996362	0.989861	1.00291
Gastric ulcer	family.FamilyXIII.id.1957	MR Egger	10	0.000805175	0.00363924	0.830442	1.00081	0.993692	1.00797
Gastric ulcer	family.Lachnospiraceae.id.1987	MR Egger	17	0.00106548	0.00197913	0.598229	1.00107	0.99719	1.00496
Gastric ulcer	family.Lactobacillaceae.id.1836	MR Egger	9	0.000913955	0.00177974	0.623386	1.00091	0.997429	1.00441
Gastric ulcer	family.Methanobacteriaceae.id.121	MR Egger	10	0.000196878	0.0020466	0.92573	1.0002	0.996193	1.00422
Gastric ulcer	family.Oxalobacteraceae.id.2966	MR Egger	14	-0.000566602	0.00219335	0.800532	0.999434	0.995146	1.00374
Gastric ulcer	family.Pasteurellaceae.id.3689	MR Egger	14	0.000246982	0.0013797	0.860916	1.00025	0.997546	1.00296
Gastric ulcer	family.Peptococcaceae.id.2024	MR Egger	9	0.00301247	0.00190723	0.158231	1.00302	0.999275	1.00677
Gastric ulcer	family.Peptostreptococcaceae.id.2042	MR Egger	14	-0.00156595	0.00224542	0.498845	0.998435	0.994051	1.00284
Gastric ulcer	family.Porphyromonadaceae.id.943	MR Egger	9	-0.00902998	0.00495425	0.111132	0.991011	0.981434	1.00068
Gastric ulcer	family.Prevotellaceae.id.960	MR Egger	15	-0.00147971	0.00279882	0.60593	0.998521	0.993059	1.00401
Gastric ulcer	family.Rhodospirillaceae.id.2717	MR Egger	15	-0.00516918	0.00324534	0.135218	0.994844	0.988536	1.00119
Gastric ulcer	family.Rikenellaceae.id.967	MR Egger	19	0.002619	0.00237822	0.286139	1.00262	0.99796	1.00731
Gastric ulcer	family.Ruminococcaceae.id.2050	MR Egger	10	-0.000194291	0.00269068	0.944208	0.999806	0.994547	1.00509
Gastric ulcer	family.Streptococcaceae.id.1850	MR Egger	14	-0.00187273	0.00409429	0.655554	0.998129	0.990151	1.00617
Gastric ulcer	family.Veillonellaceae.id.2172	MR Egger	19	-0.000908413	0.00155866	0.567667	0.999092	0.996044	1.00215
Gastric ulcer	family.Verrucomicrobiaceae.id.4036	MR Egger	11	-0.00197312	0.00303495	0.531848	0.998029	0.99211	1.00398
Gastric ulcer	family.Victivallaceae.id.2255	MR Egger	12	0.00115598	0.00204058	0.583547	1.00116	0.99716	1.00517
Gastric ulcer	genus..Clostridiuminnocuumgroup.id.14397	MR Egger	9	-4.63887e-05	0.00342232	0.989563	0.999954	0.993269	1.00668
Gastric ulcer	genus..Eubacteriumbrachygroup.id.11296	MR Egger	10	-0.000414706	0.00204486	0.844351	0.999585	0.995587	1.0036
Gastric ulcer	genus..Eubacteriumcoprostanoligenesgroup.id.11375	MR Egger	13	0.0058971	0.00388802	0.157532	1.00591	0.998278	1.01361
Gastric ulcer	genus..Eubacteriumeligensgroup.id.14372	MR Egger	7	-0.00313616	0.00477528	0.540363	0.996869	0.987582	1.00624
Gastric ulcer	genus..Eubacteriumfissicatenagroup.id.14373	MR Egger	9	0.00606576	0.00294637	0.0785129	1.00608	1.00029	1.01191
Gastric ulcer	genus..Eubacteriumhalliigroup.id.11338	MR Egger	16	0.00165297	0.00156665	0.309249	1.00165	0.998583	1.00473
Gastric ulcer	genus..Eubacteriumnodatumgroup.id.11297	MR Egger	11	-0.000584804	0.00213552	0.790384	0.999415	0.995241	1.00361
Gastric ulcer	genus..Eubacteriumoxidoreducensgroup.id.11339	MR Egger	5	-0.00101743	0.00272152	0.733376	0.998983	0.993669	1.00433
Gastric ulcer	genus..Eubacteriumrectalegroup.id.14374	MR Egger	8	-0.00109025	0.00456763	0.81929	0.99891	0.990007	1.00789
Gastric ulcer	genus..Eubacteriumruminantiumgroup.id.11340	MR Egger	18	0.00203495	0.00248476	0.424834	1.00204	0.997169	1.00693
Gastric ulcer	genus..Eubacteriumventriosumgroup.id.11341	MR Egger	14	-0.00144573	0.00460486	0.758943	0.998555	0.989583	1.00761
Gastric ulcer	genus..Eubacteriumxylanophilumgroup.id.14375	MR Egger	9	-0.00424045	0.00311124	0.215119	0.995769	0.989715	1.00186
Gastric ulcer	genus..Ruminococcusgauvreauiigroup.id.11342	MR Egger	12	-0.00401066	0.00410574	0.351686	0.995997	0.988015	1.00404
Gastric ulcer	genus..Ruminococcusgnavusgroup.id.14376	MR Egger	12	0.00122096	0.00307294	0.699477	1.00122	0.99521	1.00727
Gastric ulcer	genus..Ruminococcustorquesgroup.id.14377	MR Egger	9	0.000456349	0.00369794	0.905254	1.00046	0.993231	1.00773
Gastric ulcer	genus.Actinomyces.id.423	MR Egger	7	0.00184922	0.00217832	0.434676	1.00185	0.997583	1.00614
Gastric ulcer	genus.Adlercreutzia.id.812	MR Egger	8	0.00152564	0.00390833	0.709756	1.00153	0.993884	1.00923
Gastric ulcer	genus.Akkermansia.id.4037	MR Egger	11	-0.0019482	0.0030315	0.536475	0.998054	0.992141	1.004
Gastric ulcer	genus.Alistipes.id.968	MR Egger	14	-0.00692975	0.00468303	0.164706	0.993094	0.984021	1.00225
Gastric ulcer	genus.Allisonella.id.2174	MR Egger	8	-0.000723722	0.0041634	0.867716	0.999277	0.991155	1.00746
Gastric ulcer	genus.Alloprevotella.id.961	MR Egger	6	-0.00896928	0.00568769	0.189936	0.991071	0.980084	1.00218
Gastric ulcer	genus.Anaerofilum.id.2053	MR Egger	11	-0.00258751	0.00282857	0.384163	0.997416	0.991901	1.00296
Gastric ulcer	genus.Anaerostipes.id.1991	MR Egger	12	-0.000181808	0.00346449	0.959182	0.999818	0.993052	1.00663
Gastric ulcer	genus.Anaerotruncus.id.2054	MR Egger	13	0.00248916	0.00294048	0.415302	1.00249	0.996731	1.00829
Gastric ulcer	genus.Bacteroides.id.918	MR Egger	9	-0.00398479	0.00612403	0.536017	0.996023	0.984139	1.00805
Gastric ulcer	genus.Barnesiella.id.944	MR Egger	14	-0.00153599	0.0033807	0.657692	0.998465	0.991871	1.0051
Gastric ulcer	genus.Bifidobacterium.id.436	MR Egger	12	-0.000363004	0.00221888	0.873307	0.999637	0.995299	1.00399
Gastric ulcer	genus.Bilophila.id.3170	MR Egger	13	-0.00570077	0.0038716	0.168924	0.994315	0.986799	1.00189
Gastric ulcer	genus.Blautia.id.1992	MR Egger	12	-0.00119023	0.0023212	0.619252	0.99881	0.994277	1.00336
Gastric ulcer	genus.Butyricicoccus.id.2055	MR Egger	8	0.00535056	0.00166496	0.0182836	1.00536	1.00209	1.00865
Gastric ulcer	genus.Butyricimonas.id.945	MR Egger	13	0.00231104	0.00271275	0.412424	1.00231	0.996999	1.00766
Gastric ulcer	genus.Butyrivibrio.id.1993	MR Egger	15	0.00370384	0.00197921	0.0839664	1.00371	0.999825	1.00761
Gastric ulcer	genus.CandidatusSoleaferrea.id.11350	MR Egger	9	-0.0131334	0.00765581	0.129969	0.986952	0.972253	1.00187
Gastric ulcer	genus.Catenibacterium.id.2153	MR Egger	5	0.00739726	0.0060645	0.3097	1.00742	0.995521	1.01947
Gastric ulcer	genus.ChristensenellaceaeR.7group.id.11283	MR Egger	10	-0.00330056	0.00344702	0.366347	0.996705	0.989994	1.00346
Gastric ulcer	genus.Clostridiumsensustricto1.id.1873	MR Egger	7	-0.00295378	0.00214462	0.226884	0.997051	0.992868	1.00125
Gastric ulcer	genus.Collinsella.id.815	MR Egger	9	0.00414052	0.003876	0.320859	1.00415	0.99655	1.01181
Gastric ulcer	genus.Coprobacter.id.949	MR Egger	11	0.000213567	0.00279836	0.940835	1.00021	0.994743	1.00571
Gastric ulcer	genus.Coprococcus1.id.11301	MR Egger	12	0.000281887	0.00240787	0.909123	1.00028	0.995572	1.00501
Gastric ulcer	genus.Coprococcus2.id.11302	MR Egger	8	0.0022701	0.010451	0.83524	1.00227	0.981951	1.02301
Gastric ulcer	genus.Coprococcus3.id.11303	MR Egger	9	0.00288185	0.00404647	0.499391	1.00289	0.994963	1.01087
Gastric ulcer	genus.DefluviitaleaceaeUCG011.id.11287	MR Egger	9	3.67365e-05	0.00255514	0.98893	1.00004	0.995041	1.00506
Gastric ulcer	genus.Desulfovibrio.id.3173	MR Egger	10	-0.00134244	0.00330343	0.695118	0.998658	0.992213	1.00515
Gastric ulcer	genus.Dialister.id.2183	MR Egger	11	0.00319812	0.00348469	0.38268	1.0032	0.996375	1.01008
Gastric ulcer	genus.Dorea.id.1997	MR Egger	10	0.00413734	0.00290515	0.19222	1.00415	0.998444	1.00988
Gastric ulcer	genus.Eggerthella.id.819	MR Egger	11	-0.00455349	0.00272387	0.128916	0.995457	0.990156	1.00079
Gastric ulcer	genus.Eisenbergiella.id.11304	MR Egger	11	-0.00284976	0.00601641	0.647018	0.997154	0.985465	1.00898
Gastric ulcer	genus.Enterorhabdus.id.820	MR Egger	6	-0.00365403	0.00303106	0.294436	0.996353	0.990451	1.00229
Gastric ulcer	genus.Erysipelatoclostridium.id.11381	MR Egger	15	0.00060277	0.00257238	0.818384	1.0006	0.995571	1.00566
Gastric ulcer	genus.ErysipelotrichaceaeUCG003.id.11384	MR Egger	16	-0.0010019	0.00250491	0.695213	0.998999	0.994106	1.00392
Gastric ulcer	genus.Escherichia.Shigella.id.3504	MR Egger	10	0.00162973	0.00252404	0.536559	1.00163	0.996688	1.0066
Gastric ulcer	genus.Faecalibacterium.id.2057	MR Egger	10	0.00390526	0.00299303	0.228246	1.00391	0.998041	1.00982
Gastric ulcer	genus.FamilyXIIIAD3011group.id.11293	MR Egger	13	0.0120148	0.00451288	0.0220948	1.01209	1.00317	1.02108
Gastric ulcer	genus.FamilyXIIIUCG001.id.11294	MR Egger	8	-0.0029713	0.0027221	0.316914	0.997033	0.991728	1.00237
Gastric ulcer	genus.Flavonifractor.id.2059	MR Egger	5	-0.00325259	0.00480019	0.546605	0.996753	0.987419	1.00617
Gastric ulcer	genus.Fusicatenibacter.id.11305	MR Egger	18	0.00457493	0.00330222	0.184939	1.00459	0.998104	1.01111
Gastric ulcer	genus.Gordonibacter.id.821	MR Egger	12	0.000782932	0.00204726	0.710145	1.00078	0.996776	1.00481
Gastric ulcer	genus.Haemophilus.id.3698	MR Egger	9	-3.52268e-05	0.00163325	0.983394	0.999965	0.996769	1.00317
Gastric ulcer	genus.Holdemanella.id.11393	MR Egger	11	-0.00171584	0.00185326	0.378681	0.998286	0.994666	1.00192
Gastric ulcer	genus.Holdemania.id.2157	MR Egger	15	0.00266669	0.00174476	0.150374	1.00267	0.999247	1.0061
Gastric ulcer	genus.Howardella.id.2000	MR Egger	10	1.51745e-05	0.00231365	0.994928	1.00002	0.995491	1.00456
Gastric ulcer	genus.Hungatella.id.11306	MR Egger	5	-0.00639945	0.00484987	0.278662	0.993621	0.984221	1.00311
Gastric ulcer	genus.Intestinibacter.id.11345	MR Egger	15	-0.00195504	0.00356203	0.592406	0.998047	0.991103	1.00504
Gastric ulcer	genus.Intestinimonas.id.2062	MR Egger	17	-0.00252684	0.00160758	0.136842	0.997476	0.994338	1.00062
Gastric ulcer	genus.Lachnoclostridium.id.11308	MR Egger	13	-0.00336986	0.00360841	0.370407	0.996636	0.989612	1.00371
Gastric ulcer	genus.Lachnospira.id.2004	MR Egger	6	-0.012575	0.0110699	0.319415	0.987504	0.966309	1.00916
Gastric ulcer	genus.LachnospiraceaeFCS020group.id.11314	MR Egger	12	0.00146103	0.00208805	0.50006	1.00146	0.997372	1.00557
Gastric ulcer	genus.LachnospiraceaeNC2004group.id.11316	MR Egger	9	0.00171075	0.00319528	0.608953	1.00171	0.995458	1.00801
Gastric ulcer	genus.LachnospiraceaeND3007group.id.11317	MR Egger	3	0.0139459	0.0546269	0.840874	1.01404	0.911081	1.12864
Gastric ulcer	genus.LachnospiraceaeNK4A136group.id.11319	MR Egger	15	0.00259307	0.00170972	0.153285	1.0026	0.999242	1.00596
Gastric ulcer	genus.LachnospiraceaeUCG001.id.11321	MR Egger	13	0.00377892	0.00322366	0.265862	1.00379	0.997464	1.01015
Gastric ulcer	genus.LachnospiraceaeUCG004.id.11324	MR Egger	12	0.00154641	0.00366322	0.681851	1.00155	0.994382	1.00876
Gastric ulcer	genus.LachnospiraceaeUCG008.id.11328	MR Egger	11	0.000971063	0.00519894	0.855975	1.00097	0.990824	1.01122
Gastric ulcer	genus.LachnospiraceaeUCG010.id.11330	MR Egger	10	-0.00190252	0.00232654	0.437178	0.998099	0.993558	1.00266
Gastric ulcer	genus.Lactobacillus.id.1837	MR Egger	10	0.000879839	0.00241373	0.724921	1.00088	0.996156	1.00563
Gastric ulcer	genus.Lactococcus.id.1851	MR Egger	9	-0.000515312	0.00334674	0.881975	0.999485	0.99295	1.00606
Gastric ulcer	genus.Marvinbryantia.id.2005	MR Egger	10	0.00217192	0.0035293	0.55539	1.00217	0.995266	1.00913
Gastric ulcer	genus.Methanobrevibacter.id.123	MR Egger	6	-0.000659443	0.00304848	0.839323	0.999341	0.993388	1.00533
Gastric ulcer	genus.Odoribacter.id.952	MR Egger	7	0.00520042	0.00387465	0.237261	1.00521	0.997609	1.01288
Gastric ulcer	genus.Olsenella.id.822	MR Egger	11	-0.00182586	0.0018771	0.356118	0.998176	0.99451	1.00185
Gastric ulcer	genus.Oscillibacter.id.2063	MR Egger	14	0.00041356	0.00254407	0.873571	1.00041	0.995438	1.00541
Gastric ulcer	genus.Oscillospira.id.2064	MR Egger	8	0.000698495	0.00426934	0.875412	1.0007	0.99236	1.00911
Gastric ulcer	genus.Oxalobacter.id.2978	MR Egger	11	0.000135914	0.00261866	0.95974	1.00014	0.995016	1.00528
Gastric ulcer	genus.Parabacteroides.id.954	MR Egger	6	0.00100023	0.00384712	0.807702	1.001	0.993481	1.00858
Gastric ulcer	genus.Paraprevotella.id.962	MR Egger	13	0.000853018	0.00192288	0.66592	1.00085	0.997088	1.00463
Gastric ulcer	genus.Parasutterella.id.2892	MR Egger	15	-0.00128281	0.00204263	0.540867	0.998718	0.994728	1.00272
Gastric ulcer	genus.Peptococcus.id.2037	MR Egger	12	0.00227118	0.00317557	0.490843	1.00227	0.996055	1.00853
Gastric ulcer	genus.Phascolarctobacterium.id.2168	MR Egger	10	-0.00116747	0.00490459	0.817836	0.998833	0.989277	1.00848
Gastric ulcer	genus.Prevotella7.id.11182	MR Egger	11	-0.000796382	0.002852	0.786374	0.999204	0.993634	1.00481
Gastric ulcer	genus.Prevotella9.id.11183	MR Egger	15	-0.00118449	0.00187569	0.538665	0.998816	0.995151	1.00249
Gastric ulcer	genus.RikenellaceaeRC9gutgroup.id.11191	MR Egger	11	-0.0037388	0.00307664	0.255198	0.996268	0.990279	1.00229
Gastric ulcer	genus.Romboutsia.id.11347	MR Egger	13	-0.0013894	0.00226336	0.551789	0.998612	0.994191	1.00305
Gastric ulcer	genus.Roseburia.id.2012	MR Egger	14	-0.00215672	0.00262449	0.427236	0.997846	0.992726	1.00299
Gastric ulcer	genus.Ruminiclostridium5.id.11355	MR Egger	11	0.000877858	0.00445232	0.848076	1.00088	0.992182	1.00965
Gastric ulcer	genus.Ruminiclostridium6.id.11356	MR Egger	15	-0.00158473	0.00200874	0.444309	0.998417	0.994493	1.00236
Gastric ulcer	genus.Ruminiclostridium9.id.11357	MR Egger	9	-0.00353468	0.00488227	0.492557	0.996472	0.986982	1.00605
Gastric ulcer	genus.RuminococcaceaeNK4A214group.id.11358	MR Egger	13	-0.00560537	0.00323315	0.110868	0.99441	0.988129	1.00073
Gastric ulcer	genus.RuminococcaceaeUCG002.id.11360	MR Egger	21	-0.00163301	0.00184987	0.388395	0.998368	0.994755	1.00199
Gastric ulcer	genus.RuminococcaceaeUCG003.id.11361	MR Egger	12	0.00823995	0.00393734	0.0628358	1.00827	1.00052	1.01609
Gastric ulcer	genus.RuminococcaceaeUCG004.id.11362	MR Egger	9	-0.00354027	0.00468198	0.474233	0.996466	0.987364	1.00565
Gastric ulcer	genus.RuminococcaceaeUCG005.id.11363	MR Egger	14	0.000942042	0.00289682	0.750631	1.00094	0.995275	1.00664
Gastric ulcer	genus.RuminococcaceaeUCG009.id.11366	MR Egger	12	0.00330173	0.00296404	0.291366	1.00331	0.997495	1.00915
Gastric ulcer	genus.RuminococcaceaeUCG010.id.11367	MR Egger	6	0.00163879	0.00383041	0.690799	1.00164	0.994148	1.00919
Gastric ulcer	genus.RuminococcaceaeUCG011.id.11368	MR Egger	8	0.00598974	0.00289624	0.0841075	1.00601	1.00031	1.01173
Gastric ulcer	genus.RuminococcaceaeUCG013.id.11370	MR Egger	12	0.00306367	0.00241199	0.232777	1.00307	0.998338	1.00782
Gastric ulcer	genus.RuminococcaceaeUCG014.id.11371	MR Egger	11	-0.00027866	0.00244981	0.911935	0.999721	0.994933	1.00453
Gastric ulcer	genus.Ruminococcus1.id.11373	MR Egger	10	0.00419057	0.00266563	0.154576	1.0042	0.998966	1.00946
Gastric ulcer	genus.Ruminococcus2.id.11374	MR Egger	15	-0.0010719	0.00276957	0.704998	0.998929	0.993521	1.00437
Gastric ulcer	genus.Sellimonas.id.14369	MR Egger	8	0.00494668	0.00331763	0.186546	1.00496	0.998445	1.01152
Gastric ulcer	genus.Senegalimassilia.id.11160	MR Egger	5	0.00191865	0.00329303	0.601039	1.00192	0.995475	1.00841
Gastric ulcer	genus.Slackia.id.825	MR Egger	6	-0.00146727	0.00516046	0.79027	0.998534	0.988485	1.00868
Gastric ulcer	genus.Streptococcus.id.1853	MR Egger	15	-0.005101	0.00321157	0.136229	0.994912	0.988669	1.00119
Gastric ulcer	genus.Subdoligranulum.id.2070	MR Egger	11	-0.00735629	0.00264193	0.021246	0.992671	0.987544	0.997824
Gastric ulcer	genus.Sutterella.id.2896	MR Egger	12	-0.00222876	0.00453772	0.633912	0.997774	0.988939	1.00669
Gastric ulcer	genus.Terrisporobacter.id.11348	MR Egger	5	0.00231647	0.00475944	0.659806	1.00232	0.993012	1.01171
Gastric ulcer	genus.Turicibacter.id.2162	MR Egger	10	0.00339485	0.00368736	0.384143	1.0034	0.996175	1.01068
Gastric ulcer	genus.Tyzzerella3.id.11335	MR Egger	12	-0.00373911	0.00338362	0.295012	0.996268	0.989683	1.0029
Gastric ulcer	genus.Veillonella.id.2198	MR Egger	8	0.0037273	0.00422764	0.41189	1.00373	0.995451	1.01209
Gastric ulcer	genus.Victivallis.id.2256	MR Egger	10	-0.000537513	0.00352267	0.882502	0.999463	0.992586	1.00639
Gastric ulcer	order.Actinomycetales.id.420	MR Egger	5	-0.00180335	0.00247416	0.518825	0.998198	0.993369	1.00305
Gastric ulcer	order.Bacillales.id.1674	MR Egger	9	0.00253777	0.00346195	0.487347	1.00254	0.995761	1.00937
Gastric ulcer	order.Bacteroidales.id.913	MR Egger	13	-0.00073445	0.00250653	0.774964	0.999266	0.994369	1.00419
Gastric ulcer	order.Bifidobacteriales.id.432	MR Egger	11	-0.00296689	0.00322601	0.381729	0.997038	0.990753	1.00336
Gastric ulcer	order.Burkholderiales.id.2874	MR Egger	11	-0.00350775	0.00464908	0.469828	0.996498	0.987459	1.00562
Gastric ulcer	order.Clostridiales.id.1863	MR Egger	13	0.00174877	0.00505826	0.73607	1.00175	0.991868	1.01173
Gastric ulcer	order.Coriobacteriales.id.810	MR Egger	14	-0.00492274	0.0046155	0.307156	0.995089	0.986128	1.00413
Gastric ulcer	order.Desulfovibrionales.id.3156	MR Egger	12	0.00207051	0.00233293	0.395646	1.00207	0.997501	1.00667
Gastric ulcer	order.Enterobacteriales.id.3468	MR Egger	7	0.000378297	0.00712622	0.95972	1.00038	0.986503	1.01445
Gastric ulcer	order.Erysipelotrichales.id.2148	MR Egger	13	0.00164631	0.00595905	0.787461	1.00165	0.990017	1.01342
Gastric ulcer	order.Gastranaerophilales.id.1591	MR Egger	9	-3.31857e-05	0.00286842	0.991092	0.999967	0.994361	1.0056
Gastric ulcer	order.Lactobacillales.id.1800	MR Egger	15	-0.000519706	0.00218446	0.815659	0.99948	0.99521	1.00377
Gastric ulcer	order.Methanobacteriales.id.120	MR Egger	10	0.000196878	0.0020466	0.92573	1.0002	0.996193	1.00422
Gastric ulcer	order.MollicutesRF9.id.11579	MR Egger	13	-0.00015038	0.00223793	0.947631	0.99985	0.995474	1.00424
Gastric ulcer	order.NB1n.id.3953	MR Egger	13	0.00380469	0.00222913	0.115893	1.00381	0.999436	1.00821
Gastric ulcer	order.Pasteurellales.id.3688	MR Egger	14	0.000246982	0.0013797	0.860916	1.00025	0.997546	1.00296
Gastric ulcer	order.Rhodospirillales.id.2667	MR Egger	14	-0.00513393	0.00318255	0.132684	0.994879	0.988693	1.0011
Gastric ulcer	order.Selenomonadales.id.2165	MR Egger	12	-0.00218781	0.00309111	0.495249	0.997815	0.991788	1.00388
Gastric ulcer	order.Verrucomicrobiales.id.4030	MR Egger	11	-0.00196843	0.00303527	0.532845	0.998034	0.992114	1.00399
Gastric ulcer	order.Victivallales.id.2254	MR Egger	8	0.00204632	0.00253043	0.449564	1.00205	0.997091	1.00703
Gastric ulcer	phylum.Actinobacteria.id.400	MR Egger	15	-0.00297263	0.00342341	0.400962	0.997032	0.990364	1.00374
Gastric ulcer	phylum.Bacteroidetes.id.905	MR Egger	11	0.000358973	0.00256861	0.891932	1.00036	0.995335	1.00541
Gastric ulcer	phylum.Cyanobacteria.id.1500	MR Egger	8	-0.00172192	0.00259776	0.53205	0.99828	0.99321	1.00338
Gastric ulcer	phylum.Euryarchaeota.id.55	MR Egger	12	7.91782e-05	0.00208534	0.97046	1.00008	0.996	1.00418
Gastric ulcer	phylum.Firmicutes.id.1672	MR Egger	16	0.00453489	0.00236333	0.0756238	1.00455	0.999903	1.00921
Gastric ulcer	phylum.Lentisphaerae.id.2238	MR Egger	9	0.00202301	0.00236985	0.421551	1.00203	0.997382	1.00669
Gastric ulcer	phylum.Proteobacteria.id.2375	MR Egger	11	0.000821172	0.0031337	0.799186	1.00082	0.994693	1.00699
Gastric ulcer	phylum.Tenericutes.id.3919	MR Egger	12	-0.00194745	0.00254856	0.462435	0.998054	0.993081	1.00305
Gastric ulcer	phylum.Verrucomicrobia.id.3982	MR Egger	12	-0.00288236	0.00230958	0.240462	0.997122	0.992618	1.00165
Gastric ulcer	class.Actinobacteria.id.419	WM	14	0.0012897	0.00122125	0.290947	1.00129	0.998897	1.00369
Gastric ulcer	class.Alphaproteobacteria.id.2379	WM	7	0.00320508	0.00131879	0.0150854	1.00321	1.00062	1.00581
Gastric ulcer	class.Bacilli.id.1673	WM	18	-0.000496107	0.0010987	0.651601	0.999504	0.997354	1.00166
Gastric ulcer	class.Bacteroidia.id.912	WM	13	-0.000966349	0.00139724	0.489179	0.999034	0.996302	1.00177
Gastric ulcer	class.Betaproteobacteria.id.2867	WM	12	0.000501576	0.0014053	0.721153	1.0005	0.99775	1.00326
Gastric ulcer	class.Clostridia.id.1859	WM	12	-0.00126772	0.00130907	0.332839	0.998733	0.996174	1.0013
Gastric ulcer	class.Coriobacteriia.id.809	WM	14	0.00115309	0.00137887	0.40301	1.00115	0.998452	1.00386
Gastric ulcer	class.Deltaproteobacteria.id.3087	WM	13	0.000120299	0.00114914	0.916625	1.00012	0.99787	1.00238
Gastric ulcer	class.Erysipelotrichia.id.2147	WM	13	0.00146326	0.00151334	0.333592	1.00146	0.998498	1.00444
Gastric ulcer	class.Gammaproteobacteria.id.3303	WM	7	-0.0010858	0.00149098	0.466466	0.998915	0.996	1.00184
Gastric ulcer	class.Lentisphaeria.id.2250	WM	8	4.0248e-06	0.000810603	0.996038	1	0.998416	1.00159
Gastric ulcer	class.Melainabacteria.id.1589	WM	10	0.000581394	0.000902093	0.519254	1.00058	0.998814	1.00235
Gastric ulcer	class.Methanobacteria.id.119	WM	10	-0.00027208	0.000641312	0.67138	0.999728	0.998472	1.00099
Gastric ulcer	class.Mollicutes.id.3920	WM	12	-0.000704865	0.00107916	0.513652	0.999295	0.997184	1.00141
Gastric ulcer	class.Negativicutes.id.2164	WM	12	0.000473401	0.00141235	0.737484	1.00047	0.997708	1.00325
Gastric ulcer	class.Verrucomicrobiae.id.4029	WM	11	8.81894e-05	0.00114165	0.938427	1.00009	0.997853	1.00233
Gastric ulcer	family.Acidaminococcaceae.id.2166	WM	7	0.00238996	0.00141675	0.0916169	1.00239	0.999613	1.00518
Gastric ulcer	family.Actinomycetaceae.id.421	WM	5	0.000475184	0.00120766	0.693969	1.00048	0.99811	1.00285
Gastric ulcer	family.Alcaligenaceae.id.2875	WM	12	-0.000523583	0.00141358	0.711089	0.999477	0.996711	1.00225
Gastric ulcer	family.Bacteroidaceae.id.917	WM	9	-0.000598791	0.00150154	0.690052	0.999401	0.996464	1.00235
Gastric ulcer	family.BacteroidalesS24.7group.id.11173	WM	8	-0.00159079	0.00103435	0.124056	0.99841	0.996388	1.00044
Gastric ulcer	family.Bifidobacteriaceae.id.433	WM	11	-0.00195597	0.00118468	0.0987274	0.998046	0.995731	1.00037
Gastric ulcer	family.Christensenellaceae.id.1866	WM	11	-0.000680744	0.00124219	0.583678	0.999319	0.996889	1.00176
Gastric ulcer	family.Clostridiaceae1.id.1869	WM	10	-0.000517273	0.00135724	0.703114	0.999483	0.996828	1.00215
Gastric ulcer	family.ClostridialesvadinBB60group.id.11286	WM	15	-6.24159e-05	0.000915786	0.945662	0.999938	0.998144	1.00173
Gastric ulcer	family.Coriobacteriaceae.id.811	WM	14	0.00115309	0.00135312	0.39412	1.00115	0.998502	1.00381
Gastric ulcer	family.Defluviitaleaceae.id.1924	WM	11	-0.000446408	0.00087408	0.609549	0.999554	0.997843	1.00127
Gastric ulcer	family.Desulfovibrionaceae.id.3169	WM	10	0.000305743	0.00130107	0.814214	1.00031	0.997758	1.00286
Gastric ulcer	family.Enterobacteriaceae.id.3469	WM	7	0.000430653	0.00162127	0.790526	1.00043	0.997257	1.00361
Gastric ulcer	family.Erysipelotrichaceae.id.2149	WM	13	0.00146326	0.00156228	0.348957	1.00146	0.998402	1.00454
Gastric ulcer	family.FamilyXI.id.1936	WM	8	-0.000781994	0.000688284	0.255894	0.999218	0.997871	1.00057
Gastric ulcer	family.FamilyXIII.id.1957	WM	10	4.97102e-05	0.00136371	0.970922	1.00005	0.99738	1.00273
Gastric ulcer	family.Lachnospiraceae.id.1987	WM	17	0.00109625	0.00110391	0.320684	1.0011	0.998933	1.00327
Gastric ulcer	family.Lactobacillaceae.id.1836	WM	9	-0.000143669	0.000928596	0.877045	0.999856	0.998038	1.00168
Gastric ulcer	family.Methanobacteriaceae.id.121	WM	10	-0.00027208	0.00060929	0.655198	0.999728	0.998535	1.00092
Gastric ulcer	family.Oxalobacteraceae.id.2966	WM	14	0.000121622	0.000701716	0.8624	1.00012	0.998747	1.0015
Gastric ulcer	family.Pasteurellaceae.id.3689	WM	14	2.28242e-05	0.00086509	0.978951	1.00002	0.998329	1.00172
Gastric ulcer	family.Peptococcaceae.id.2024	WM	9	0.00028727	0.00108282	0.79078	1.00029	0.998167	1.00241
Gastric ulcer	family.Peptostreptococcaceae.id.2042	WM	14	-0.00140239	0.00111353	0.207881	0.998599	0.996422	1.00078
Gastric ulcer	family.Porphyromonadaceae.id.943	WM	9	-0.00118812	0.00156729	0.448409	0.998813	0.995749	1.00189
Gastric ulcer	family.Prevotellaceae.id.960	WM	15	0.000400241	0.0010799	0.710914	1.0004	0.998285	1.00252
Gastric ulcer	family.Rhodospirillaceae.id.2717	WM	15	-0.000703532	0.000964568	0.465772	0.999297	0.997409	1.00119
Gastric ulcer	family.Rikenellaceae.id.967	WM	19	0.00093825	0.00108245	0.386061	1.00094	0.998817	1.00306
Gastric ulcer	family.Ruminococcaceae.id.2050	WM	10	4.11356e-05	0.00133977	0.975506	1.00004	0.997419	1.00267
Gastric ulcer	family.Streptococcaceae.id.1850	WM	14	-0.00063229	0.00131428	0.63045	0.999368	0.996797	1.00195
Gastric ulcer	family.Veillonellaceae.id.2172	WM	19	-0.00153327	0.000926526	0.0979541	0.998468	0.996656	1.00028
Gastric ulcer	family.Verrucomicrobiaceae.id.4036	WM	11	8.75483e-05	0.00115134	0.939387	1.00009	0.997833	1.00235
Gastric ulcer	family.Victivallaceae.id.2255	WM	12	0.000348708	0.000648979	0.591048	1.00035	0.999077	1.00162
Gastric ulcer	genus..Clostridiuminnocuumgroup.id.14397	WM	9	-0.00123678	0.000818619	0.130836	0.998764	0.997163	1.00037
Gastric ulcer	genus..Eubacteriumbrachygroup.id.11296	WM	10	0.000807292	0.000701363	0.249719	1.00081	0.999433	1.00218
Gastric ulcer	genus..Eubacteriumcoprostanoligenesgroup.id.11375	WM	13	0.00192082	0.00131877	0.145248	1.00192	0.999336	1.00452
Gastric ulcer	genus..Eubacteriumeligensgroup.id.14372	WM	7	0.000336805	0.00155013	0.827993	1.00034	0.997302	1.00338
Gastric ulcer	genus..Eubacteriumfissicatenagroup.id.14373	WM	9	7.98435e-05	0.000755739	0.91586	1.00008	0.9986	1.00156
Gastric ulcer	genus..Eubacteriumhalliigroup.id.11338	WM	16	0.00046956	0.00103216	0.649161	1.00047	0.998448	1.0025
Gastric ulcer	genus..Eubacteriumnodatumgroup.id.11297	WM	11	0.000193567	0.000629715	0.758548	1.00019	0.99896	1.00143
Gastric ulcer	genus..Eubacteriumoxidoreducensgroup.id.11339	WM	5	0.000637729	0.000992289	0.520428	1.00064	0.998694	1.00259
Gastric ulcer	genus..Eubacteriumrectalegroup.id.14374	WM	8	-0.0010036	0.00160864	0.532704	0.998997	0.995852	1.00215
Gastric ulcer	genus..Eubacteriumruminantiumgroup.id.11340	WM	18	-0.000419028	0.000805232	0.602798	0.999581	0.998005	1.00116
Gastric ulcer	genus..Eubacteriumventriosumgroup.id.11341	WM	14	-0.00151697	0.00121038	0.210098	0.998484	0.996118	1.00086
Gastric ulcer	genus..Eubacteriumxylanophilumgroup.id.14375	WM	9	-0.00139674	0.00133862	0.296755	0.998604	0.995988	1.00123
Gastric ulcer	genus..Ruminococcusgauvreauiigroup.id.11342	WM	12	0.000155755	0.00117039	0.89413	1.00016	0.997864	1.00245
Gastric ulcer	genus..Ruminococcusgnavusgroup.id.14376	WM	12	0.000850783	0.000787343	0.279886	1.00085	0.999308	1.0024
Gastric ulcer	genus..Ruminococcustorquesgroup.id.14377	WM	9	-0.000656954	0.00159795	0.680982	0.999343	0.996218	1.00248
Gastric ulcer	genus.Actinomyces.id.423	WM	7	-8.59053e-05	0.00107611	0.936373	0.999914	0.997807	1.00203
Gastric ulcer	genus.Adlercreutzia.id.812	WM	8	-5.26845e-05	0.00113992	0.963137	0.999947	0.997716	1.00218
Gastric ulcer	genus.Akkermansia.id.4037	WM	11	0.000105076	0.00108138	0.922593	1.00011	0.997988	1.00223
Gastric ulcer	genus.Alistipes.id.968	WM	14	-0.000570118	0.00130883	0.663131	0.99943	0.996869	1.002
Gastric ulcer	genus.Allisonella.id.2174	WM	8	7.83542e-05	0.000716968	0.912976	1.00008	0.998674	1.00148
Gastric ulcer	genus.Alloprevotella.id.961	WM	6	-0.000557121	0.00080775	0.49037	0.999443	0.997862	1.00103
Gastric ulcer	genus.Anaerofilum.id.2053	WM	11	-0.000298153	0.000729131	0.682602	0.999702	0.998274	1.00113
Gastric ulcer	genus.Anaerostipes.id.1991	WM	12	-0.00120342	0.00130956	0.358123	0.998797	0.996237	1.00136
Gastric ulcer	genus.Anaerotruncus.id.2054	WM	13	0.0016466	0.00128595	0.200385	1.00165	0.999127	1.00418
Gastric ulcer	genus.Bacteroides.id.918	WM	9	-0.000598791	0.00144779	0.679174	0.999401	0.996569	1.00224
Gastric ulcer	genus.Barnesiella.id.944	WM	14	-0.000498345	0.00118795	0.67485	0.999502	0.997177	1.00183
Gastric ulcer	genus.Bifidobacterium.id.436	WM	12	0.00147974	0.00121825	0.224501	1.00148	0.999092	1.00388
Gastric ulcer	genus.Bilophila.id.3170	WM	13	0.00123604	0.00121333	0.308335	1.00124	0.998859	1.00362
Gastric ulcer	genus.Blautia.id.1992	WM	12	-0.000545055	0.00131302	0.678056	0.999455	0.996886	1.00203
Gastric ulcer	genus.Butyricicoccus.id.2055	WM	8	0.00149198	0.00123907	0.228545	1.00149	0.999064	1.00393
Gastric ulcer	genus.Butyricimonas.id.945	WM	13	-0.000912203	0.00103784	0.379431	0.999088	0.997058	1.00112
Gastric ulcer	genus.Butyrivibrio.id.1993	WM	15	0.000204703	0.000566756	0.717962	1.0002	0.999094	1.00132
Gastric ulcer	genus.CandidatusSoleaferrea.id.11350	WM	9	0.000734713	0.000974859	0.451053	1.00073	0.998825	1.00265
Gastric ulcer	genus.Catenibacterium.id.2153	WM	5	-5.63568e-05	0.000822769	0.94539	0.999944	0.998332	1.00156
Gastric ulcer	genus.ChristensenellaceaeR.7group.id.11283	WM	10	-0.000444853	0.00146756	0.761795	0.999555	0.996684	1.00243
Gastric ulcer	genus.Clostridiumsensustricto1.id.1873	WM	7	0.000723952	0.00141485	0.608875	1.00072	0.997953	1.0035
Gastric ulcer	genus.Collinsella.id.815	WM	9	0.000868021	0.00145788	0.551575	1.00087	0.998013	1.00373
Gastric ulcer	genus.Coprobacter.id.949	WM	11	0.00130705	0.000951857	0.169702	1.00131	0.999442	1.00318
Gastric ulcer	genus.Coprococcus1.id.11301	WM	12	-9.89929e-05	0.00130307	0.939444	0.999901	0.997351	1.00246
Gastric ulcer	genus.Coprococcus2.id.11302	WM	8	0.00105041	0.00139291	0.450781	1.00105	0.998322	1.00379
Gastric ulcer	genus.Coprococcus3.id.11303	WM	9	0.000522399	0.00139273	0.707593	1.00052	0.997795	1.00326
Gastric ulcer	genus.DefluviitaleaceaeUCG011.id.11287	WM	9	-0.000788846	0.000974028	0.418009	0.999211	0.997306	1.00112
Gastric ulcer	genus.Desulfovibrio.id.3173	WM	10	-0.000297784	0.00113651	0.793309	0.999702	0.997478	1.00193
Gastric ulcer	genus.Dialister.id.2183	WM	11	0.000486103	0.00119487	0.684137	1.00049	0.998146	1.00283
Gastric ulcer	genus.Dorea.id.1997	WM	10	-0.00176802	0.00148119	0.232616	0.998234	0.99534	1.00114
Gastric ulcer	genus.Eggerthella.id.819	WM	11	0.00041092	0.000785642	0.600948	1.00041	0.998872	1.00195
Gastric ulcer	genus.Eisenbergiella.id.11304	WM	11	-0.000733948	0.000872415	0.40019	0.999266	0.997559	1.00098
Gastric ulcer	genus.Enterorhabdus.id.820	WM	6	-0.000643514	0.00123176	0.601367	0.999357	0.996947	1.00177
Gastric ulcer	genus.Erysipelatoclostridium.id.11381	WM	15	-0.000581397	0.000909606	0.522709	0.999419	0.997639	1.0012
Gastric ulcer	genus.ErysipelotrichaceaeUCG003.id.11384	WM	16	0.000400773	0.00112974	0.722779	1.0004	0.998188	1.00262
Gastric ulcer	genus.Escherichia.Shigella.id.3504	WM	10	0.000431286	0.00114872	0.707326	1.00043	0.998181	1.00269
Gastric ulcer	genus.Faecalibacterium.id.2057	WM	10	0.00153864	0.00151994	0.311395	1.00154	0.998561	1.00453
Gastric ulcer	genus.FamilyXIIIAD3011group.id.11293	WM	13	0.00132865	0.00127187	0.29619	1.00133	0.998836	1.00383
Gastric ulcer	genus.FamilyXIIIUCG001.id.11294	WM	8	0.000169337	0.00129421	0.895901	1.00017	0.997635	1.00271
Gastric ulcer	genus.Flavonifractor.id.2059	WM	5	-0.00111165	0.00153571	0.469146	0.998889	0.995887	1.0019
Gastric ulcer	genus.Fusicatenibacter.id.11305	WM	18	-0.00109231	0.00114755	0.341164	0.998908	0.996664	1.00116
Gastric ulcer	genus.Gordonibacter.id.821	WM	12	0.000992895	0.000570205	0.0816323	1.00099	0.999875	1.00211
Gastric ulcer	genus.Haemophilus.id.3698	WM	9	-2.66564e-05	0.00091067	0.976648	0.999973	0.99819	1.00176
Gastric ulcer	genus.Holdemanella.id.11393	WM	11	-0.000325171	0.000832549	0.696114	0.999675	0.998045	1.00131
Gastric ulcer	genus.Holdemania.id.2157	WM	15	0.00061989	0.000852745	0.467266	1.00062	0.998949	1.00229
Gastric ulcer	genus.Howardella.id.2000	WM	10	-9.28202e-05	0.000690313	0.893038	0.999907	0.998555	1.00126
Gastric ulcer	genus.Hungatella.id.11306	WM	5	-0.00109472	0.00102119	0.283721	0.998906	0.996909	1.00091
Gastric ulcer	genus.Intestinibacter.id.11345	WM	15	-0.0012977	0.00110997	0.242351	0.998703	0.996533	1.00088
Gastric ulcer	genus.Intestinimonas.id.2062	WM	17	-0.000376751	0.000884844	0.670266	0.999623	0.997891	1.00136
Gastric ulcer	genus.Lachnoclostridium.id.11308	WM	13	-0.00018332	0.00137745	0.894125	0.999817	0.997121	1.00252
Gastric ulcer	genus.Lachnospira.id.2004	WM	6	0.0005646	0.00189374	0.765596	1.00056	0.996858	1.00429
Gastric ulcer	genus.LachnospiraceaeFCS020group.id.11314	WM	12	0.000442127	0.00111578	0.69192	1.00044	0.998257	1.00263
Gastric ulcer	genus.LachnospiraceaeNC2004group.id.11316	WM	9	7.34808e-05	0.000983873	0.940465	1.00007	0.998147	1.002
Gastric ulcer	genus.LachnospiraceaeND3007group.id.11317	WM	3	0.00118676	0.00256108	0.643092	1.00119	0.996174	1.00623
Gastric ulcer	genus.LachnospiraceaeNK4A136group.id.11319	WM	15	0.00186623	0.00112506	0.09716	1.00187	0.999661	1.00408
Gastric ulcer	genus.LachnospiraceaeUCG001.id.11321	WM	13	-0.000443587	0.00104951	0.672543	0.999557	0.997502	1.00161
Gastric ulcer	genus.LachnospiraceaeUCG004.id.11324	WM	12	0.000117112	0.00128173	0.927198	1.00012	0.997608	1.00263
Gastric ulcer	genus.LachnospiraceaeUCG008.id.11328	WM	11	-4.68717e-05	0.00103313	0.963813	0.999953	0.99793	1.00198
Gastric ulcer	genus.LachnospiraceaeUCG010.id.11330	WM	10	0.000126892	0.00120377	0.916049	1.00013	0.99777	1.00249
Gastric ulcer	genus.Lactobacillus.id.1837	WM	10	-0.000437227	0.000906276	0.629491	0.999563	0.997789	1.00134
Gastric ulcer	genus.Lactococcus.id.1851	WM	9	-0.000813222	0.000842885	0.334641	0.999187	0.997538	1.00084
Gastric ulcer	genus.Marvinbryantia.id.2005	WM	10	6.90548e-05	0.00114033	0.951712	1.00007	0.997836	1.00231
Gastric ulcer	genus.Methanobrevibacter.id.123	WM	6	-0.000189337	0.000848418	0.823407	0.999811	0.998149	1.00147
Gastric ulcer	genus.Odoribacter.id.952	WM	7	0.000875527	0.00159083	0.582073	1.00088	0.99776	1.004
Gastric ulcer	genus.Olsenella.id.822	WM	11	2.7152e-06	0.000703647	0.996921	1	0.998625	1.00138
Gastric ulcer	genus.Oscillibacter.id.2063	WM	14	0.000131108	0.000886447	0.882419	1.00013	0.998395	1.00187
Gastric ulcer	genus.Oscillospira.id.2064	WM	8	-0.000193493	0.00121235	0.873195	0.999807	0.997434	1.00219
Gastric ulcer	genus.Oxalobacter.id.2978	WM	11	-5.7908e-05	0.000766843	0.939805	0.999942	0.99844	1.00145
Gastric ulcer	genus.Parabacteroides.id.954	WM	6	-0.00188774	0.00162144	0.244328	0.998114	0.994947	1.00129
Gastric ulcer	genus.Paraprevotella.id.962	WM	13	-0.000207615	0.000809136	0.797496	0.999792	0.998208	1.00138
Gastric ulcer	genus.Parasutterella.id.2892	WM	15	-0.000400767	0.000916788	0.662008	0.999599	0.997805	1.0014
Gastric ulcer	genus.Peptococcus.id.2037	WM	12	6.29585e-05	0.000859831	0.94163	1.00006	0.998379	1.00175
Gastric ulcer	genus.Phascolarctobacterium.id.2168	WM	10	-0.00148807	0.00120685	0.21757	0.998513	0.996154	1.00088
Gastric ulcer	genus.Prevotella7.id.11182	WM	11	-0.00102	0.000645062	0.113824	0.998981	0.997718	1.00024
Gastric ulcer	genus.Prevotella9.id.11183	WM	15	0.000553235	0.000889872	0.534138	1.00055	0.99881	1.0023
Gastric ulcer	genus.RikenellaceaeRC9gutgroup.id.11191	WM	11	-0.000403495	0.000682734	0.554522	0.999597	0.99826	1.00094
Gastric ulcer	genus.Romboutsia.id.11347	WM	13	-0.000417953	0.00116094	0.718837	0.999582	0.99731	1.00186
Gastric ulcer	genus.Roseburia.id.2012	WM	14	-0.0018614	0.00120332	0.121891	0.99814	0.995789	1.0005
Gastric ulcer	genus.Ruminiclostridium5.id.11355	WM	11	-0.00107725	0.001386	0.43702	0.998923	0.996213	1.00164
Gastric ulcer	genus.Ruminiclostridium6.id.11356	WM	15	0.000178612	0.0010554	0.865611	1.00018	0.998112	1.00225
Gastric ulcer	genus.Ruminiclostridium9.id.11357	WM	9	-0.000638224	0.00157657	0.685612	0.999362	0.996279	1.00245
Gastric ulcer	genus.RuminococcaceaeNK4A214group.id.11358	WM	13	-0.000249284	0.00127693	0.84522	0.999751	0.997252	1.00226
Gastric ulcer	genus.RuminococcaceaeUCG002.id.11360	WM	21	0.000199269	0.000955994	0.834884	1.0002	0.998327	1.00208
Gastric ulcer	genus.RuminococcaceaeUCG003.id.11361	WM	12	0.00096216	0.00142745	0.500284	1.00096	0.998166	1.00377
Gastric ulcer	genus.RuminococcaceaeUCG004.id.11362	WM	9	-0.00143276	0.00110925	0.196478	0.998568	0.9964	1.00074
Gastric ulcer	genus.RuminococcaceaeUCG005.id.11363	WM	14	-0.00116654	0.00118978	0.326855	0.998834	0.996508	1.00117
Gastric ulcer	genus.RuminococcaceaeUCG009.id.11366	WM	12	0.000248843	0.000878655	0.777017	1.00025	0.998528	1.00197
Gastric ulcer	genus.RuminococcaceaeUCG010.id.11367	WM	6	-0.00154739	0.00146434	0.290639	0.998454	0.995592	1.00132
Gastric ulcer	genus.RuminococcaceaeUCG011.id.11368	WM	8	0.00143857	0.000735706	0.0505403	1.00144	0.999997	1.00288
Gastric ulcer	genus.RuminococcaceaeUCG013.id.11370	WM	12	0.00112881	0.00128766	0.380685	1.00113	0.998606	1.00366
Gastric ulcer	genus.RuminococcaceaeUCG014.id.11371	WM	11	-0.000255476	0.00119165	0.830244	0.999745	0.997412	1.00208
Gastric ulcer	genus.Ruminococcus1.id.11373	WM	10	0.00225444	0.00130205	0.0833694	1.00226	0.999702	1.00482
Gastric ulcer	genus.Ruminococcus2.id.11374	WM	15	-0.0013768	0.00112002	0.218973	0.998624	0.996434	1.00082
Gastric ulcer	genus.Sellimonas.id.14369	WM	8	-0.00060901	0.00073823	0.409394	0.999391	0.997946	1.00084
Gastric ulcer	genus.Senegalimassilia.id.11160	WM	5	0.00101536	0.00125468	0.418367	1.00102	0.998557	1.00348
Gastric ulcer	genus.Slackia.id.825	WM	6	0.00119052	0.00107077	0.266209	1.00119	0.999092	1.00329
Gastric ulcer	genus.Streptococcus.id.1853	WM	15	-0.000591983	0.00129264	0.646977	0.999408	0.996879	1.00194
Gastric ulcer	genus.Subdoligranulum.id.2070	WM	11	-0.000654405	0.00153805	0.670489	0.999346	0.996338	1.00236
Gastric ulcer	genus.Sutterella.id.2896	WM	12	8.98107e-05	0.0012079	0.94073	1.00009	0.997725	1.00246
Gastric ulcer	genus.Terrisporobacter.id.11348	WM	5	1.82419e-05	0.0014483	0.989951	1.00002	0.997184	1.00286
Gastric ulcer	genus.Turicibacter.id.2162	WM	10	0.00154506	0.00108755	0.155411	1.00155	0.999414	1.00368
Gastric ulcer	genus.Tyzzerella3.id.11335	WM	12	0.000639422	0.000692361	0.355727	1.00064	0.999283	1.002
Gastric ulcer	genus.Veillonella.id.2198	WM	8	0.000122054	0.0011133	0.9127	1.00012	0.997942	1.00231
Gastric ulcer	genus.Victivallis.id.2256	WM	10	-0.000969471	0.000619289	0.117476	0.999031	0.997819	1.00024
Gastric ulcer	order.Actinomycetales.id.420	WM	5	0.000475547	0.00118723	0.688749	1.00048	0.99815	1.00281
Gastric ulcer	order.Bacillales.id.1674	WM	9	-0.00119704	0.000778182	0.123986	0.998804	0.997281	1.00033
Gastric ulcer	order.Bacteroidales.id.913	WM	13	-0.000966349	0.00143407	0.500407	0.999034	0.99623	1.00185
Gastric ulcer	order.Bifidobacteriales.id.432	WM	11	-0.00195597	0.00115571	0.0905614	0.998046	0.995788	1.00031
Gastric ulcer	order.Burkholderiales.id.2874	WM	11	0.00117041	0.0014242	0.411192	1.00117	0.99838	1.00397
Gastric ulcer	order.Clostridiales.id.1863	WM	13	-0.00147848	0.00132347	0.263943	0.998523	0.995936	1.00112
Gastric ulcer	order.Coriobacteriales.id.810	WM	14	0.00115309	0.00132307	0.383467	1.00115	0.998561	1.00375
Gastric ulcer	order.Desulfovibrionales.id.3156	WM	12	1.84811e-06	0.00118837	0.998759	1	0.997675	1.00233
Gastric ulcer	order.Enterobacteriales.id.3468	WM	7	0.000430653	0.00154616	0.780605	1.00043	0.997404	1.00347
Gastric ulcer	order.Erysipelotrichales.id.2148	WM	13	0.00146326	0.00155268	0.345983	1.00146	0.998421	1.00452
Gastric ulcer	order.Gastranaerophilales.id.1591	WM	9	0.000621995	0.00095854	0.516404	1.00062	0.998744	1.0025
Gastric ulcer	order.Lactobacillales.id.1800	WM	15	-0.000330086	0.00113655	0.771488	0.99967	0.997446	1.0019
Gastric ulcer	order.Methanobacteriales.id.120	WM	10	-0.00027208	0.000600527	0.650499	0.999728	0.998552	1.00091
Gastric ulcer	order.MollicutesRF9.id.11579	WM	13	-0.00076559	0.000927847	0.4093	0.999235	0.997419	1.00105
Gastric ulcer	order.NB1n.id.3953	WM	13	0.000291121	0.000738155	0.693293	1.00029	0.998845	1.00174
Gastric ulcer	order.Pasteurellales.id.3688	WM	14	2.28242e-05	0.00083007	0.978064	1.00002	0.998397	1.00165
Gastric ulcer	order.Rhodospirillales.id.2667	WM	14	-0.000538517	0.00092355	0.55983	0.999462	0.997654	1.00127
Gastric ulcer	order.Selenomonadales.id.2165	WM	12	0.000473401	0.00140333	0.73586	1.00047	0.997725	1.00323
Gastric ulcer	order.Verrucomicrobiales.id.4030	WM	11	8.81894e-05	0.00115506	0.93914	1.00009	0.997827	1.00235
Gastric ulcer	order.Victivallales.id.2254	WM	8	4.0248e-06	0.000803898	0.996005	1	0.99843	1.00158
Gastric ulcer	phylum.Actinobacteria.id.400	WM	15	-0.000671924	0.00117371	0.566999	0.999328	0.997032	1.00163
Gastric ulcer	phylum.Bacteroidetes.id.905	WM	11	-0.00133368	0.00147147	0.364748	0.998667	0.995791	1.00155
Gastric ulcer	phylum.Cyanobacteria.id.1500	WM	8	0.000435245	0.000984863	0.658537	1.00044	0.998506	1.00237
Gastric ulcer	phylum.Euryarchaeota.id.55	WM	12	-0.000263217	0.000626059	0.674168	0.999737	0.998511	1.00096
Gastric ulcer	phylum.Firmicutes.id.1672	WM	16	0.000833186	0.00118839	0.483239	1.00083	0.998505	1.00317
Gastric ulcer	phylum.Lentisphaerae.id.2238	WM	9	0.000118348	0.000801288	0.882582	1.00012	0.998549	1.00169
Gastric ulcer	phylum.Proteobacteria.id.2375	WM	11	-5.08737e-05	0.00146009	0.972205	0.999949	0.997092	1.00281
Gastric ulcer	phylum.Tenericutes.id.3919	WM	12	-0.000704865	0.00104121	0.498426	0.999295	0.997258	1.00134
Gastric ulcer	phylum.Verrucomicrobia.id.3982	WM	12	0.000452263	0.0011093	0.683492	1.00045	0.99828	1.00263
Gastric ulcer	class.Actinobacteria.id.419	WS	14	0.00120562	0.00216922	0.587798	1.00121	0.996959	1.00547
Gastric ulcer	class.Alphaproteobacteria.id.2379	WS	7	0.00370036	0.00224166	0.149885	1.00371	0.999307	1.00813
Gastric ulcer	class.Bacilli.id.1673	WS	18	0.000383674	0.00152776	0.80472	1.00038	0.997393	1.00338
Gastric ulcer	class.Bacteroidia.id.912	WS	13	-0.00151492	0.0017463	0.40268	0.998486	0.995074	1.00191
Gastric ulcer	class.Betaproteobacteria.id.2867	WS	12	0.000619822	0.00205152	0.76819	1.00062	0.996605	1.00465
Gastric ulcer	class.Clostridia.id.1859	WS	12	-0.000986662	0.0021169	0.650247	0.999014	0.994877	1.00317
Gastric ulcer	class.Coriobacteriia.id.809	WS	14	0.00215879	0.00224636	0.35408	1.00216	0.997758	1.00658
Gastric ulcer	class.Deltaproteobacteria.id.3087	WS	13	0.000104536	0.00170029	0.951988	1.0001	0.996777	1.00344
Gastric ulcer	class.Erysipelotrichia.id.2147	WS	13	0.00310524	0.0031489	0.343534	1.00311	0.996938	1.00932
Gastric ulcer	class.Gammaproteobacteria.id.3303	WS	7	-0.00143584	0.00208086	0.515968	0.998565	0.994501	1.00265
Gastric ulcer	class.Lentisphaeria.id.2250	WS	8	-0.000997412	0.00130218	0.46874	0.999003	0.996457	1.00156
Gastric ulcer	class.Melainabacteria.id.1589	WS	10	0.00119529	0.00133501	0.393922	1.0012	0.99858	1.00382
Gastric ulcer	class.Methanobacteria.id.119	WS	10	-6.1604e-05	0.000981065	0.951304	0.999938	0.998017	1.00186
Gastric ulcer	class.Mollicutes.id.3920	WS	12	-0.000744545	0.00149655	0.628625	0.999256	0.996329	1.00219
Gastric ulcer	class.Negativicutes.id.2164	WS	12	-0.000810921	0.00218436	0.71751	0.999189	0.994921	1.00348
Gastric ulcer	class.Verrucomicrobiae.id.4029	WS	11	-0.00111251	0.00187403	0.565933	0.998888	0.995226	1.00256
Gastric ulcer	family.Acidaminococcaceae.id.2166	WS	7	0.0039302	0.00243592	0.157777	1.00394	0.999156	1.00874
Gastric ulcer	family.Actinomycetaceae.id.421	WS	5	0.000158501	0.00151793	0.921863	1.00016	0.997187	1.00314
Gastric ulcer	family.Alcaligenaceae.id.2875	WS	12	-0.00114302	0.00255548	0.663351	0.998858	0.993867	1.00387
Gastric ulcer	family.Bacteroidaceae.id.917	WS	9	-0.0011047	0.00227874	0.640824	0.998896	0.994444	1.00337
Gastric ulcer	family.BacteroidalesS24.7group.id.11173	WS	8	-0.00106634	0.00161891	0.531162	0.998934	0.99577	1.00211
Gastric ulcer	family.Bifidobacteriaceae.id.433	WS	11	-0.00217685	0.00146556	0.168284	0.997826	0.994963	1.0007
Gastric ulcer	family.Christensenellaceae.id.1866	WS	11	-0.000899717	0.00165844	0.599349	0.999101	0.995858	1.00235
Gastric ulcer	family.Clostridiaceae1.id.1869	WS	10	-0.00122021	0.00173415	0.499456	0.998781	0.995392	1.00218
Gastric ulcer	family.ClostridialesvadinBB60group.id.11286	WS	15	-0.000413457	0.00171313	0.812786	0.999587	0.996236	1.00295
Gastric ulcer	family.Coriobacteriaceae.id.811	WS	14	0.00215879	0.00219465	0.343238	1.00216	0.99786	1.00648
Gastric ulcer	family.Defluviitaleaceae.id.1924	WS	11	-0.000669031	0.00137424	0.636867	0.999331	0.996643	1.00203
Gastric ulcer	family.Desulfovibrionaceae.id.3169	WS	10	0.000571571	0.0016806	0.741585	1.00057	0.997281	1.00387
Gastric ulcer	family.Enterobacteriaceae.id.3469	WS	7	0.00113992	0.00249403	0.663708	1.00114	0.996259	1.00605
Gastric ulcer	family.Erysipelotrichaceae.id.2149	WS	13	0.00310524	0.00302905	0.325513	1.00311	0.997172	1.00908
Gastric ulcer	family.FamilyXI.id.1936	WS	8	-0.000548543	0.00113538	0.643744	0.999452	0.99723	1.00168
Gastric ulcer	family.FamilyXIII.id.1957	WS	10	0.000313009	0.0020504	0.882036	1.00031	0.996301	1.00434
Gastric ulcer	family.Lachnospiraceae.id.1987	WS	17	0.00127426	0.00160396	0.43856	1.00128	0.998132	1.00443
Gastric ulcer	family.Lactobacillaceae.id.1836	WS	9	-0.000200249	0.0013114	0.882417	0.9998	0.997233	1.00237
Gastric ulcer	family.Methanobacteriaceae.id.121	WS	10	-6.1604e-05	0.000935075	0.948913	0.999938	0.998107	1.00177
Gastric ulcer	family.Oxalobacteraceae.id.2966	WS	14	0.00102825	0.00134506	0.458244	1.00103	0.998393	1.00367
Gastric ulcer	family.Pasteurellaceae.id.3689	WS	14	0.00026405	0.00135882	0.848926	1.00026	0.997604	1.00293
Gastric ulcer	family.Peptococcaceae.id.2024	WS	9	0.000971629	0.00130356	0.477375	1.00097	0.998418	1.00353
Gastric ulcer	family.Peptostreptococcaceae.id.2042	WS	14	-0.00213839	0.00128298	0.119464	0.997864	0.995358	1.00038
Gastric ulcer	family.Porphyromonadaceae.id.943	WS	9	-0.00266831	0.00237268	0.293368	0.997335	0.992708	1.00198
Gastric ulcer	family.Prevotellaceae.id.960	WS	15	0.000496671	0.00174492	0.780088	1.0005	0.997081	1.00392
Gastric ulcer	family.Rhodospirillaceae.id.2717	WS	15	-0.00195064	0.0019966	0.345159	0.998051	0.994153	1.00196
Gastric ulcer	family.Rikenellaceae.id.967	WS	19	0.00341968	0.00174464	0.0656513	1.00343	1	1.00686
Gastric ulcer	family.Ruminococcaceae.id.2050	WS	10	0.00138005	0.00177186	0.456044	1.00138	0.997909	1.00486
Gastric ulcer	family.Streptococcaceae.id.1850	WS	14	-0.000989141	0.00212436	0.649193	0.999011	0.99486	1.00318
Gastric ulcer	family.Veillonellaceae.id.2172	WS	19	-0.00151227	0.00183341	0.420261	0.998489	0.994907	1.00208
Gastric ulcer	family.Verrucomicrobiaceae.id.4036	WS	11	-0.00110815	0.00196892	0.585952	0.998892	0.995045	1.00275
Gastric ulcer	family.Victivallaceae.id.2255	WS	12	0.000713589	0.00103539	0.504976	1.00071	0.998685	1.00275
Gastric ulcer	genus..Clostridiuminnocuumgroup.id.14397	WS	9	-0.000894044	0.00133966	0.523319	0.999106	0.996486	1.00173
Gastric ulcer	genus..Eubacteriumbrachygroup.id.11296	WS	10	0.00113524	0.00125538	0.389401	1.00114	0.998676	1.0036
Gastric ulcer	genus..Eubacteriumcoprostanoligenesgroup.id.11375	WS	13	0.00251096	0.00207303	0.249113	1.00251	0.998449	1.0066
Gastric ulcer	genus..Eubacteriumeligensgroup.id.14372	WS	7	0.00221756	0.00257472	0.422162	1.00222	0.997175	1.00729
Gastric ulcer	genus..Eubacteriumfissicatenagroup.id.14373	WS	9	0.000376467	0.00106517	0.732896	1.00038	0.99829	1.00247
Gastric ulcer	genus..Eubacteriumhalliigroup.id.11338	WS	16	0.000699425	0.00146773	0.64056	1.0007	0.997825	1.00358
Gastric ulcer	genus..Eubacteriumnodatumgroup.id.11297	WS	11	-0.000125852	0.0010595	0.907798	0.999874	0.9978	1.00195
Gastric ulcer	genus..Eubacteriumoxidoreducensgroup.id.11339	WS	5	0.000676328	0.00137478	0.64853	1.00068	0.997984	1.00338
Gastric ulcer	genus..Eubacteriumrectalegroup.id.14374	WS	8	-0.00111588	0.00228631	0.640416	0.998885	0.994419	1.00337
Gastric ulcer	genus..Eubacteriumruminantiumgroup.id.11340	WS	18	7.47312e-05	0.00135357	0.956614	1.00007	0.997425	1.00273
Gastric ulcer	genus..Eubacteriumventriosumgroup.id.11341	WS	14	-0.00169152	0.00199791	0.412508	0.99831	0.994408	1.00223
Gastric ulcer	genus..Eubacteriumxylanophilumgroup.id.14375	WS	9	-0.000632183	0.00227482	0.788132	0.999368	0.994922	1.00383
Gastric ulcer	genus..Ruminococcusgauvreauiigroup.id.11342	WS	12	-0.000436934	0.00237658	0.857476	0.999563	0.994918	1.00423
Gastric ulcer	genus..Ruminococcusgnavusgroup.id.14376	WS	12	0.00099806	0.00135892	0.478037	1.001	0.998336	1.00367
Gastric ulcer	genus..Ruminococcustorquesgroup.id.14377	WS	9	0.00229383	0.00326661	0.502467	1.0023	0.9959	1.00873
Gastric ulcer	genus.Actinomyces.id.423	WS	7	-0.000293938	0.0015057	0.851666	0.999706	0.99676	1.00266
Gastric ulcer	genus.Adlercreutzia.id.812	WS	8	6.15481e-05	0.00167027	0.971634	1.00006	0.996793	1.00334
Gastric ulcer	genus.Akkermansia.id.4037	WS	11	-0.00110753	0.00196949	0.586265	0.998893	0.995045	1.00276
Gastric ulcer	genus.Alistipes.id.968	WS	14	-0.00043411	0.00230075	0.853256	0.999566	0.995069	1.00408
Gastric ulcer	genus.Allisonella.id.2174	WS	8	-0.000291566	0.00112956	0.803737	0.999708	0.997498	1.00192
Gastric ulcer	genus.Alloprevotella.id.961	WS	6	-0.000566346	0.00134108	0.690345	0.999434	0.99681	1.00206
Gastric ulcer	genus.Anaerofilum.id.2053	WS	11	-6.79022e-05	0.00122204	0.956783	0.999932	0.99754	1.00233
Gastric ulcer	genus.Anaerostipes.id.1991	WS	12	-0.00129538	0.00192272	0.514394	0.998705	0.994949	1.00248
Gastric ulcer	genus.Anaerotruncus.id.2054	WS	13	0.00270504	0.00199793	0.200712	1.00271	0.99879	1.00664
Gastric ulcer	genus.Bacteroides.id.918	WS	9	-0.0011047	0.00221327	0.631125	0.998896	0.994572	1.00324
Gastric ulcer	genus.Barnesiella.id.944	WS	14	-0.000991615	0.00174314	0.579142	0.999009	0.995602	1.00243
Gastric ulcer	genus.Bifidobacterium.id.436	WS	12	0.00176456	0.002259	0.451212	1.00177	0.99734	1.00621
Gastric ulcer	genus.Bilophila.id.3170	WS	13	0.00373947	0.0024662	0.155339	1.00375	0.998906	1.00861
Gastric ulcer	genus.Blautia.id.1992	WS	12	-0.000779454	0.00176234	0.666855	0.999221	0.995775	1.00268
Gastric ulcer	genus.Butyricicoccus.id.2055	WS	8	0.00347931	0.00146599	0.0493622	1.00349	1.00061	1.00637
Gastric ulcer	genus.Butyricimonas.id.945	WS	13	0.000615167	0.00174686	0.730829	1.00062	0.997195	1.00405
Gastric ulcer	genus.Butyrivibrio.id.1993	WS	15	0.000244908	0.00100796	0.811548	1.00024	0.998271	1.00222
Gastric ulcer	genus.CandidatusSoleaferrea.id.11350	WS	9	0.00116342	0.00139128	0.427298	1.00116	0.998438	1.0039
Gastric ulcer	genus.Catenibacterium.id.2153	WS	5	-0.000123249	0.00113454	0.918725	0.999877	0.997656	1.0021
Gastric ulcer	genus.ChristensenellaceaeR.7group.id.11283	WS	10	-2.26908e-05	0.00243202	0.992759	0.999977	0.995222	1.00476
Gastric ulcer	genus.Clostridiumsensustricto1.id.1873	WS	7	0.000898637	0.00160412	0.595619	1.0009	0.997757	1.00405
Gastric ulcer	genus.Collinsella.id.815	WS	9	0.00196019	0.0023057	0.419956	1.00196	0.997444	1.0065
Gastric ulcer	genus.Coprobacter.id.949	WS	11	0.00233006	0.00147517	0.145297	1.00233	0.999439	1.00524
Gastric ulcer	genus.Coprococcus1.id.11301	WS	12	-0.000273869	0.00146775	0.855378	0.999726	0.996854	1.00261
Gastric ulcer	genus.Coprococcus2.id.11302	WS	8	0.00109201	0.00220158	0.635078	1.00109	0.996782	1.00542
Gastric ulcer	genus.Coprococcus3.id.11303	WS	9	0.000104118	0.00206346	0.960994	1.0001	0.996067	1.00416
Gastric ulcer	genus.DefluviitaleaceaeUCG011.id.11287	WS	9	-0.000830177	0.00154143	0.604836	0.99917	0.996156	1.00219
Gastric ulcer	genus.Desulfovibrio.id.3173	WS	10	-0.00100051	0.00190182	0.611547	0.999	0.995283	1.00273
Gastric ulcer	genus.Dialister.id.2183	WS	11	0.000636389	0.00177704	0.7277	1.00064	0.997157	1.00413
Gastric ulcer	genus.Dorea.id.1997	WS	10	-0.0024126	0.00257652	0.373522	0.99759	0.992565	1.00264
Gastric ulcer	genus.Eggerthella.id.819	WS	11	0.000388096	0.00128587	0.768975	1.00039	0.99787	1.00291
Gastric ulcer	genus.Eisenbergiella.id.11304	WS	11	-0.00127039	0.00136751	0.37478	0.99873	0.996057	1.00141
Gastric ulcer	genus.Enterorhabdus.id.820	WS	6	-0.000522054	0.00202814	0.807123	0.999478	0.995513	1.00346
Gastric ulcer	genus.Erysipelatoclostridium.id.11381	WS	15	-0.00167723	0.00166119	0.329791	0.998324	0.995079	1.00158
Gastric ulcer	genus.ErysipelotrichaceaeUCG003.id.11384	WS	16	0.000360726	0.00190893	0.852651	1.00036	0.996625	1.00411
Gastric ulcer	genus.Escherichia.Shigella.id.3504	WS	10	0.000230022	0.00158021	0.887474	1.00023	0.997137	1.00333
Gastric ulcer	genus.Faecalibacterium.id.2057	WS	10	0.00368757	0.0027067	0.206193	1.00369	0.998384	1.00903
Gastric ulcer	genus.FamilyXIIIAD3011group.id.11293	WS	13	0.00164959	0.00200677	0.427103	1.00165	0.997719	1.0056
Gastric ulcer	genus.FamilyXIIIUCG001.id.11294	WS	8	-0.000889553	0.00197034	0.665305	0.999111	0.99526	1.00298
Gastric ulcer	genus.Flavonifractor.id.2059	WS	5	-0.000391121	0.00201598	0.855623	0.999609	0.995667	1.00357
Gastric ulcer	genus.Fusicatenibacter.id.11305	WS	18	-0.00323554	0.00222869	0.164772	0.99677	0.992425	1.00113
Gastric ulcer	genus.Gordonibacter.id.821	WS	12	0.00106478	0.000960209	0.291125	1.00107	0.999183	1.00295
Gastric ulcer	genus.Haemophilus.id.3698	WS	9	-7.6775e-05	0.00152401	0.961057	0.999923	0.996941	1.00291
Gastric ulcer	genus.Holdemanella.id.11393	WS	11	-0.000924456	0.00127081	0.48363	0.999076	0.996591	1.00157
Gastric ulcer	genus.Holdemania.id.2157	WS	15	0.00159101	0.00142729	0.283747	1.00159	0.998794	1.0044
Gastric ulcer	genus.Howardella.id.2000	WS	10	-0.000461719	0.00109904	0.684256	0.999538	0.997388	1.00169
Gastric ulcer	genus.Hungatella.id.11306	WS	5	-0.00148456	0.00140716	0.35093	0.998517	0.995766	1.00127
Gastric ulcer	genus.Intestinibacter.id.11345	WS	15	-0.00108172	0.00173486	0.542971	0.998919	0.995528	1.00232
Gastric ulcer	genus.Intestinimonas.id.2062	WS	17	-0.00122	0.00148526	0.423489	0.998781	0.995877	1.00169
Gastric ulcer	genus.Lachnoclostridium.id.11308	WS	13	0.000818094	0.00223661	0.720901	1.00082	0.996441	1.00522
Gastric ulcer	genus.Lachnospira.id.2004	WS	6	0.00114255	0.00272585	0.692503	1.00114	0.995809	1.00651
Gastric ulcer	genus.LachnospiraceaeFCS020group.id.11314	WS	12	0.000503298	0.00145761	0.736388	1.0005	0.997649	1.00337
Gastric ulcer	genus.LachnospiraceaeNC2004group.id.11316	WS	9	-0.000426544	0.00164525	0.801983	0.999574	0.996355	1.0028
Gastric ulcer	genus.LachnospiraceaeND3007group.id.11317	WS	3	0.00141912	0.00288498	0.67148	1.00142	0.995774	1.0071
Gastric ulcer	genus.LachnospiraceaeNK4A136group.id.11319	WS	15	0.00208583	0.00135668	0.146474	1.00209	0.999427	1.00476
Gastric ulcer	genus.LachnospiraceaeUCG001.id.11321	WS	13	-0.00220274	0.00212116	0.319528	0.9978	0.99366	1.00196
Gastric ulcer	genus.LachnospiraceaeUCG004.id.11324	WS	12	0.0012485	0.00234119	0.604448	1.00125	0.996665	1.00585
Gastric ulcer	genus.LachnospiraceaeUCG008.id.11328	WS	11	0.000256705	0.00160997	0.876491	1.00026	0.997105	1.00342
Gastric ulcer	genus.LachnospiraceaeUCG010.id.11330	WS	10	-0.001161	0.0016462	0.498494	0.99884	0.995622	1.00207
Gastric ulcer	genus.Lactobacillus.id.1837	WS	10	-0.00052251	0.00132089	0.701632	0.999478	0.996893	1.00207
Gastric ulcer	genus.Lactococcus.id.1851	WS	9	-0.00145442	0.00145457	0.34664	0.998547	0.995704	1.0014
Gastric ulcer	genus.Marvinbryantia.id.2005	WS	10	-0.000270301	0.00199894	0.895412	0.99973	0.995821	1.00365
Gastric ulcer	genus.Methanobrevibacter.id.123	WS	6	-0.000255041	0.00100844	0.81041	0.999745	0.997771	1.00172
Gastric ulcer	genus.Odoribacter.id.952	WS	7	0.0018783	0.00241952	0.467055	1.00188	0.99714	1.00664
Gastric ulcer	genus.Olsenella.id.822	WS	11	-5.3399e-05	0.00100738	0.95877	0.999947	0.997974	1.00192
Gastric ulcer	genus.Oscillibacter.id.2063	WS	14	0.000241429	0.00128073	0.853389	1.00024	0.997734	1.00276
Gastric ulcer	genus.Oscillospira.id.2064	WS	8	0.00062889	0.00186038	0.745242	1.00063	0.996987	1.00428
Gastric ulcer	genus.Oxalobacter.id.2978	WS	11	-0.00054681	0.00123459	0.66726	0.999453	0.997038	1.00187
Gastric ulcer	genus.Parabacteroides.id.954	WS	6	-0.0017327	0.00196427	0.4181	0.998269	0.994433	1.00212
Gastric ulcer	genus.Paraprevotella.id.962	WS	13	-0.000354552	0.00118656	0.7702	0.999646	0.997323	1.00197
Gastric ulcer	genus.Parasutterella.id.2892	WS	15	-0.000455031	0.00136312	0.743465	0.999545	0.996878	1.00222
Gastric ulcer	genus.Peptococcus.id.2037	WS	12	0.000534384	0.00147487	0.723973	1.00053	0.997646	1.00343
Gastric ulcer	genus.Phascolarctobacterium.id.2168	WS	10	-0.00186644	0.00197045	0.368265	0.998135	0.994288	1.002
Gastric ulcer	genus.Prevotella7.id.11182	WS	11	-0.000777216	0.00100593	0.457612	0.999223	0.997255	1.0012
Gastric ulcer	genus.Prevotella9.id.11183	WS	15	0.000332106	0.00128773	0.800236	1.00033	0.997811	1.00286
Gastric ulcer	genus.RikenellaceaeRC9gutgroup.id.11191	WS	11	-0.000565126	0.00126623	0.664885	0.999435	0.996958	1.00192
Gastric ulcer	genus.Romboutsia.id.11347	WS	13	-0.00118891	0.00174025	0.507469	0.998812	0.995411	1.00222
Gastric ulcer	genus.Roseburia.id.2012	WS	14	-0.00323576	0.00189626	0.111694	0.996769	0.993072	1.00048
Gastric ulcer	genus.Ruminiclostridium5.id.11355	WS	11	-0.000868771	0.00235507	0.719897	0.999132	0.99453	1.00375
Gastric ulcer	genus.Ruminiclostridium6.id.11356	WS	15	0.000828671	0.00155839	0.603237	1.00083	0.997777	1.00389
Gastric ulcer	genus.Ruminiclostridium9.id.11357	WS	9	-0.000437147	0.00251667	0.866416	0.999563	0.994645	1.00451
Gastric ulcer	genus.RuminococcaceaeNK4A214group.id.11358	WS	13	0.000475025	0.00244845	0.849413	1.00048	0.995685	1.00529
Gastric ulcer	genus.RuminococcaceaeUCG002.id.11360	WS	21	-2.44685e-05	0.00147421	0.986922	0.999976	0.99709	1.00287
Gastric ulcer	genus.RuminococcaceaeUCG003.id.11361	WS	12	0.00184886	0.00259661	0.491274	1.00185	0.996765	1.00696
Gastric ulcer	genus.RuminococcaceaeUCG004.id.11362	WS	9	-0.00144485	0.00163983	0.403958	0.998556	0.995352	1.00177
Gastric ulcer	genus.RuminococcaceaeUCG005.id.11363	WS	14	-0.00140921	0.00186199	0.462648	0.998592	0.994954	1.00224
Gastric ulcer	genus.RuminococcaceaeUCG009.id.11366	WS	12	-0.000196169	0.00132855	0.885286	0.999804	0.997204	1.00241
Gastric ulcer	genus.RuminococcaceaeUCG010.id.11367	WS	6	-0.00198389	0.0022203	0.412513	0.998018	0.993684	1.00237
Gastric ulcer	genus.RuminococcaceaeUCG011.id.11368	WS	8	0.00151966	0.00126526	0.268784	1.00152	0.99904	1.00401
Gastric ulcer	genus.RuminococcaceaeUCG013.id.11370	WS	12	0.00107728	0.00167907	0.534278	1.00108	0.997789	1.00438
Gastric ulcer	genus.RuminococcaceaeUCG014.id.11371	WS	11	-0.000309669	0.00177551	0.865023	0.99969	0.996218	1.00318
Gastric ulcer	genus.Ruminococcus1.id.11373	WS	10	0.00104066	0.00195712	0.607786	1.00104	0.997209	1.00489
Gastric ulcer	genus.Ruminococcus2.id.11374	WS	15	-0.00220128	0.00174997	0.229007	0.997801	0.994385	1.00123
Gastric ulcer	genus.Sellimonas.id.14369	WS	8	-0.00104519	0.0011558	0.39589	0.998955	0.996695	1.00122
Gastric ulcer	genus.Senegalimassilia.id.11160	WS	5	0.00104162	0.00166289	0.565029	1.00104	0.997785	1.00431
Gastric ulcer	genus.Slackia.id.825	WS	6	0.00115222	0.00165984	0.518497	1.00115	0.997901	1.00442
Gastric ulcer	genus.Streptococcus.id.1853	WS	15	-0.00139869	0.00256151	0.593634	0.998602	0.993601	1.00363
Gastric ulcer	genus.Subdoligranulum.id.2070	WS	11	0.000264427	0.00269326	0.923729	1.00026	0.994998	1.00556
Gastric ulcer	genus.Sutterella.id.2896	WS	12	-0.000128497	0.00203033	0.950672	0.999872	0.9959	1.00386
Gastric ulcer	genus.Terrisporobacter.id.11348	WS	5	-0.000750038	0.00174602	0.689636	0.99925	0.995836	1.00268
Gastric ulcer	genus.Turicibacter.id.2162	WS	10	0.00223466	0.00177035	0.238579	1.00224	0.998766	1.00572
Gastric ulcer	genus.Tyzzerella3.id.11335	WS	12	0.00105091	0.00124304	0.41588	1.00105	0.998616	1.00349
Gastric ulcer	genus.Veillonella.id.2198	WS	8	0.00153896	0.00188647	0.441491	1.00154	0.997844	1.00525
Gastric ulcer	genus.Victivallis.id.2256	WS	10	-0.00102545	0.00102747	0.344337	0.998975	0.996965	1.00099
Gastric ulcer	order.Actinomycetales.id.420	WS	5	0.000162752	0.00155744	0.921803	1.00016	0.997114	1.00322
Gastric ulcer	order.Bacillales.id.1674	WS	9	-0.00118633	0.00112215	0.3213	0.998814	0.99662	1.00101
Gastric ulcer	order.Bacteroidales.id.913	WS	13	-0.00151492	0.00153747	0.34391	0.998486	0.995482	1.0015
Gastric ulcer	order.Bifidobacteriales.id.432	WS	11	-0.00217685	0.00162576	0.210221	0.997826	0.994651	1.00101
Gastric ulcer	order.Burkholderiales.id.2874	WS	11	0.00124539	0.00221386	0.586137	1.00125	0.996911	1.0056
Gastric ulcer	order.Clostridiales.id.1863	WS	13	-0.00159986	0.00202455	0.44473	0.998401	0.994448	1.00237
Gastric ulcer	order.Coriobacteriales.id.810	WS	14	0.00215879	0.00222616	0.349876	1.00216	0.997798	1.00654
Gastric ulcer	order.Desulfovibrionales.id.3156	WS	12	0.000144729	0.00166911	0.93246	1.00014	0.996878	1.00342
Gastric ulcer	order.Enterobacteriales.id.3468	WS	7	0.00113992	0.00223234	0.627841	1.00114	0.99677	1.00553
Gastric ulcer	order.Erysipelotrichales.id.2148	WS	13	0.00310524	0.00316361	0.345698	1.00311	0.996909	1.00935
Gastric ulcer	order.Gastranaerophilales.id.1591	WS	9	0.00110092	0.00124496	0.402329	1.0011	0.998662	1.00355
Gastric ulcer	order.Lactobacillales.id.1800	WS	15	0.000451989	0.00155011	0.77488	1.00045	0.997417	1.0035
Gastric ulcer	order.Methanobacteriales.id.120	WS	10	-6.1604e-05	0.000976565	0.95108	0.999938	0.998026	1.00185
Gastric ulcer	order.MollicutesRF9.id.11579	WS	13	-0.000927892	0.00143799	0.530895	0.999073	0.996261	1.00189
Gastric ulcer	order.NB1n.id.3953	WS	13	0.000394915	0.00114541	0.736227	1.00039	0.998152	1.00264
Gastric ulcer	order.Pasteurellales.id.3688	WS	14	0.00026405	0.00140844	0.854181	1.00026	0.997507	1.00303
Gastric ulcer	order.Rhodospirillales.id.2667	WS	14	-0.00179084	0.00180464	0.339136	0.998211	0.994686	1.00175
Gastric ulcer	order.Selenomonadales.id.2165	WS	12	-0.000810921	0.00222314	0.722204	0.999189	0.994845	1.00355
Gastric ulcer	order.Verrucomicrobiales.id.4030	WS	11	-0.00111251	0.00208823	0.60584	0.998888	0.994808	1.00298
Gastric ulcer	order.Victivallales.id.2254	WS	8	-0.000997412	0.00126206	0.455285	0.999003	0.996535	1.00148
Gastric ulcer	phylum.Actinobacteria.id.400	WS	15	-0.00131466	0.00187308	0.494264	0.998686	0.995027	1.00236
Gastric ulcer	phylum.Bacteroidetes.id.905	WS	11	-0.00161118	0.00151454	0.31243	0.99839	0.995431	1.00136
Gastric ulcer	phylum.Cyanobacteria.id.1500	WS	8	0.000445409	0.00140334	0.760204	1.00045	0.997698	1.0032
Gastric ulcer	phylum.Euryarchaeota.id.55	WS	12	-0.000414438	0.00115025	0.725445	0.999586	0.997335	1.00184
Gastric ulcer	phylum.Firmicutes.id.1672	WS	16	0.00177009	0.00169725	0.313504	1.00177	0.998445	1.00511
Gastric ulcer	phylum.Lentisphaerae.id.2238	WS	9	0.000320885	0.00122988	0.800754	1.00032	0.997913	1.00274
Gastric ulcer	phylum.Proteobacteria.id.2375	WS	11	0.000289087	0.00239459	0.9063	1.00029	0.995605	1.00499
Gastric ulcer	phylum.Tenericutes.id.3919	WS	12	-0.000744545	0.0013827	0.600978	0.999256	0.996551	1.00197
Gastric ulcer	phylum.Verrucomicrobia.id.3982	WS	12	0.000924066	0.00202576	0.65715	1.00092	0.996958	1.00491
