# Supplementary material for: Gut microbiota and common gastrointestinal diseases: a bidirectional two-sample Mendelian randomized study
Source: Front Microbiol. 2023 Nov 17;14:1273269. doi: 10.3389/fmicb.2023.1273269 (PMC10691374; doi:10.3389/fmicb.2023.1273269)
Supplement: Supplementary file 10 [file Table_10.XLSX]

## Sheet: Sheet1
Outcome	Exposure	Method	NSNP	β	SE	P	OR	LCI	UCI
duodenal ulcer	class.Alphaproteobacteria.id.2379	IVW	3	0.00118045	0.00117506	0.315096	1.00118	0.998878	1.00349
duodenal ulcer	class.Bacilli.id.1673	IVW	8	0.000527978	0.000933272	0.571579	1.00053	0.9987	1.00236
duodenal ulcer	class.Bacteroidia.id.912	IVW	5	-0.00120757	0.00124172	0.330805	0.998793	0.996365	1.00123
duodenal ulcer	class.Betaproteobacteria.id.2867	IVW	7	3.21266e-06	0.00129141	0.998015	1	0.997475	1.00254
duodenal ulcer	class.Clostridia.id.1859	IVW	6	-0.00106021	0.00123898	0.392159	0.99894	0.996517	1.00137
duodenal ulcer	class.Coriobacteriia.id.809	IVW	6	0.000320729	0.00115413	0.781092	1.00032	0.998061	1.00259
duodenal ulcer	class.Deltaproteobacteria.id.3087	IVW	6	0.000933882	0.00103551	0.367134	1.00093	0.998905	1.00297
duodenal ulcer	class.Erysipelotrichia.id.2147	IVW	7	-0.00105008	0.00118497	0.375529	0.99895	0.996633	1.00127
duodenal ulcer	class.Gammaproteobacteria.id.3303	IVW	2	0.000732282	0.00212511	0.730406	1.00073	0.996573	1.00491
duodenal ulcer	class.Lentisphaeria.id.2250	IVW	2	-0.000141179	0.000983925	0.885907	0.999859	0.997932	1.00179
duodenal ulcer	class.Melainabacteria.id.1589	IVW	5	0.00080309	0.000692387	0.246096	1.0008	0.999446	1.00216
duodenal ulcer	class.Methanobacteria.id.119	IVW	2	-0.000323996	0.000835711	0.698246	0.999676	0.99804	1.00131
duodenal ulcer	class.Mollicutes.id.3920	IVW	5	-0.00158732	0.000934139	0.0892751	0.998414	0.996588	1.00024
duodenal ulcer	class.Negativicutes.id.2164	IVW	8	-2.23155e-05	0.0012391	0.985631	0.999978	0.997552	1.00241
duodenal ulcer	class.Verrucomicrobiae.id.4029	IVW	7	-0.000618167	0.000927214	0.504968	0.999382	0.997567	1.0012
duodenal ulcer	family.Acidaminococcaceae.id.2166	IVW	3	0.00051506	0.00128802	0.689241	1.00052	0.997993	1.00304
duodenal ulcer	family.Actinomycetaceae.id.421	IVW	3	0.00156814	0.00323913	0.628297	1.00157	0.995231	1.00795
duodenal ulcer	family.Alcaligenaceae.id.2875	IVW	8	-0.00058686	0.00105104	0.576597	0.999413	0.997357	1.00147
duodenal ulcer	family.Bacteroidaceae.id.917	IVW	5	-0.00112216	0.00121872	0.357169	0.998878	0.996495	1.00127
duodenal ulcer	family.BacteroidalesS24.7group.id.11173	IVW	6	0.000367404	0.000739318	0.619225	1.00037	0.998919	1.00182
duodenal ulcer	family.Bifidobacteriaceae.id.433	IVW	8	0.000373606	0.000760264	0.623132	1.00037	0.998884	1.00187
duodenal ulcer	family.Christensenellaceae.id.1866	IVW	5	-0.00149493	0.00177639	0.400036	0.998506	0.995036	1.00199
duodenal ulcer	family.Clostridiaceae1.id.1869	IVW	4	-0.000430831	0.00123703	0.72763	0.999569	0.997149	1.002
duodenal ulcer	family.ClostridialesvadinBB60group.id.11286	IVW	8	-0.000307889	0.000925222	0.739305	0.999692	0.997881	1.00151
duodenal ulcer	family.Coriobacteriaceae.id.811	IVW	6	0.000320729	0.00115413	0.781092	1.00032	0.998061	1.00259
duodenal ulcer	family.Defluviitaleaceae.id.1924	IVW	4	-0.000864085	0.000918166	0.346654	0.999136	0.99734	1.00094
duodenal ulcer	family.Desulfovibrionaceae.id.3169	IVW	4	0.000841795	0.00125521	0.502448	1.00084	0.998383	1.00331
duodenal ulcer	family.Enterobacteriaceae.id.3469	IVW	2	-0.00087477	0.00166724	0.599805	0.999126	0.995866	1.0024
duodenal ulcer	family.Erysipelotrichaceae.id.2149	IVW	7	-0.00105008	0.00118497	0.375529	0.99895	0.996633	1.00127
duodenal ulcer	family.FamilyXI.id.1936	IVW	6	0.000260839	0.000466856	0.576356	1.00026	0.999346	1.00118
duodenal ulcer	family.FamilyXIII.id.1957	IVW	6	0.000409663	0.00107302	0.70262	1.00041	0.998308	1.00252
duodenal ulcer	family.Lachnospiraceae.id.1987	IVW	10	0.00114285	0.000870979	0.18947	1.00114	0.999436	1.00285
duodenal ulcer	family.Lactobacillaceae.id.1836	IVW	4	-0.000776578	0.00084498	0.35807	0.999224	0.99757	1.00088
duodenal ulcer	family.Methanobacteriaceae.id.121	IVW	2	-0.000323996	0.000835711	0.698246	0.999676	0.99804	1.00131
duodenal ulcer	family.Oxalobacteraceae.id.2966	IVW	6	-1.51506e-05	0.000567011	0.978683	0.999985	0.998874	1.0011
duodenal ulcer	family.Pasteurellaceae.id.3689	IVW	5	0.000870868	0.000878814	0.321706	1.00087	0.999149	1.0026
duodenal ulcer	family.Peptococcaceae.id.2024	IVW	5	-0.000644349	0.000984825	0.512933	0.999356	0.997429	1.00129
duodenal ulcer	family.Peptostreptococcaceae.id.2042	IVW	7	-0.000595926	0.000961705	0.535485	0.999404	0.997522	1.00129
duodenal ulcer	family.Porphyromonadaceae.id.943	IVW	6	0.00232499	0.0012177	0.0562209	1.00233	0.999938	1.00472
duodenal ulcer	family.Prevotellaceae.id.960	IVW	10	-0.00132994	0.00100954	0.187712	0.998671	0.996697	1.00065
duodenal ulcer	family.Rhodospirillaceae.id.2717	IVW	5	0.000464082	0.00126663	0.714074	1.00046	0.997984	1.00295
duodenal ulcer	family.Rikenellaceae.id.967	IVW	8	0.000650406	0.000956206	0.496381	1.00065	0.998777	1.00253
duodenal ulcer	family.Ruminococcaceae.id.2050	IVW	3	0.00030234	0.00162323	0.852242	1.0003	0.997125	1.00349
duodenal ulcer	family.Streptococcaceae.id.1850	IVW	4	-0.00163013	0.00252927	0.519248	0.998371	0.993434	1.00333
duodenal ulcer	family.Veillonellaceae.id.2172	IVW	11	-0.000674609	0.000770825	0.381478	0.999326	0.997817	1.00084
duodenal ulcer	family.Verrucomicrobiaceae.id.4036	IVW	7	-0.000619429	0.000927497	0.504229	0.999381	0.997566	1.0012
duodenal ulcer	family.Victivallaceae.id.2255	IVW	5	-0.000147711	0.000542163	0.785278	0.999852	0.99879	1.00092
duodenal ulcer	genus..Clostridiuminnocuumgroup.id.14397	IVW	4	0.000478932	0.000792413	0.54558	1.00048	0.998926	1.00203
duodenal ulcer	genus..Eubacteriumbrachygroup.id.11296	IVW	6	0.000621257	0.000539742	0.249722	1.00062	0.999563	1.00168
duodenal ulcer	genus..Eubacteriumcoprostanoligenesgroup.id.11375	IVW	8	0.000751307	0.00103607	0.468358	1.00075	0.998721	1.00279
duodenal ulcer	genus..Eubacteriumeligensgroup.id.14372	IVW	2	-0.00341827	0.00157436	0.029915	0.996588	0.993517	0.999668
duodenal ulcer	genus..Eubacteriumfissicatenagroup.id.14373	IVW	6	-0.000495126	0.000729756	0.497467	0.999505	0.998076	1.00094
duodenal ulcer	genus..Eubacteriumhalliigroup.id.11338	IVW	7	-0.00236143	0.00173402	0.173254	0.997641	0.994256	1.00104
duodenal ulcer	genus..Eubacteriumnodatumgroup.id.11297	IVW	5	0.000507046	0.000543928	0.351236	1.00051	0.999441	1.00157
duodenal ulcer	genus..Eubacteriumoxidoreducensgroup.id.11339	IVW	3	0.00140952	0.00110821	0.203414	1.00141	0.999238	1.00359
duodenal ulcer	genus..Eubacteriumrectalegroup.id.14374	IVW	5	-0.000870241	0.00119264	0.46559	0.99913	0.996797	1.00147
duodenal ulcer	genus..Eubacteriumruminantiumgroup.id.11340	IVW	11	0.000464431	0.000596232	0.436013	1.00046	0.999296	1.00163
duodenal ulcer	genus..Eubacteriumventriosumgroup.id.11341	IVW	6	0.000658878	0.00101235	0.515149	1.00066	0.998676	1.00265
duodenal ulcer	genus..Eubacteriumxylanophilumgroup.id.14375	IVW	4	0.000146869	0.00140692	0.91686	1.00015	0.997393	1.00291
duodenal ulcer	genus..Ruminococcusgauvreauiigroup.id.11342	IVW	7	0.00029034	0.000868981	0.738292	1.00029	0.998588	1.002
duodenal ulcer	genus..Ruminococcusgnavusgroup.id.14376	IVW	5	0.00105387	0.000724882	0.145989	1.00105	0.999633	1.00248
duodenal ulcer	genus..Ruminococcustorquesgroup.id.14377	IVW	5	-0.0033906	0.00259243	0.190912	0.996615	0.991564	1.00169
duodenal ulcer	genus.Actinomyces.id.423	IVW	2	0.0008164	0.00167543	0.626061	1.00082	0.997536	1.00411
duodenal ulcer	genus.Adlercreutzia.id.812	IVW	4	0.00167366	0.000927747	0.0712311	1.00168	0.999855	1.0035
duodenal ulcer	genus.Akkermansia.id.4037	IVW	7	-0.000623663	0.000927535	0.501337	0.999377	0.997561	1.0012
duodenal ulcer	genus.Alistipes.id.968	IVW	8	-0.00106421	0.000964007	0.269619	0.998936	0.997051	1.00083
duodenal ulcer	genus.Allisonella.id.2174	IVW	6	0.000449637	0.000448555	0.316145	1.00045	0.999571	1.00133
duodenal ulcer	genus.Alloprevotella.id.961	IVW	5	0.000684846	0.000966387	0.478531	1.00069	0.998791	1.00258
duodenal ulcer	genus.Anaerofilum.id.2053	IVW	6	-0.000347797	0.000574062	0.544612	0.999652	0.998528	1.00078
duodenal ulcer	genus.Anaerostipes.id.1991	IVW	7	0.000906741	0.00100132	0.365177	1.00091	0.998945	1.00287
duodenal ulcer	genus.Anaerotruncus.id.2054	IVW	7	0.000260609	0.00135905	0.847932	1.00026	0.9976	1.00293
duodenal ulcer	genus.Bacteroides.id.918	IVW	5	-0.00112216	0.00121872	0.357169	0.998878	0.996495	1.00127
duodenal ulcer	genus.Barnesiella.id.944	IVW	5	0.000445959	0.00105362	0.672103	1.00045	0.998382	1.00251
duodenal ulcer	genus.Bifidobacterium.id.436	IVW	8	0.000867342	0.00107934	0.421638	1.00087	0.998753	1.00299
duodenal ulcer	genus.Bilophila.id.3170	IVW	5	0.000475969	0.00104111	0.647546	1.00048	0.998437	1.00252
duodenal ulcer	genus.Blautia.id.1992	IVW	5	-0.000260949	0.00125786	0.835655	0.999739	0.997277	1.00221
duodenal ulcer	genus.Butyricicoccus.id.2055	IVW	3	-0.00139752	0.00356376	0.69495	0.998603	0.991653	1.0056
duodenal ulcer	genus.Butyricimonas.id.945	IVW	6	0.00207405	0.00102588	0.0432037	1.00208	1.00006	1.00409
duodenal ulcer	genus.Butyrivibrio.id.1993	IVW	9	0.000367533	0.000396596	0.354072	1.00037	0.99959	1.00115
duodenal ulcer	genus.CandidatusSoleaferrea.id.11350	IVW	10	-0.000331537	0.000512836	0.51797	0.999669	0.998664	1.00067
duodenal ulcer	genus.Catenibacterium.id.2153	IVW	4	-0.00103871	0.000574344	0.0705253	0.998962	0.997838	1.00009
duodenal ulcer	genus.ChristensenellaceaeR.7group.id.11283	IVW	3	-0.000466817	0.00156598	0.765628	0.999533	0.99647	1.00261
duodenal ulcer	genus.Collinsella.id.815	IVW	3	-0.000336075	0.00165051	0.838651	0.999664	0.996435	1.0029
duodenal ulcer	genus.Coprobacter.id.949	IVW	6	-0.000491424	0.000890066	0.580866	0.999509	0.997767	1.00125
duodenal ulcer	genus.Coprococcus1.id.11301	IVW	7	-2.93876e-05	0.00103018	0.977242	0.999971	0.997954	1.00199
duodenal ulcer	genus.Coprococcus2.id.11302	IVW	7	0.000704105	0.000867037	0.416745	1.0007	0.999005	1.00241
duodenal ulcer	genus.Coprococcus3.id.11303	IVW	7	0.000344433	0.000962123	0.720349	1.00034	0.99846	1.00223
duodenal ulcer	genus.DefluviitaleaceaeUCG011.id.11287	IVW	4	-0.000458298	0.000911936	0.615278	0.999542	0.997757	1.00133
duodenal ulcer	genus.Desulfovibrio.id.3173	IVW	4	-0.000253544	0.00131289	0.846866	0.999746	0.997177	1.00232
duodenal ulcer	genus.Dialister.id.2183	IVW	8	0.000639966	0.000962628	0.506172	1.00064	0.998754	1.00253
duodenal ulcer	genus.Dorea.id.1997	IVW	5	0.000299343	0.00122181	0.806457	1.0003	0.997907	1.0027
duodenal ulcer	genus.Eggerthella.id.819	IVW	8	-0.000309559	0.000527173	0.557066	0.99969	0.998658	1.00072
duodenal ulcer	genus.Eisenbergiella.id.11304	IVW	8	0.000323141	0.000648265	0.618153	1.00032	0.999053	1.0016
duodenal ulcer	genus.Enterorhabdus.id.820	IVW	2	-0.00351262	0.00137034	0.0103674	0.996494	0.993821	0.999174
duodenal ulcer	genus.Erysipelatoclostridium.id.11381	IVW	10	-3.39256e-06	0.000628744	0.995695	0.999997	0.998765	1.00123
duodenal ulcer	genus.ErysipelotrichaceaeUCG003.id.11384	IVW	3	0.000362376	0.00140349	0.796255	1.00036	0.997614	1.00312
duodenal ulcer	genus.Escherichia.Shigella.id.3504	IVW	6	0.000506235	0.00115672	0.661643	1.00051	0.998241	1.00278
duodenal ulcer	genus.Faecalibacterium.id.2057	IVW	2	-0.00220023	0.0019165	0.250951	0.997802	0.994061	1.00156
duodenal ulcer	genus.FamilyXIIIAD3011group.id.11293	IVW	3	-0.000165593	0.00198553	0.933533	0.999834	0.995951	1.00373
duodenal ulcer	genus.FamilyXIIIUCG001.id.11294	IVW	3	-0.000485905	0.00167217	0.771369	0.999514	0.996244	1.0028
duodenal ulcer	genus.Flavonifractor.id.2059	IVW	3	-0.00122666	0.00133009	0.356406	0.998774	0.996174	1.00138
duodenal ulcer	genus.Fusicatenibacter.id.11305	IVW	8	9.55087e-05	0.00107964	0.929509	1.0001	0.997981	1.00221
duodenal ulcer	genus.Gordonibacter.id.821	IVW	3	-0.000203039	0.000732145	0.781533	0.999797	0.998363	1.00123
duodenal ulcer	genus.Haemophilus.id.3698	IVW	3	0.000324622	0.00104672	0.756461	1.00032	0.998275	1.00238
duodenal ulcer	genus.Holdemanella.id.11393	IVW	6	-0.000347266	0.000832598	0.676615	0.999653	0.998023	1.00129
duodenal ulcer	genus.Holdemania.id.2157	IVW	8	0.000479329	0.000767525	0.532291	1.00048	0.998976	1.00199
duodenal ulcer	genus.Howardella.id.2000	IVW	3	0.000654924	0.000704188	0.35235	1.00066	0.999275	1.00204
duodenal ulcer	genus.Hungatella.id.11306	IVW	2	0.000770945	0.000922336	0.403233	1.00077	0.998964	1.00258
duodenal ulcer	genus.Intestinibacter.id.11345	IVW	7	-0.00225727	0.00129106	0.0803986	0.997745	0.995224	1.00027
duodenal ulcer	genus.Intestinimonas.id.2062	IVW	7	-6.59509e-06	0.00108799	0.995163	0.999993	0.997863	1.00213
duodenal ulcer	genus.Lachnoclostridium.id.11308	IVW	5	-0.00105821	0.00129268	0.413007	0.998942	0.996415	1.00148
duodenal ulcer	genus.Lachnospira.id.2004	IVW	4	-0.000374925	0.00130345	0.773622	0.999625	0.997075	1.00218
duodenal ulcer	genus.LachnospiraceaeFCS020group.id.11314	IVW	8	0.000518066	0.000836122	0.535517	1.00052	0.99888	1.00216
duodenal ulcer	genus.LachnospiraceaeNC2004group.id.11316	IVW	4	-0.000415065	0.000791386	0.599945	0.999585	0.998036	1.00114
duodenal ulcer	genus.LachnospiraceaeND3007group.id.11317	IVW	2	-0.000383367	0.00176006	0.827574	0.999617	0.996174	1.00307
duodenal ulcer	genus.LachnospiraceaeNK4A136group.id.11319	IVW	9	-0.00142495	0.000895275	0.111467	0.998576	0.996825	1.00033
duodenal ulcer	genus.LachnospiraceaeUCG001.id.11321	IVW	7	-0.000302057	0.000893163	0.735221	0.999698	0.997949	1.00145
duodenal ulcer	genus.LachnospiraceaeUCG004.id.11324	IVW	8	-0.00108286	0.001174	0.35634	0.998918	0.996622	1.00122
duodenal ulcer	genus.LachnospiraceaeUCG008.id.11328	IVW	6	0.000423881	0.000660128	0.520795	1.00042	0.99913	1.00172
duodenal ulcer	genus.LachnospiraceaeUCG010.id.11330	IVW	4	-0.00170907	0.00117287	0.145069	0.998292	0.996	1.00059
duodenal ulcer	genus.Lactobacillus.id.1837	IVW	6	-0.000931312	0.000673828	0.166935	0.999069	0.997751	1.00039
duodenal ulcer	genus.Lactococcus.id.1851	IVW	5	0.000121936	0.000664436	0.854392	1.00012	0.99882	1.00143
duodenal ulcer	genus.Marvinbryantia.id.2005	IVW	3	0.00063286	0.00126126	0.61583	1.00063	0.998162	1.00311
duodenal ulcer	genus.Methanobrevibacter.id.123	IVW	2	-0.000772378	0.000858205	0.368124	0.999228	0.997549	1.00091
duodenal ulcer	genus.Odoribacter.id.952	IVW	3	-0.000613832	0.00143968	0.669841	0.999386	0.99657	1.00221
duodenal ulcer	genus.Olsenella.id.822	IVW	8	0.000250308	0.000449623	0.577728	1.00025	0.999369	1.00113
duodenal ulcer	genus.Oscillibacter.id.2063	IVW	7	-0.000968743	0.000699748	0.166231	0.999032	0.997662	1.0004
duodenal ulcer	genus.Oscillospira.id.2064	IVW	3	0.00124773	0.00121344	0.30383	1.00125	0.99887	1.00363
duodenal ulcer	genus.Oxalobacter.id.2978	IVW	3	-1.00759e-06	0.000701548	0.998854	0.999999	0.998625	1.00137
duodenal ulcer	class.Actinobacteria.id.419	MR Egger	10	0.000492125	0.00334624	0.886717	1.00049	0.993952	1.00708
duodenal ulcer	class.Alphaproteobacteria.id.2379	MR Egger	3	0.00831826	0.0283719	0.81844	1.00835	0.95381	1.06601
duodenal ulcer	class.Bacilli.id.1673	MR Egger	8	0.0043613	0.00998972	0.67769	1.00437	0.984897	1.02423
duodenal ulcer	class.Bacteroidia.id.912	MR Egger	5	0.00832149	0.017887	0.67346	1.00836	0.973617	1.04433
duodenal ulcer	class.Betaproteobacteria.id.2867	MR Egger	7	0.0151988	0.0173477	0.421051	1.01531	0.981373	1.05043
duodenal ulcer	class.Clostridia.id.1859	MR Egger	6	-0.00167852	0.018096	0.930557	0.998323	0.963535	1.03437
duodenal ulcer	class.Coriobacteriia.id.809	MR Egger	6	0.00114638	0.0164726	0.947858	1.00115	0.96934	1.034
duodenal ulcer	class.Deltaproteobacteria.id.3087	MR Egger	6	0.0109469	0.0299243	0.733024	1.01101	0.953415	1.07208
duodenal ulcer	class.Erysipelotrichia.id.2147	MR Egger	7	0.0143905	0.00916169	0.177046	1.01449	0.99644	1.03288
duodenal ulcer	class.Melainabacteria.id.1589	MR Egger	5	-0.00303952	0.0102752	0.786668	0.996965	0.977088	1.01725
duodenal ulcer	class.Mollicutes.id.3920	MR Egger	5	0.000382383	0.00857785	0.967245	1.00038	0.983704	1.01734
duodenal ulcer	class.Negativicutes.id.2164	MR Egger	8	0.0134335	0.011244	0.277274	1.01352	0.991432	1.03611
duodenal ulcer	class.Verrucomicrobiae.id.4029	MR Egger	7	0.0017358	0.014064	0.906581	1.00174	0.974501	1.02973
duodenal ulcer	family.Acidaminococcaceae.id.2166	MR Egger	3	0.00609156	0.0147416	0.750539	1.00611	0.977456	1.0356
duodenal ulcer	family.Actinomycetaceae.id.421	MR Egger	3	0.0602352	0.0151036	0.156404	1.06209	1.03111	1.094
duodenal ulcer	family.Alcaligenaceae.id.2875	MR Egger	8	-0.00149248	0.0117569	0.903132	0.998509	0.975763	1.02178
duodenal ulcer	family.Bacteroidaceae.id.917	MR Egger	5	-0.00581312	0.0150365	0.724844	0.994204	0.965331	1.02394
duodenal ulcer	family.BacteroidalesS24.7group.id.11173	MR Egger	6	0.0269981	0.0369068	0.50501	1.02737	0.955673	1.10444
duodenal ulcer	family.Bifidobacteriaceae.id.433	MR Egger	8	-0.000116869	0.00260681	0.965696	0.999883	0.994787	1.005
duodenal ulcer	family.Christensenellaceae.id.1866	MR Egger	5	0.0274667	0.0114289	0.0955929	1.02785	1.00508	1.05113
duodenal ulcer	family.Clostridiaceae1.id.1869	MR Egger	4	-0.0199704	0.0218861	0.457842	0.980228	0.939068	1.02319
duodenal ulcer	family.ClostridialesvadinBB60group.id.11286	MR Egger	8	-0.00734629	0.0125002	0.578168	0.992681	0.968655	1.0173
duodenal ulcer	family.Coriobacteriaceae.id.811	MR Egger	6	0.00114638	0.0164726	0.947858	1.00115	0.96934	1.034
duodenal ulcer	family.Defluviitaleaceae.id.1924	MR Egger	4	0.00831144	0.00720385	0.367857	1.00835	0.994209	1.02268
duodenal ulcer	family.Desulfovibrionaceae.id.3169	MR Egger	4	0.0119416	0.0410895	0.798705	1.01201	0.933706	1.09689
duodenal ulcer	family.Erysipelotrichaceae.id.2149	MR Egger	7	0.0143905	0.00916169	0.177046	1.01449	0.99644	1.03288
duodenal ulcer	family.FamilyXI.id.1936	MR Egger	6	-0.00450539	0.00491511	0.411196	0.995505	0.98596	1.00514
duodenal ulcer	family.FamilyXIII.id.1957	MR Egger	6	0.00126668	0.0121624	0.922066	1.00127	0.977681	1.02542
duodenal ulcer	family.Lachnospiraceae.id.1987	MR Egger	10	0.0154213	0.0117945	0.227367	1.01554	0.992334	1.03929
duodenal ulcer	family.Lactobacillaceae.id.1836	MR Egger	4	-0.0109844	0.00870677	0.334307	0.989076	0.97234	1.0061
duodenal ulcer	family.Oxalobacteraceae.id.2966	MR Egger	6	-0.00066537	0.00575853	0.913581	0.999335	0.988119	1.01068
duodenal ulcer	family.Pasteurellaceae.id.3689	MR Egger	5	-0.00616552	0.00864906	0.527381	0.993853	0.977147	1.01085
duodenal ulcer	family.Peptococcaceae.id.2024	MR Egger	5	0.00822731	0.0110077	0.509063	1.00826	0.986741	1.03025
duodenal ulcer	family.Peptostreptococcaceae.id.2042	MR Egger	7	0.00596512	0.00935922	0.551932	1.00598	0.987697	1.02461
duodenal ulcer	family.Porphyromonadaceae.id.943	MR Egger	6	0.000611784	0.0178317	0.974275	1.00061	0.966245	1.0362
duodenal ulcer	family.Prevotellaceae.id.960	MR Egger	10	0.00636469	0.0109868	0.578327	1.00638	0.984945	1.02829
duodenal ulcer	family.Rhodospirillaceae.id.2717	MR Egger	5	0.0120744	0.0116085	0.374738	1.01215	0.989379	1.03544
duodenal ulcer	family.Rikenellaceae.id.967	MR Egger	8	0.0059104	0.0168475	0.737715	1.00593	0.973253	1.0397
duodenal ulcer	family.Ruminococcaceae.id.2050	MR Egger	3	0.0240154	0.0444973	0.684935	1.02431	0.938756	1.11765
duodenal ulcer	family.Streptococcaceae.id.1850	MR Egger	4	0.0459411	0.0354585	0.324483	1.04701	0.976718	1.12237
duodenal ulcer	family.Veillonellaceae.id.2172	MR Egger	11	-0.00540882	0.00983232	0.595633	0.994606	0.975622	1.01396
duodenal ulcer	family.Verrucomicrobiaceae.id.4036	MR Egger	7	0.00156222	0.0141436	0.916346	1.00156	0.97418	1.02972
duodenal ulcer	family.Victivallaceae.id.2255	MR Egger	5	-0.00268134	0.00471217	0.609154	0.997322	0.988154	1.00658
duodenal ulcer	genus..Clostridiuminnocuumgroup.id.14397	MR Egger	4	-0.0132143	0.0125096	0.401569	0.986873	0.96297	1.01137
duodenal ulcer	genus..Eubacteriumbrachygroup.id.11296	MR Egger	6	-0.0115841	0.00971586	0.299044	0.988483	0.969837	1.00749
duodenal ulcer	genus..Eubacteriumcoprostanoligenesgroup.id.11375	MR Egger	8	-0.00389604	0.0131948	0.777738	0.996112	0.970681	1.02221
duodenal ulcer	genus..Eubacteriumfissicatenagroup.id.14373	MR Egger	6	0.00489106	0.00738939	0.54422	1.0049	0.990454	1.01956
duodenal ulcer	genus..Eubacteriumhalliigroup.id.11338	MR Egger	7	0.0372881	0.0281651	0.242827	1.03799	0.982244	1.0969
duodenal ulcer	genus..Eubacteriumnodatumgroup.id.11297	MR Egger	5	-0.00393887	0.00790041	0.652347	0.996069	0.980764	1.01161
duodenal ulcer	genus..Eubacteriumoxidoreducensgroup.id.11339	MR Egger	3	0.0310028	0.0800537	0.764776	1.03149	0.881701	1.20672
duodenal ulcer	genus..Eubacteriumrectalegroup.id.14374	MR Egger	5	0.00681193	0.0279735	0.823309	1.00684	0.953118	1.06358
duodenal ulcer	genus..Eubacteriumruminantiumgroup.id.11340	MR Egger	11	0.00338577	0.00636909	0.607876	1.00339	0.990944	1.016
duodenal ulcer	genus..Eubacteriumventriosumgroup.id.11341	MR Egger	6	-0.00623934	0.00939769	0.543053	0.99378	0.975643	1.01225
duodenal ulcer	genus..Eubacteriumxylanophilumgroup.id.14375	MR Egger	4	-0.0241912	0.0161616	0.273117	0.976099	0.945664	1.00751
duodenal ulcer	genus..Ruminococcusgauvreauiigroup.id.11342	MR Egger	7	0.0130861	0.0145314	0.40911	1.01317	0.984722	1.04244
duodenal ulcer	genus..Ruminococcusgnavusgroup.id.14376	MR Egger	5	-0.00451173	0.0222656	0.852386	0.995498	0.952989	1.0399
duodenal ulcer	genus..Ruminococcustorquesgroup.id.14377	MR Egger	5	-0.0514967	0.0169746	0.0561438	0.949807	0.918726	0.981939
duodenal ulcer	genus.Adlercreutzia.id.812	MR Egger	4	0.00481477	0.0143848	0.769686	1.00483	0.976892	1.03356
duodenal ulcer	genus.Akkermansia.id.4037	MR Egger	7	0.000797656	0.0141458	0.957217	1.0008	0.973431	1.02893
duodenal ulcer	genus.Alistipes.id.968	MR Egger	8	-0.0194912	0.0179131	0.318316	0.980697	0.946863	1.01574
duodenal ulcer	genus.Allisonella.id.2174	MR Egger	6	-0.000937414	0.00293194	0.76518	0.999063	0.993338	1.00482
duodenal ulcer	genus.Alloprevotella.id.961	MR Egger	5	0.00261898	0.0114045	0.833135	1.00262	0.98046	1.02529
duodenal ulcer	genus.Anaerofilum.id.2053	MR Egger	6	-0.00442246	0.0077392	0.598281	0.995587	0.980599	1.0108
duodenal ulcer	genus.Anaerostipes.id.1991	MR Egger	7	-0.0204236	0.0130036	0.177073	0.979784	0.955127	1.00508
duodenal ulcer	genus.Anaerotruncus.id.2054	MR Egger	7	0.016911	0.0210513	0.458259	1.01705	0.975945	1.0599
duodenal ulcer	genus.Bacteroides.id.918	MR Egger	5	-0.00581312	0.0150365	0.724844	0.994204	0.965331	1.02394
duodenal ulcer	genus.Barnesiella.id.944	MR Egger	5	-0.0129568	0.0103108	0.297831	0.987127	0.967378	1.00728
duodenal ulcer	genus.Bifidobacterium.id.436	MR Egger	8	0.000864482	0.00399986	0.836048	1.00086	0.993049	1.00874
duodenal ulcer	genus.Bilophila.id.3170	MR Egger	5	0.0019012	0.0161218	0.913577	1.0019	0.970739	1.03407
duodenal ulcer	genus.Blautia.id.1992	MR Egger	5	0.0216035	0.0120923	0.171982	1.02184	0.997905	1.04635
duodenal ulcer	genus.Butyricicoccus.id.2055	MR Egger	3	0.0548459	0.0293059	0.312411	1.05638	0.99741	1.11883
duodenal ulcer	genus.Butyricimonas.id.945	MR Egger	6	0.0052109	0.0109992	0.660375	1.00522	0.983785	1.02713
duodenal ulcer	genus.Butyrivibrio.id.1993	MR Egger	9	-0.000335457	0.00556001	0.953576	0.999665	0.98883	1.01062
duodenal ulcer	genus.CandidatusSoleaferrea.id.11350	MR Egger	10	0.0026584	0.00554724	0.644601	1.00266	0.991819	1.01362
duodenal ulcer	genus.Catenibacterium.id.2153	MR Egger	4	-0.0031186	0.00781318	0.728372	0.996886	0.981736	1.01227
duodenal ulcer	genus.ChristensenellaceaeR.7group.id.11283	MR Egger	3	-0.000162031	0.0379772	0.997284	0.999838	0.928117	1.0771
duodenal ulcer	genus.Collinsella.id.815	MR Egger	3	-0.665062	0.743165	0.535272	0.514242	0.119832	2.2068
duodenal ulcer	genus.Coprobacter.id.949	MR Egger	6	-0.00816991	0.00980752	0.45168	0.991863	0.972979	1.01111
duodenal ulcer	genus.Coprococcus1.id.11301	MR Egger	7	-0.00463512	0.0103293	0.672401	0.995376	0.975426	1.01573
duodenal ulcer	genus.Coprococcus2.id.11302	MR Egger	7	0.010727	0.00871327	0.273027	1.01078	0.993669	1.0282
duodenal ulcer	genus.Coprococcus3.id.11303	MR Egger	7	0.000437876	0.0110439	0.969908	1.00044	0.979015	1.02233
duodenal ulcer	genus.DefluviitaleaceaeUCG011.id.11287	MR Egger	4	0.00976811	0.00836363	0.363228	1.00982	0.993397	1.02651
duodenal ulcer	genus.Desulfovibrio.id.3173	MR Egger	4	-0.00742849	0.0185077	0.726969	0.992599	0.957238	1.02927
duodenal ulcer	genus.Dialister.id.2183	MR Egger	8	-0.0115299	0.0120683	0.376272	0.988536	0.965428	1.0122
duodenal ulcer	genus.Dorea.id.1997	MR Egger	5	0.0135398	0.019513	0.537656	1.01363	0.975597	1.05315
duodenal ulcer	genus.Eggerthella.id.819	MR Egger	8	-0.0126003	0.00648687	0.100103	0.987479	0.975003	1.00011
duodenal ulcer	genus.Eisenbergiella.id.11304	MR Egger	8	-0.00661927	0.010792	0.56216	0.993403	0.97261	1.01464
duodenal ulcer	genus.Erysipelatoclostridium.id.11381	MR Egger	10	0.0023775	0.00713695	0.747602	1.00238	0.988456	1.0165
duodenal ulcer	genus.ErysipelotrichaceaeUCG003.id.11384	MR Egger	3	-0.06492	0.0606877	0.478557	0.937142	0.832046	1.05551
duodenal ulcer	genus.Escherichia.Shigella.id.3504	MR Egger	6	0.0213643	0.0160978	0.255143	1.02159	0.989864	1.05434
duodenal ulcer	genus.FamilyXIIIAD3011group.id.11293	MR Egger	3	-0.0874243	0.04579	0.307157	0.916288	0.837635	1.00233
duodenal ulcer	genus.FamilyXIIIUCG001.id.11294	MR Egger	3	-0.0610049	0.037037	0.347362	0.940819	0.874942	1.01166
duodenal ulcer	genus.Flavonifractor.id.2059	MR Egger	3	0.00572178	0.0329233	0.890455	1.00574	0.942888	1.07278
duodenal ulcer	genus.Fusicatenibacter.id.11305	MR Egger	8	0.00985121	0.00926813	0.328718	1.0099	0.99172	1.02841
duodenal ulcer	genus.Gordonibacter.id.821	MR Egger	3	-0.0101052	0.00734199	0.400004	0.989946	0.975802	1.00429
duodenal ulcer	genus.Haemophilus.id.3698	MR Egger	3	-0.00387784	0.00833324	0.722725	0.99613	0.979992	1.01253
duodenal ulcer	genus.Holdemanella.id.11393	MR Egger	6	0.000529464	0.0137185	0.971063	1.00053	0.973986	1.0278
duodenal ulcer	genus.Holdemania.id.2157	MR Egger	8	0.00147801	0.00682284	0.835677	1.00148	0.988176	1.01496
duodenal ulcer	genus.Howardella.id.2000	MR Egger	3	-0.00377378	0.00910274	0.749803	0.996233	0.978617	1.01417
duodenal ulcer	genus.Intestinibacter.id.11345	MR Egger	7	-0.0126181	0.0122546	0.350379	0.987461	0.964026	1.01147
duodenal ulcer	genus.Intestinimonas.id.2062	MR Egger	7	-0.0101144	0.015509	0.543084	0.989937	0.960298	1.02049
duodenal ulcer	genus.Lachnoclostridium.id.11308	MR Egger	5	-0.0285055	0.0198291	0.246118	0.971897	0.934849	1.01041
duodenal ulcer	genus.Lachnospira.id.2004	MR Egger	4	0.0134551	0.0183943	0.540582	1.01355	0.977656	1.05075
duodenal ulcer	genus.LachnospiraceaeFCS020group.id.11314	MR Egger	8	-0.00333521	0.0106847	0.765491	0.99667	0.976015	1.01776
duodenal ulcer	genus.LachnospiraceaeNC2004group.id.11316	MR Egger	4	-0.00807379	0.00955143	0.486947	0.991959	0.973561	1.0107
duodenal ulcer	genus.LachnospiraceaeNK4A136group.id.11319	MR Egger	9	-0.00509702	0.0158471	0.757118	0.994916	0.964489	1.0263
duodenal ulcer	genus.LachnospiraceaeUCG001.id.11321	MR Egger	7	0.00389044	0.00951966	0.699693	1.0039	0.98534	1.02281
duodenal ulcer	genus.LachnospiraceaeUCG004.id.11324	MR Egger	8	0.0172813	0.0195332	0.41036	1.01743	0.979215	1.05714
duodenal ulcer	genus.LachnospiraceaeUCG008.id.11328	MR Egger	6	-0.000826947	0.00754009	0.91795	0.999173	0.984516	1.01405
duodenal ulcer	genus.LachnospiraceaeUCG010.id.11330	MR Egger	4	-0.000670228	0.0160405	0.970467	0.99933	0.9684	1.03125
duodenal ulcer	genus.Lactobacillus.id.1837	MR Egger	6	-0.00653737	0.00600772	0.337698	0.993484	0.981854	1.00525
duodenal ulcer	genus.Lactococcus.id.1851	MR Egger	5	0.00562231	0.00755579	0.510795	1.00564	0.990855	1.02064
duodenal ulcer	genus.Marvinbryantia.id.2005	MR Egger	3	-0.020985	0.046217	0.72866	0.979234	0.894429	1.07208
duodenal ulcer	genus.Odoribacter.id.952	MR Egger	3	0.0369544	0.0644083	0.668387	1.03765	0.914584	1.17727
duodenal ulcer	genus.Olsenella.id.822	MR Egger	8	-0.00474384	0.00498088	0.377664	0.995267	0.985598	1.00503
duodenal ulcer	genus.Oscillibacter.id.2063	MR Egger	7	-0.0112858	0.0121822	0.396743	0.988778	0.965448	1.01267
duodenal ulcer	genus.Oscillospira.id.2064	MR Egger	3	0.0138318	0.0204234	0.621024	1.01393	0.974142	1.05534
duodenal ulcer	genus.Oxalobacter.id.2978	MR Egger	3	0.00675639	0.0139967	0.713697	1.00678	0.979535	1.03478
duodenal ulcer	class.Actinobacteria.id.419	WM	10	0.000594083	0.00100991	0.556363	1.00059	0.998616	1.00258
duodenal ulcer	class.Alphaproteobacteria.id.2379	WM	3	0.000751259	0.00155257	0.62847	1.00075	0.997711	1.0038
duodenal ulcer	class.Bacilli.id.1673	WM	8	0.000421299	0.00122539	0.730991	1.00042	0.998021	1.00283
duodenal ulcer	class.Bacteroidia.id.912	WM	5	-0.00103844	0.0015662	0.507313	0.998962	0.9959	1.00203
duodenal ulcer	class.Betaproteobacteria.id.2867	WM	7	-0.000127411	0.00144097	0.929543	0.999873	0.997053	1.0027
duodenal ulcer	class.Clostridia.id.1859	WM	6	0.000482717	0.00144853	0.738948	1.00048	0.997646	1.00333
duodenal ulcer	class.Coriobacteriia.id.809	WM	6	0.000624573	0.0014969	0.6765	1.00062	0.997693	1.00356
duodenal ulcer	class.Deltaproteobacteria.id.3087	WM	6	0.00108678	0.00120387	0.366664	1.00109	0.998728	1.00345
duodenal ulcer	class.Erysipelotrichia.id.2147	WM	7	-0.000640617	0.0013534	0.635971	0.99936	0.996712	1.00201
duodenal ulcer	class.Melainabacteria.id.1589	WM	5	0.000870738	0.000868683	0.316167	1.00087	0.999168	1.00258
duodenal ulcer	class.Mollicutes.id.3920	WM	5	-0.00192777	0.00113451	0.0892792	0.998074	0.995857	1.0003
duodenal ulcer	class.Negativicutes.id.2164	WM	8	-0.000556396	0.00137454	0.685635	0.999444	0.996755	1.00214
duodenal ulcer	class.Verrucomicrobiae.id.4029	WM	7	0.000399831	0.00116138	0.730642	1.0004	0.998125	1.00268
duodenal ulcer	family.Acidaminococcaceae.id.2166	WM	3	0.000270454	0.00152679	0.859399	1.00027	0.997282	1.00327
duodenal ulcer	family.Actinomycetaceae.id.421	WM	3	-0.00120876	0.00152136	0.42689	0.998792	0.995818	1.00177
duodenal ulcer	family.Alcaligenaceae.id.2875	WM	8	-0.000924143	0.00119129	0.437897	0.999076	0.996746	1.00141
duodenal ulcer	family.Bacteroidaceae.id.917	WM	5	-0.000721687	0.00147178	0.623887	0.999279	0.9964	1.00217
duodenal ulcer	family.BacteroidalesS24.7group.id.11173	WM	6	0.000307403	0.000901958	0.733241	1.00031	0.998541	1.00208
duodenal ulcer	family.Bifidobacteriaceae.id.433	WM	8	0.000182473	0.00100692	0.856196	1.00018	0.998211	1.00216
duodenal ulcer	family.Christensenellaceae.id.1866	WM	5	-0.00183129	0.00179347	0.307213	0.99817	0.994668	1.00169
duodenal ulcer	family.Clostridiaceae1.id.1869	WM	4	-0.00019208	0.00154222	0.900881	0.999808	0.99679	1.00283
duodenal ulcer	family.ClostridialesvadinBB60group.id.11286	WM	8	-4.241e-05	0.00100387	0.966302	0.999958	0.997992	1.00193
duodenal ulcer	family.Coriobacteriaceae.id.811	WM	6	0.000624573	0.00143057	0.662408	1.00062	0.997823	1.00343
duodenal ulcer	family.Defluviitaleaceae.id.1924	WM	4	-0.00105336	0.00110065	0.338549	0.998947	0.996795	1.0011
duodenal ulcer	family.Desulfovibrionaceae.id.3169	WM	4	0.000689201	0.00143057	0.629971	1.00069	0.997888	1.0035
duodenal ulcer	family.Erysipelotrichaceae.id.2149	WM	7	-0.000640617	0.00141782	0.65139	0.99936	0.996586	1.00214
duodenal ulcer	family.FamilyXI.id.1936	WM	6	0.000159889	0.000611373	0.793688	1.00016	0.998962	1.00136
duodenal ulcer	family.FamilyXIII.id.1957	WM	6	-0.000808727	0.00137388	0.5561	0.999192	0.996505	1.00189
duodenal ulcer	family.Lachnospiraceae.id.1987	WM	10	0.00100432	0.00109894	0.360771	1.001	0.998851	1.00316
duodenal ulcer	family.Lactobacillaceae.id.1836	WM	4	-0.000675458	0.00102445	0.509678	0.999325	0.99732	1.00133
duodenal ulcer	family.Oxalobacteraceae.id.2966	WM	6	2.07885e-05	0.000679818	0.975605	1.00002	0.998689	1.00135
duodenal ulcer	family.Pasteurellaceae.id.3689	WM	5	0.000283977	0.00113813	0.802965	1.00028	0.998055	1.00252
duodenal ulcer	family.Peptococcaceae.id.2024	WM	5	4.42013e-05	0.00120737	0.970796	1.00004	0.99768	1.00241
duodenal ulcer	family.Peptostreptococcaceae.id.2042	WM	7	-0.000400637	0.00119147	0.73668	0.999599	0.997268	1.00194
duodenal ulcer	family.Porphyromonadaceae.id.943	WM	6	0.00123898	0.00153387	0.419235	1.00124	0.998234	1.00425
duodenal ulcer	family.Prevotellaceae.id.960	WM	10	-0.00103403	0.00111066	0.351851	0.998967	0.996794	1.00114
duodenal ulcer	family.Rhodospirillaceae.id.2717	WM	5	0.00133768	0.00108218	0.21642	1.00134	0.999217	1.00346
duodenal ulcer	family.Rikenellaceae.id.967	WM	8	0.000761127	0.00111532	0.494968	1.00076	0.998576	1.00295
duodenal ulcer	family.Ruminococcaceae.id.2050	WM	3	-0.00107003	0.00203849	0.599643	0.998931	0.994947	1.00293
duodenal ulcer	family.Streptococcaceae.id.1850	WM	4	-0.0010249	0.00165361	0.535391	0.998976	0.995743	1.00222
duodenal ulcer	family.Veillonellaceae.id.2172	WM	11	-0.000657221	0.00106014	0.535298	0.999343	0.997269	1.00142
duodenal ulcer	family.Verrucomicrobiaceae.id.4036	WM	7	0.000398664	0.0011409	0.726767	1.0004	0.998164	1.00264
duodenal ulcer	family.Victivallaceae.id.2255	WM	5	-0.000385616	0.000695807	0.579442	0.999614	0.998252	1.00098
duodenal ulcer	genus..Clostridiuminnocuumgroup.id.14397	WM	4	0.00117592	0.000857385	0.170213	1.00118	0.999496	1.00286
duodenal ulcer	genus..Eubacteriumbrachygroup.id.11296	WM	6	0.000500754	0.000668021	0.453491	1.0005	0.999192	1.00181
duodenal ulcer	genus..Eubacteriumcoprostanoligenesgroup.id.11375	WM	8	0.00125286	0.00129909	0.334838	1.00125	0.998707	1.00381
duodenal ulcer	genus..Eubacteriumfissicatenagroup.id.14373	WM	6	0.000419106	0.000707256	0.553462	1.00042	0.999033	1.00181
duodenal ulcer	genus..Eubacteriumhalliigroup.id.11338	WM	7	-0.0011325	0.00138511	0.413571	0.998868	0.99616	1.00158
duodenal ulcer	genus..Eubacteriumnodatumgroup.id.11297	WM	5	0.000628304	0.000688277	0.361313	1.00063	0.99928	1.00198
duodenal ulcer	genus..Eubacteriumoxidoreducensgroup.id.11339	WM	3	0.000966801	0.00113538	0.394479	1.00097	0.998742	1.0032
duodenal ulcer	genus..Eubacteriumrectalegroup.id.14374	WM	5	8.88507e-06	0.00160397	0.99558	1.00001	0.99687	1.00316
duodenal ulcer	genus..Eubacteriumruminantiumgroup.id.11340	WM	11	0.000373592	0.000790031	0.636297	1.00037	0.998826	1.00192
duodenal ulcer	genus..Eubacteriumventriosumgroup.id.11341	WM	6	0.000709503	0.00121714	0.559943	1.00071	0.998325	1.0031
duodenal ulcer	genus..Eubacteriumxylanophilumgroup.id.14375	WM	4	-0.000744837	0.00143363	0.60338	0.999255	0.996452	1.00207
duodenal ulcer	genus..Ruminococcusgauvreauiigroup.id.11342	WM	7	-0.000136077	0.00110735	0.902198	0.999864	0.997696	1.00204
duodenal ulcer	genus..Ruminococcusgnavusgroup.id.14376	WM	5	0.00104296	0.0008974	0.245155	1.00104	0.999284	1.00281
duodenal ulcer	genus..Ruminococcustorquesgroup.id.14377	WM	5	-0.00256917	0.00214315	0.230613	0.997434	0.993253	1.00163
duodenal ulcer	genus.Adlercreutzia.id.812	WM	4	0.00156671	0.00104898	0.135292	1.00157	0.999511	1.00363
duodenal ulcer	genus.Akkermansia.id.4037	WM	7	0.000395739	0.00115374	0.731596	1.0004	0.998136	1.00266
duodenal ulcer	genus.Alistipes.id.968	WM	8	-0.00131628	0.00128948	0.307359	0.998685	0.996164	1.00121
duodenal ulcer	genus.Allisonella.id.2174	WM	6	0.000278784	0.000573975	0.627175	1.00028	0.999154	1.0014
duodenal ulcer	genus.Alloprevotella.id.961	WM	5	0.00127573	0.000736113	0.083084	1.00128	0.999833	1.00272
duodenal ulcer	genus.Anaerofilum.id.2053	WM	6	-0.000516765	0.000710861	0.467253	0.999483	0.998092	1.00088
duodenal ulcer	genus.Anaerostipes.id.1991	WM	7	0.00157316	0.00136451	0.248949	1.00157	0.998899	1.00426
duodenal ulcer	genus.Anaerotruncus.id.2054	WM	7	0.000447746	0.0015133	0.767326	1.00045	0.997485	1.00342
duodenal ulcer	genus.Bacteroides.id.918	WM	5	-0.000721687	0.00152506	0.636057	0.999279	0.996296	1.00227
duodenal ulcer	genus.Barnesiella.id.944	WM	5	0.000368873	0.00139475	0.791416	1.00037	0.997638	1.00311
duodenal ulcer	genus.Bifidobacterium.id.436	WM	8	0.000348564	0.00104231	0.738065	1.00035	0.998307	1.00239
duodenal ulcer	genus.Bilophila.id.3170	WM	5	0.00144046	0.00134251	0.283286	1.00144	0.99881	1.00408
duodenal ulcer	genus.Blautia.id.1992	WM	5	-0.000221572	0.00162815	0.891751	0.999778	0.996593	1.00297
duodenal ulcer	genus.Butyricicoccus.id.2055	WM	3	0.00180122	0.00216604	0.405648	1.0018	0.997559	1.00606
duodenal ulcer	genus.Butyricimonas.id.945	WM	6	0.00184379	0.0011808	0.118412	1.00185	0.99953	1.00417
duodenal ulcer	genus.Butyrivibrio.id.1993	WM	9	0.000451337	0.000512999	0.378967	1.00045	0.999446	1.00146
duodenal ulcer	genus.CandidatusSoleaferrea.id.11350	WM	10	0.000139526	0.000658231	0.832129	1.00014	0.99885	1.00143
duodenal ulcer	genus.Catenibacterium.id.2153	WM	4	-0.000625558	0.000736112	0.395428	0.999375	0.997934	1.00082
duodenal ulcer	genus.ChristensenellaceaeR.7group.id.11283	WM	3	7.35676e-05	0.00186696	0.968567	1.00007	0.996421	1.00374
duodenal ulcer	genus.Collinsella.id.815	WM	3	-0.00192303	0.00198128	0.331748	0.998079	0.99421	1.00196
duodenal ulcer	genus.Coprobacter.id.949	WM	6	-0.000701892	0.000915274	0.443162	0.999298	0.997507	1.00109
duodenal ulcer	genus.Coprococcus1.id.11301	WM	7	0.000345767	0.00129941	0.790165	1.00035	0.997801	1.0029
duodenal ulcer	genus.Coprococcus2.id.11302	WM	7	0.000854237	0.00111864	0.445081	1.00085	0.998663	1.00305
duodenal ulcer	genus.Coprococcus3.id.11303	WM	7	0.000506485	0.00124505	0.684157	1.00051	0.998068	1.00295
duodenal ulcer	genus.DefluviitaleaceaeUCG011.id.11287	WM	4	-0.000242781	0.00107599	0.821485	0.999757	0.997651	1.00187
duodenal ulcer	genus.Desulfovibrio.id.3173	WM	4	-0.000344288	0.00126467	0.785441	0.999656	0.997181	1.00214
duodenal ulcer	genus.Dialister.id.2183	WM	8	0.00151579	0.0011068	0.170836	1.00152	0.999347	1.00369
duodenal ulcer	genus.Dorea.id.1997	WM	5	0.000933105	0.00157542	0.553657	1.00093	0.997848	1.00403
duodenal ulcer	genus.Eggerthella.id.819	WM	8	-0.000360918	0.000667514	0.588722	0.999639	0.998332	1.00095
duodenal ulcer	genus.Eisenbergiella.id.11304	WM	8	0.000321282	0.00072959	0.659677	1.00032	0.998892	1.00175
duodenal ulcer	genus.Erysipelatoclostridium.id.11381	WM	10	0.000362318	0.000828911	0.662038	1.00036	0.998738	1.00199
duodenal ulcer	genus.ErysipelotrichaceaeUCG003.id.11384	WM	3	0.000256625	0.00171684	0.881179	1.00026	0.996896	1.00363
duodenal ulcer	genus.Escherichia.Shigella.id.3504	WM	6	0.00151174	0.00126175	0.230867	1.00151	0.999039	1.00399
duodenal ulcer	genus.FamilyXIIIAD3011group.id.11293	WM	3	-0.00112985	0.00195902	0.564115	0.998871	0.995043	1.00271
duodenal ulcer	genus.FamilyXIIIUCG001.id.11294	WM	3	0.000419565	0.00177346	0.812983	1.00042	0.996948	1.0039
duodenal ulcer	genus.Flavonifractor.id.2059	WM	3	-0.00122455	0.00152612	0.422327	0.998776	0.995793	1.00177
duodenal ulcer	genus.Fusicatenibacter.id.11305	WM	8	0.000962187	0.00130904	0.462318	1.00096	0.998398	1.00353
duodenal ulcer	genus.Gordonibacter.id.821	WM	3	0.00019206	0.000899883	0.830993	1.00019	0.99843	1.00196
duodenal ulcer	genus.Haemophilus.id.3698	WM	3	0.000212896	0.00123641	0.863289	1.00021	0.997792	1.00264
duodenal ulcer	genus.Holdemanella.id.11393	WM	6	-4.09453e-06	0.000926822	0.996475	0.999996	0.998181	1.00181
duodenal ulcer	genus.Holdemania.id.2157	WM	8	0.000565472	0.000953421	0.553116	1.00057	0.998698	1.00244
duodenal ulcer	genus.Howardella.id.2000	WM	3	0.000645767	0.000880744	0.463433	1.00065	0.99892	1.00237
duodenal ulcer	genus.Intestinibacter.id.11345	WM	7	-0.0025936	0.00128687	0.0438598	0.99741	0.994897	0.999929
duodenal ulcer	genus.Intestinimonas.id.2062	WM	7	0.00136321	0.00125678	0.278063	1.00136	0.998901	1.00383
duodenal ulcer	genus.Lachnoclostridium.id.11308	WM	5	-0.000160431	0.00162452	0.921332	0.99984	0.996661	1.00303
duodenal ulcer	genus.Lachnospira.id.2004	WM	4	-0.000358641	0.00148212	0.808796	0.999641	0.996742	1.00255
duodenal ulcer	genus.LachnospiraceaeFCS020group.id.11314	WM	8	0.000812294	0.00106653	0.446284	1.00081	0.998723	1.00291
duodenal ulcer	genus.LachnospiraceaeNC2004group.id.11316	WM	4	-0.000153687	0.000942589	0.870481	0.999846	0.998001	1.0017
duodenal ulcer	genus.LachnospiraceaeNK4A136group.id.11319	WM	9	-0.00192383	0.00121121	0.112206	0.998078	0.995711	1.00045
duodenal ulcer	genus.LachnospiraceaeUCG001.id.11321	WM	7	-0.000601135	0.000969575	0.535259	0.999399	0.997502	1.0013
duodenal ulcer	genus.LachnospiraceaeUCG004.id.11324	WM	8	-9.91409e-05	0.00121347	0.934885	0.999901	0.997526	1.00228
duodenal ulcer	genus.LachnospiraceaeUCG008.id.11328	WM	6	0.000269807	0.00077976	0.729333	1.00027	0.998742	1.0018
duodenal ulcer	genus.LachnospiraceaeUCG010.id.11330	WM	4	-0.00169703	0.00136158	0.212629	0.998304	0.995644	1.00097
duodenal ulcer	genus.Lactobacillus.id.1837	WM	6	-0.00102651	0.000807801	0.203818	0.998974	0.997394	1.00056
duodenal ulcer	genus.Lactococcus.id.1851	WM	5	0.000905756	0.000783406	0.247609	1.00091	0.99937	1.00244
duodenal ulcer	genus.Marvinbryantia.id.2005	WM	3	0.000720178	0.00151967	0.635567	1.00072	0.997744	1.00371
duodenal ulcer	genus.Odoribacter.id.952	WM	3	-0.00028781	0.00175756	0.869924	0.999712	0.996274	1.00316
duodenal ulcer	genus.Olsenella.id.822	WM	8	8.41212e-05	0.000586773	0.886004	1.00008	0.998935	1.00123
duodenal ulcer	genus.Oscillibacter.id.2063	WM	7	-0.00134704	0.000947968	0.155323	0.998654	0.9968	1.00051
duodenal ulcer	genus.Oscillospira.id.2064	WM	3	0.00124047	0.00153727	0.419707	1.00124	0.998229	1.00426
duodenal ulcer	genus.Oxalobacter.id.2978	WM	3	-0.000125655	0.000823097	0.878666	0.999874	0.998263	1.00149
duodenal ulcer	class.Actinobacteria.id.419	WS	10	0.000710854	0.00121652	0.573351	1.00071	0.998328	1.0031
duodenal ulcer	class.Alphaproteobacteria.id.2379	WS	3	0.000229954	0.00177565	0.908808	1.00023	0.996755	1.00372
duodenal ulcer	class.Bacilli.id.1673	WS	8	0.000824494	0.00187996	0.67419	1.00082	0.997144	1.00452
duodenal ulcer	class.Bacteroidia.id.912	WS	5	-0.00138579	0.00208752	0.543098	0.998615	0.994538	1.00271
duodenal ulcer	class.Betaproteobacteria.id.2867	WS	7	0.00153972	0.00231636	0.530935	1.00154	0.997004	1.0061
duodenal ulcer	class.Clostridia.id.1859	WS	6	0.00109101	0.00192837	0.595996	1.00109	0.997315	1.00488
duodenal ulcer	class.Coriobacteriia.id.809	WS	6	0.00173402	0.0023791	0.498782	1.00174	0.997075	1.00642
duodenal ulcer	class.Deltaproteobacteria.id.3087	WS	6	0.0013749	0.0017135	0.458748	1.00138	0.998018	1.00474
duodenal ulcer	class.Erysipelotrichia.id.2147	WS	7	0.00128182	0.00277641	0.660574	1.00128	0.995849	1.00675
duodenal ulcer	class.Melainabacteria.id.1589	WS	5	0.00111022	0.00117049	0.396581	1.00111	0.998817	1.00341
duodenal ulcer	class.Mollicutes.id.3920	WS	5	-0.0021493	0.00140057	0.199674	0.997853	0.995118	1.0006
duodenal ulcer	class.Negativicutes.id.2164	WS	8	-0.0018135	0.0027667	0.533104	0.998188	0.99279	1.00362
duodenal ulcer	class.Verrucomicrobiae.id.4029	WS	7	0.00073487	0.00175198	0.68949	1.00074	0.997305	1.00418
duodenal ulcer	family.Acidaminococcaceae.id.2166	WS	3	0.000146966	0.00170445	0.939143	1.00015	0.996811	1.00349
duodenal ulcer	family.Actinomycetaceae.id.421	WS	3	-0.00168008	0.00136317	0.342994	0.998321	0.995658	1.00099
duodenal ulcer	family.Alcaligenaceae.id.2875	WS	8	-0.00115669	0.00172555	0.524137	0.998844	0.995472	1.00223
duodenal ulcer	family.Bacteroidaceae.id.917	WS	5	-0.000369226	0.00189213	0.854797	0.999631	0.99593	1.00334
duodenal ulcer	family.BacteroidalesS24.7group.id.11173	WS	6	0.00165417	0.00168159	0.370441	1.00166	0.99836	1.00496
duodenal ulcer	family.Bifidobacteriaceae.id.433	WS	8	0.000147383	0.0012092	0.906416	1.00015	0.99778	1.00252
duodenal ulcer	family.Christensenellaceae.id.1866	WS	5	-0.00278016	0.00232149	0.297195	0.997224	0.992697	1.00177
duodenal ulcer	family.Clostridiaceae1.id.1869	WS	4	0.000422845	0.00209103	0.852683	1.00042	0.996331	1.00453
duodenal ulcer	family.ClostridialesvadinBB60group.id.11286	WS	8	-2.21802e-05	0.00152354	0.988791	0.999978	0.996996	1.00297
duodenal ulcer	family.Coriobacteriaceae.id.811	WS	6	0.00173402	0.00243116	0.507589	1.00174	0.996974	1.00652
duodenal ulcer	family.Defluviitaleaceae.id.1924	WS	4	-0.00146799	0.00150793	0.4021	0.998533	0.995586	1.00149
duodenal ulcer	family.Desulfovibrionaceae.id.3169	WS	4	-8.79713e-05	0.00206569	0.968707	0.999912	0.995872	1.00397
duodenal ulcer	family.Erysipelotrichaceae.id.2149	WS	7	0.00128182	0.00250466	0.627093	1.00128	0.996379	1.00621
duodenal ulcer	family.FamilyXI.id.1936	WS	6	-5.04442e-05	0.000876852	0.956352	0.99995	0.998232	1.00167
duodenal ulcer	family.FamilyXIII.id.1957	WS	6	-0.000978108	0.00202135	0.648914	0.999022	0.995072	1.00299
duodenal ulcer	family.Lachnospiraceae.id.1987	WS	10	0.000638737	0.00185918	0.739068	1.00064	0.996999	1.00429
duodenal ulcer	family.Lactobacillaceae.id.1836	WS	4	-0.000510205	0.00136134	0.732748	0.99949	0.996827	1.00216
duodenal ulcer	family.Oxalobacteraceae.id.2966	WS	6	0.000129348	0.000946565	0.896639	1.00013	0.998276	1.00199
duodenal ulcer	family.Pasteurellaceae.id.3689	WS	5	0.000180645	0.00144678	0.906658	1.00018	0.997348	1.00302
duodenal ulcer	family.Peptococcaceae.id.2024	WS	5	0.000656037	0.0016666	0.713929	1.00066	0.997393	1.00393
duodenal ulcer	family.Peptostreptococcaceae.id.2042	WS	7	0.000622637	0.00174816	0.733904	1.00062	0.9972	1.00406
duodenal ulcer	family.Porphyromonadaceae.id.943	WS	6	0.000606469	0.00205436	0.779699	1.00061	0.996586	1.00464
duodenal ulcer	family.Prevotellaceae.id.960	WS	10	-1.54362e-05	0.00210383	0.994306	0.999985	0.99587	1.00412
duodenal ulcer	family.Rhodospirillaceae.id.2717	WS	5	0.00149807	0.00130713	0.315664	1.0015	0.998937	1.00407
duodenal ulcer	family.Rikenellaceae.id.967	WS	8	0.0011901	0.0017237	0.512156	1.00119	0.997814	1.00458
duodenal ulcer	family.Ruminococcaceae.id.2050	WS	3	-0.00108992	0.00248921	0.704238	0.998911	0.994049	1.0038
duodenal ulcer	family.Streptococcaceae.id.1850	WS	4	0.00121689	0.00288906	0.701961	1.00122	0.995564	1.0069
duodenal ulcer	family.Veillonellaceae.id.2172	WS	11	-0.00154453	0.00169097	0.382527	0.998457	0.995153	1.00177
duodenal ulcer	family.Verrucomicrobiaceae.id.4036	WS	7	0.000706104	0.00171112	0.694198	1.00071	0.997356	1.00407
duodenal ulcer	family.Victivallaceae.id.2255	WS	5	-0.000483936	0.000860107	0.603714	0.999516	0.997833	1.0012
duodenal ulcer	genus..Clostridiuminnocuumgroup.id.14397	WS	4	0.00126669	0.0011863	0.36392	1.00127	0.998942	1.0036
duodenal ulcer	genus..Eubacteriumbrachygroup.id.11296	WS	6	0.000248371	0.00100717	0.81502	1.00025	0.998276	1.00222
duodenal ulcer	genus..Eubacteriumcoprostanoligenesgroup.id.11375	WS	8	0.00187791	0.00196519	0.371109	1.00188	0.998028	1.00575
duodenal ulcer	genus..Eubacteriumfissicatenagroup.id.14373	WS	6	0.00072354	0.000889338	0.452876	1.00072	0.998981	1.00247
duodenal ulcer	genus..Eubacteriumhalliigroup.id.11338	WS	7	-0.00107739	0.00185693	0.582897	0.998923	0.995294	1.00257
duodenal ulcer	genus..Eubacteriumnodatumgroup.id.11297	WS	5	0.000653068	0.000859976	0.489904	1.00065	0.998968	1.00234
duodenal ulcer	genus..Eubacteriumoxidoreducensgroup.id.11339	WS	3	0.000563124	0.00156463	0.753368	1.00056	0.9975	1.00364
duodenal ulcer	genus..Eubacteriumrectalegroup.id.14374	WS	5	0.000477647	0.00209255	0.830638	1.00048	0.996383	1.00459
duodenal ulcer	genus..Eubacteriumruminantiumgroup.id.11340	WS	11	-0.000172621	0.00139806	0.904179	0.999827	0.997091	1.00257
duodenal ulcer	genus..Eubacteriumventriosumgroup.id.11341	WS	6	0.000715628	0.00179449	0.706508	1.00072	0.997202	1.00424
duodenal ulcer	genus..Eubacteriumxylanophilumgroup.id.14375	WS	4	-0.00106833	0.00171141	0.576719	0.998932	0.995587	1.00229
duodenal ulcer	genus..Ruminococcusgauvreauiigroup.id.11342	WS	7	-0.000288353	0.00150095	0.85399	0.999712	0.996775	1.00266
duodenal ulcer	genus..Ruminococcusgnavusgroup.id.14376	WS	5	0.000731193	0.00118226	0.569746	1.00073	0.998415	1.00305
duodenal ulcer	genus..Ruminococcustorquesgroup.id.14377	WS	5	-0.000150251	0.00286922	0.960748	0.99985	0.994243	1.00549
duodenal ulcer	genus.Adlercreutzia.id.812	WS	4	0.00143447	0.00149639	0.408469	1.00144	0.998503	1.00438
duodenal ulcer	genus.Akkermansia.id.4037	WS	7	0.000714901	0.00181097	0.706669	1.00072	0.997169	1.00427
duodenal ulcer	genus.Alistipes.id.968	WS	8	-0.00282588	0.00224479	0.248437	0.997178	0.9928	1.00158
duodenal ulcer	genus.Allisonella.id.2174	WS	6	7.02472e-05	0.000790821	0.932667	1.00007	0.998521	1.00162
duodenal ulcer	genus.Alloprevotella.id.961	WS	5	0.00142951	0.000890208	0.183587	1.00143	0.999685	1.00318
duodenal ulcer	genus.Anaerofilum.id.2053	WS	6	-0.00124663	0.00116139	0.332144	0.998754	0.996483	1.00103
duodenal ulcer	genus.Anaerostipes.id.1991	WS	7	0.00268076	0.00229608	0.287287	1.00268	0.998182	1.00721
duodenal ulcer	genus.Anaerotruncus.id.2054	WS	7	0.000193254	0.00218431	0.932379	1.00019	0.99592	1.00448
duodenal ulcer	genus.Bacteroides.id.918	WS	5	-0.000369226	0.00205369	0.86606	0.999631	0.995615	1.00366
duodenal ulcer	genus.Barnesiella.id.944	WS	5	0.000170271	0.0018511	0.931133	1.00017	0.996548	1.00381
duodenal ulcer	genus.Bifidobacterium.id.436	WS	8	0.000532274	0.00126619	0.686816	1.00053	0.998052	1.00302
duodenal ulcer	genus.Bilophila.id.3170	WS	5	0.00180924	0.0018516	0.383836	1.00181	0.998182	1.00545
duodenal ulcer	genus.Blautia.id.1992	WS	5	0.000879952	0.00242556	0.735124	1.00088	0.996133	1.00565
duodenal ulcer	genus.Butyricicoccus.id.2055	WS	3	0.00222685	0.00224982	0.4266	1.00223	0.99782	1.00666
duodenal ulcer	genus.Butyricimonas.id.945	WS	6	0.00163225	0.00182786	0.412779	1.00163	0.998052	1.00523
duodenal ulcer	genus.Butyrivibrio.id.1993	WS	9	0.000476524	0.000727653	0.530921	1.00048	0.999051	1.0019
duodenal ulcer	genus.CandidatusSoleaferrea.id.11350	WS	10	0.000702497	0.00125076	0.588061	1.0007	0.998253	1.00316
duodenal ulcer	genus.Catenibacterium.id.2153	WS	4	-0.000432944	0.000988299	0.690961	0.999567	0.997633	1.00151
duodenal ulcer	genus.ChristensenellaceaeR.7group.id.11283	WS	3	0.000362316	0.00207515	0.877471	1.00036	0.996302	1.00444
duodenal ulcer	genus.Collinsella.id.815	WS	3	-0.00198974	0.00241996	0.497378	0.998012	0.99329	1.00276
duodenal ulcer	genus.Coprobacter.id.949	WS	6	-0.00186617	0.00168155	0.317591	0.998136	0.994851	1.00143
duodenal ulcer	genus.Coprococcus1.id.11301	WS	7	0.000596598	0.00202693	0.778419	1.0006	0.99663	1.00458
duodenal ulcer	genus.Coprococcus2.id.11302	WS	7	0.000977933	0.00161755	0.567604	1.00098	0.99781	1.00416
duodenal ulcer	genus.Coprococcus3.id.11303	WS	7	0.000728607	0.00190289	0.714995	1.00073	0.997003	1.00447
duodenal ulcer	genus.DefluviitaleaceaeUCG011.id.11287	WS	4	0.000114993	0.00152731	0.944723	1.00011	0.997126	1.00311
duodenal ulcer	genus.Desulfovibrio.id.3173	WS	4	-0.00212587	0.00225866	0.416034	0.997876	0.993469	1.0023
duodenal ulcer	genus.Dialister.id.2183	WS	8	0.00213139	0.00170287	0.250901	1.00213	0.998795	1.00548
duodenal ulcer	genus.Dorea.id.1997	WS	5	0.00119675	0.00203433	0.587956	1.0012	0.997213	1.0052
duodenal ulcer	genus.Eggerthella.id.819	WS	8	-0.000487868	0.00110561	0.672329	0.999512	0.997349	1.00168
duodenal ulcer	genus.Eisenbergiella.id.11304	WS	8	0.000288679	0.00121497	0.818995	1.00029	0.99791	1.00267
duodenal ulcer	genus.Erysipelatoclostridium.id.11381	WS	10	0.00041996	0.00125297	0.745175	1.00042	0.997966	1.00288
duodenal ulcer	genus.ErysipelotrichaceaeUCG003.id.11384	WS	3	-4.50601e-05	0.00213814	0.9851	0.999955	0.995773	1.00415
duodenal ulcer	genus.Escherichia.Shigella.id.3504	WS	6	0.002124	0.00210726	0.359742	1.00213	0.997996	1.00627
duodenal ulcer	genus.FamilyXIIIAD3011group.id.11293	WS	3	-0.00230187	0.00273997	0.489274	0.997701	0.992357	1.00307
duodenal ulcer	genus.FamilyXIIIUCG001.id.11294	WS	3	0.00111959	0.00221771	0.663803	1.00112	0.996778	1.00548
duodenal ulcer	genus.Flavonifractor.id.2059	WS	3	-0.00144147	0.0019918	0.54445	0.99856	0.994669	1.00247
duodenal ulcer	genus.Fusicatenibacter.id.11305	WS	8	0.00178307	0.00205016	0.41328	1.00178	0.997767	1.00582
duodenal ulcer	genus.Gordonibacter.id.821	WS	3	0.000617496	0.00115617	0.646697	1.00062	0.998353	1.00289
duodenal ulcer	genus.Haemophilus.id.3698	WS	3	-1.97563e-05	0.00144468	0.990331	0.99998	0.997153	1.00282
duodenal ulcer	genus.Holdemanella.id.11393	WS	6	0.000777432	0.00171938	0.670096	1.00078	0.997411	1.00416
duodenal ulcer	genus.Holdemania.id.2157	WS	8	0.000860911	0.00153106	0.591456	1.00086	0.997862	1.00387
duodenal ulcer	genus.Howardella.id.2000	WS	3	0.000578241	0.00101921	0.627673	1.00058	0.998582	1.00258
duodenal ulcer	genus.Intestinibacter.id.11345	WS	7	-0.0029687	0.00182751	0.155405	0.997036	0.993471	1.00061
duodenal ulcer	genus.Intestinimonas.id.2062	WS	7	0.00205672	0.00228001	0.40178	1.00206	0.997591	1.00655
duodenal ulcer	genus.Lachnoclostridium.id.11308	WS	5	0.00097741	0.00248265	0.71389	1.00098	0.996119	1.00586
duodenal ulcer	genus.Lachnospira.id.2004	WS	4	0.000273297	0.00221743	0.909703	1.00027	0.995935	1.00463
duodenal ulcer	genus.LachnospiraceaeFCS020group.id.11314	WS	8	0.000984757	0.00152113	0.538026	1.00099	0.998005	1.00397
duodenal ulcer	genus.LachnospiraceaeNC2004group.id.11316	WS	4	8.79635e-05	0.00122656	0.947342	1.00009	0.997687	1.0025
duodenal ulcer	genus.LachnospiraceaeNK4A136group.id.11319	WS	9	-0.00255106	0.00190106	0.216462	0.997452	0.993743	1.00118
duodenal ulcer	genus.LachnospiraceaeUCG001.id.11321	WS	7	-0.000276592	0.00140841	0.85079	0.999723	0.996968	1.00249
duodenal ulcer	genus.LachnospiraceaeUCG004.id.11324	WS	8	0.00189845	0.00257295	0.484602	1.0019	0.99686	1.00697
duodenal ulcer	genus.LachnospiraceaeUCG008.id.11328	WS	6	-9.17424e-05	0.0011588	0.939968	0.999908	0.99764	1.00218
duodenal ulcer	genus.LachnospiraceaeUCG010.id.11330	WS	4	-0.0013794	0.00172984	0.483491	0.998622	0.995241	1.00201
duodenal ulcer	genus.Lactobacillus.id.1837	WS	6	-0.00108523	0.00122482	0.416175	0.998915	0.99652	1.00132
duodenal ulcer	genus.Lactococcus.id.1851	WS	5	0.00106283	0.00096794	0.333845	1.00106	0.999166	1.00296
duodenal ulcer	genus.Marvinbryantia.id.2005	WS	3	0.000929397	0.00181369	0.659329	1.00093	0.997378	1.00449
duodenal ulcer	genus.Odoribacter.id.952	WS	3	-1.15498e-05	0.00199767	0.995912	0.999988	0.996081	1.00391
duodenal ulcer	genus.Olsenella.id.822	WS	8	-0.000353107	0.000878016	0.69956	0.999647	0.997928	1.00137
duodenal ulcer	genus.Oscillibacter.id.2063	WS	7	-0.00157249	0.00133997	0.285056	0.998429	0.99581	1.00105
duodenal ulcer	genus.Oscillospira.id.2064	WS	3	0.00132667	0.00181837	0.541519	1.00133	0.997765	1.0049
duodenal ulcer	genus.Oxalobacter.id.2978	WS	3	-0.000241573	0.0009988	0.831424	0.999758	0.997803	1.00172
