# Supplementary material for: Gut microbiota and common gastrointestinal diseases: a bidirectional two-sample Mendelian randomized study
Source: Front Microbiol. 2023 Nov 17;14:1273269. doi: 10.3389/fmicb.2023.1273269 (PMC10691374; doi:10.3389/fmicb.2023.1273269)
Supplement: Supplementary file 11 [file Table_11.XLSX]

## Sheet: Sheet1
Outcome	Exposure	MR-egger intercept	SE	P	IVW-Q	Q_df	Q_pval
Crohn Disease	class.Actinobacteria.id.419	-0.00928029	0.0316665	0.7741	25.1143	14	0.0334561
Crohn Disease	class.Alphaproteobacteria.id.2379	-0.00861938	0.0472037	0.862285	2.16548	6	0.903868
Crohn Disease	class.Bacilli.id.1673	0.0212436	0.022097	0.350667	18.5986	17	0.35205
Crohn Disease	class.Bacteroidia.id.912	-0.0150637	0.0206418	0.480783	11.2922	12	0.504055
Crohn Disease	class.Betaproteobacteria.id.2867	0.0464605	0.0314269	0.170101	12.4546	11	0.330462
Crohn Disease	class.Clostridia.id.1859	0.0386887	0.046092	0.420869	8.5932	11	0.659385
Crohn Disease	class.Coriobacteriia.id.809	-0.00573777	0.0359123	0.875719	9.90763	13	0.70147
Crohn Disease	class.Deltaproteobacteria.id.3087	-0.0021654	0.0265562	0.936477	15.3083	12	0.225006
Crohn Disease	class.Erysipelotrichia.id.2147	-0.0484499	0.036436	0.210524	11.9455	12	0.45007
Crohn Disease	class.Gammaproteobacteria.id.3303	-0.0308851	0.041375	0.488975	4.29057	6	0.637418
Crohn Disease	class.Lentisphaeria.id.2250	-0.0103842	0.0434701	0.819148	5.03349	7	0.655876
Crohn Disease	class.Melainabacteria.id.1589	0.0154511	0.0264031	0.574544	4.75233	9	0.855342
Crohn Disease	class.Methanobacteria.id.119	-0.0156245	0.0644509	0.81455	16.9221	9	0.0499492
Crohn Disease	class.Mollicutes.id.3920	-0.0204696	0.0317095	0.533112	12.1101	11	0.355428
Crohn Disease	class.Negativicutes.id.2164	0.00174898	0.0310357	0.95617	12.3595	11	0.337233
Crohn Disease	class.Verrucomicrobiae.id.4029	0.0189826	0.0373893	0.62387	12.65	10	0.243906
Crohn Disease	family.Acidaminococcaceae.id.2166	-0.0265392	0.0469001	0.595935	7.06767	6	0.314634
Crohn Disease	family.Actinomycetaceae.id.421	0.0337289	0.0376396	0.436231	3.3132	4	0.506844
Crohn Disease	family.Alcaligenaceae.id.2875	0.0717836	0.038878	0.0946048	10.128	11	0.518914
Crohn Disease	family.Bacteroidaceae.id.917	-0.0216841	0.0607191	0.733225	5.8099	7	0.562113
Crohn Disease	family.BacteroidalesS24.7group.id.11173	0.0295466	0.0519979	0.590497	8.73814	7	0.272007
Crohn Disease	family.Bifidobacteriaceae.id.433	-0.0494197	0.0287863	0.116776	14.4076	11	0.211253
Crohn Disease	family.Christensenellaceae.id.1866	-0.00769344	0.0201217	0.711078	7.00692	10	0.724791
Crohn Disease	family.Clostridiaceae1.id.1869	-0.00583202	0.0361017	0.87567	11.9237	9	0.217642
Crohn Disease	family.ClostridialesvadinBB60group.id.11286	-0.023176	0.027367	0.412394	20.2134	14	0.123555
Crohn Disease	family.Coriobacteriaceae.id.811	-0.00573777	0.0359123	0.875719	9.90763	13	0.70147
Crohn Disease	family.Defluviitaleaceae.id.1924	0.00110169	0.0331847	0.974241	4.94154	10	0.895049
Crohn Disease	family.Desulfovibrionaceae.id.3169	-0.00926466	0.0322808	0.781404	14.7957	9	0.0967023
Crohn Disease	family.Enterobacteriaceae.id.3469	0.0213909	0.104768	0.846269	11.2129	6	0.0820165
Crohn Disease	family.Erysipelotrichaceae.id.2149	-0.0484499	0.036436	0.210524	11.9455	12	0.45007
Crohn Disease	family.FamilyXI.id.1936	0.0651352	0.0589324	0.311389	3.67106	7	0.816788
Crohn Disease	family.FamilyXIII.id.1957	0.0813831	0.0610757	0.224436	17.535	8	0.0249963
Crohn Disease	family.Lachnospiraceae.id.1987	0.00282845	0.0179661	0.877004	11.5803	16	0.772332
Crohn Disease	family.Lactobacillaceae.id.1836	-0.0256854	0.0307573	0.431237	3.52875	8	0.896947
Crohn Disease	family.Methanobacteriaceae.id.121	-0.0156245	0.0644509	0.81455	16.9221	9	0.0499492
Crohn Disease	family.Oxalobacteraceae.id.2966	0.031807	0.0495385	0.532904	23.6038	13	0.0349763
Crohn Disease	family.Pasteurellaceae.id.3689	-0.0147257	0.0230347	0.534653	14.4226	13	0.344771
Crohn Disease	family.Peptococcaceae.id.2024	-0.0115212	0.0296121	0.708789	10.498	8	0.231794
Crohn Disease	family.Peptostreptococcaceae.id.2042	0.012277	0.0202039	0.554741	14.3385	13	0.350444
Crohn Disease	family.Porphyromonadaceae.id.943	-0.0267223	0.0528788	0.628833	12.9385	8	0.113985
Crohn Disease	family.Prevotellaceae.id.960	-0.0214024	0.0277645	0.453606	17.9568	15	0.264944
Crohn Disease	family.Rhodospirillaceae.id.2717	0.00719318	0.050108	0.888235	4.24959	13	0.988235
Crohn Disease	family.Rikenellaceae.id.967	-0.0143921	0.0229953	0.539712	13.3952	18	0.767581
Crohn Disease	family.Ruminococcaceae.id.2050	0.0265273	0.0248119	0.316203	9.29278	9	0.410699
Crohn Disease	family.Streptococcaceae.id.1850	-0.02211	0.038771	0.579015	14.1998	13	0.359924
Crohn Disease	family.Veillonellaceae.id.2172	0.000697288	0.0169691	0.967702	22.2473	18	0.221191
Crohn Disease	family.Verrucomicrobiaceae.id.4036	0.0190067	0.037382	0.62337	12.6497	10	0.243922
Crohn Disease	family.Victivallaceae.id.2255	0.0131324	0.0406257	0.753162	2.11576	11	0.998046
Crohn Disease	genus..Clostridiuminnocuumgroup.id.14397	-0.0770951	0.0498315	0.165758	4.50853	8	0.808579
Crohn Disease	genus..Eubacteriumbrachygroup.id.11296	0.063291	0.041367	0.169872	7.91548	8	0.44177
Crohn Disease	genus..Eubacteriumcoprostanoligenesgroup.id.11375	-0.0254798	0.0323975	0.448201	9.20916	12	0.684969
Crohn Disease	genus..Eubacteriumeligensgroup.id.14372	0.0538586	0.058906	0.402491	6.80592	6	0.339169
Crohn Disease	genus..Eubacteriumfissicatenagroup.id.14373	-0.0755996	0.052159	0.190501	8.10769	8	0.423022
Crohn Disease	genus..Eubacteriumhalliigroup.id.11338	-0.0487658	0.0296504	0.122292	43.2341	15	0.000144801
Crohn Disease	genus..Eubacteriumnodatumgroup.id.11297	0.026733	0.0413732	0.534313	10.3232	10	0.412612
Crohn Disease	genus..Eubacteriumoxidoreducensgroup.id.11339	0.0724236	0.0473469	0.265732	4.71768	3	0.193676
Crohn Disease	genus..Eubacteriumrectalegroup.id.14374	0.00726175	0.0362182	0.847713	6.24109	7	0.511897
Crohn Disease	genus..Eubacteriumruminantiumgroup.id.11340	-0.0149201	0.0257406	0.570234	13.768	17	0.683454
Crohn Disease	genus..Eubacteriumventriosumgroup.id.11341	0.0274615	0.0380284	0.483003	8.36326	14	0.869556
Crohn Disease	genus..Eubacteriumxylanophilumgroup.id.14375	-0.0381791	0.0420088	0.393651	12.0258	8	0.150057
Crohn Disease	genus..Ruminococcusgauvreauiigroup.id.11342	0.0366778	0.0538022	0.510898	19.6497	11	0.0503833
Crohn Disease	genus..Ruminococcusgnavusgroup.id.14376	0.0620492	0.0510162	0.251813	19.1286	11	0.058824
Crohn Disease	genus..Ruminococcustorquesgroup.id.14377	0.00605052	0.0515523	0.909866	32.201	8	8.57e-05
Crohn Disease	genus.Actinomyces.id.423	-0.00720165	0.0317107	0.829336	4.48066	6	0.61192
Crohn Disease	genus.Adlercreutzia.id.812	-0.00106901	0.0468818	0.982547	2.30174	7	0.941272
Crohn Disease	genus.Akkermansia.id.4037	0.0191241	0.0373188	0.620674	12.6481	10	0.244016
Crohn Disease	genus.Alistipes.id.968	-0.0222828	0.0362594	0.550334	10.3474	13	0.665311
Crohn Disease	genus.Allisonella.id.2174	0.0332005	0.0838303	0.705773	9.98116	7	0.189644
Crohn Disease	genus.Alloprevotella.id.961	0.00406204	0.103911	0.970691	1.65209	5	0.894879
Crohn Disease	genus.Anaerofilum.id.2053	0.0244325	0.0441665	0.593606	7.78696	10	0.649637
Crohn Disease	genus.Anaerostipes.id.1991	-0.00928931	0.0292542	0.756782	8.1664	12	0.771995
Crohn Disease	genus.Anaerotruncus.id.2054	0.0155377	0.0267357	0.572849	6.78822	12	0.871285
Crohn Disease	genus.Bacteroides.id.918	-0.0216841	0.0607191	0.733225	5.8099	7	0.562113
Crohn Disease	genus.Barnesiella.id.944	-0.0284885	0.03144	0.384289	12.4602	12	0.40946
Crohn Disease	genus.Bifidobacterium.id.436	-0.0294377	0.0314045	0.368692	24.6953	12	0.0163347
Crohn Disease	genus.Bilophila.id.3170	-0.062081	0.0561319	0.292335	26.6525	12	0.00866774
Crohn Disease	genus.Blautia.id.1992	-0.00198847	0.0203172	0.923795	10.8034	12	0.545842
Crohn Disease	genus.Butyricicoccus.id.2055	0.00031118	0.0392981	0.993939	19.9764	7	0.0056209
Crohn Disease	genus.Butyricimonas.id.945	0.00155163	0.0386372	0.968686	19.014	12	0.0881918
Crohn Disease	genus.Butyrivibrio.id.1993	-0.0328285	0.0356491	0.373887	8.33935	14	0.870908
Crohn Disease	genus.CandidatusSoleaferrea.id.11350	0.0945214	0.0908413	0.328525	6.28581	9	0.711007
Crohn Disease	genus.Catenibacterium.id.2153	-0.11822	0.238364	0.653979	14.7942	4	0.00514766
Crohn Disease	genus.ChristensenellaceaeR.7group.id.11283	-0.0193786	0.0325166	0.567676	7.03996	9	0.632959
Crohn Disease	genus.Clostridiumsensustricto1.id.1873	-0.0460746	0.0376228	0.275254	8.81703	6	0.184133
Crohn Disease	genus.Collinsella.id.815	0.0435836	0.0442507	0.357472	11.1492	8	0.19339
Crohn Disease	genus.Coprobacter.id.949	-0.024165	0.0436452	0.593292	17.1471	10	0.0711721
Crohn Disease	genus.Coprococcus1.id.11301	-0.0115387	0.0210244	0.595166	7.58395	11	0.750016
Crohn Disease	genus.Coprococcus2.id.11302	0.0108167	0.0788908	0.89543	1.4972	7	0.982406
Crohn Disease	genus.Coprococcus3.id.11303	-0.0449008	0.0361437	0.260482	7.22331	7	0.406006
Crohn Disease	genus.DefluviitaleaceaeUCG011.id.11287	-0.00465287	0.0375683	0.904915	3.4118	8	0.905926
Crohn Disease	genus.Desulfovibrio.id.3173	0.00300761	0.0342829	0.932248	10.8116	9	0.288842
Crohn Disease	genus.Dialister.id.2183	-0.0238404	0.0482259	0.632901	14.9173	10	0.135106
Crohn Disease	genus.Dorea.id.1997	-0.00297871	0.0260605	0.911817	6.51257	9	0.687722
Crohn Disease	genus.Eggerthella.id.819	-0.0320381	0.043974	0.487043	6.91328	9	0.646148
Crohn Disease	genus.Eisenbergiella.id.11304	-0.0751972	0.0656964	0.281895	9.79916	10	0.458287
Crohn Disease	genus.Enterorhabdus.id.820	-0.0403048	0.0402542	0.373361	4.72461	5	0.450404
Crohn Disease	genus.Erysipelatoclostridium.id.11381	-0.0124706	0.0284475	0.668313	11.5161	14	0.645103
Crohn Disease	genus.ErysipelotrichaceaeUCG003.id.11384	0.0291467	0.0259244	0.279795	17.5129	15	0.289139
Crohn Disease	genus.Escherichia.Shigella.id.3504	-0.0366485	0.0296008	0.250781	7.58732	9	0.576208
Crohn Disease	genus.Faecalibacterium.id.2057	-0.0300566	0.028407	0.320922	12.8743	9	0.168377
Crohn Disease	genus.FamilyXIIIAD3011group.id.11293	-0.00105043	0.0458156	0.982159	7.92249	11	0.72023
Crohn Disease	genus.FamilyXIIIUCG001.id.11294	-0.0292284	0.0320307	0.396682	3.65771	7	0.81825
Crohn Disease	genus.Flavonifractor.id.2059	-0.140432	0.0558295	0.0865279	7.47924	4	0.112628
Crohn Disease	genus.Fusicatenibacter.id.11305	-0.0149566	0.0342311	0.668002	22.3378	17	0.172076
Crohn Disease	genus.Gordonibacter.id.821	-0.0359958	0.0403053	0.392799	5.04833	11	0.928803
Crohn Disease	genus.Haemophilus.id.3698	0.00233788	0.0319102	0.943645	10.3161	8	0.243538
Crohn Disease	genus.Holdemanella.id.11393	-0.0353864	0.0437118	0.439083	21.1927	10	0.019789
Crohn Disease	genus.Holdemania.id.2157	-0.048494	0.0297476	0.127042	24.1972	14	0.0433709
Crohn Disease	genus.Howardella.id.2000	0.0170628	0.045436	0.717025	4.40225	9	0.883002
Crohn Disease	genus.Hungatella.id.11306	0.083562	0.0850095	0.398103	4.14013	4	0.387373
Crohn Disease	genus.Intestinibacter.id.11345	0.0724791	0.0255221	0.013925	19.2064	14	0.15721
Crohn Disease	genus.Intestinimonas.id.2062	-0.00470939	0.0208636	0.824463	12.1302	16	0.734972
Crohn Disease	genus.Lachnoclostridium.id.11308	0.0364069	0.0310854	0.266268	12.0162	12	0.444382
Crohn Disease	genus.Lachnospira.id.2004	0.161498	0.0662727	0.0714497	9.11118	5	0.104711
Crohn Disease	genus.LachnospiraceaeFCS020group.id.11314	-0.0114925	0.0245708	0.650005	14.2553	11	0.219186
Crohn Disease	genus.LachnospiraceaeNC2004group.id.11316	-0.0145131	0.0447133	0.754983	3.91702	8	0.864531
Crohn Disease	genus.LachnospiraceaeND3007group.id.11317	-0.507419	0.283873	0.324718	3.24226	2	0.197675
Crohn Disease	genus.LachnospiraceaeNK4A136group.id.11319	-0.0180167	0.0154425	0.264292	5.63265	14	0.974919
Crohn Disease	genus.LachnospiraceaeUCG001.id.11321	-0.0329036	0.043596	0.467809	9.29154	11	0.595001
Crohn Disease	genus.LachnospiraceaeUCG004.id.11324	-0.014978	0.0304469	0.633383	5.74603	11	0.889761
Crohn Disease	genus.LachnospiraceaeUCG008.id.11328	-0.0333014	0.0479541	0.504934	10.1646	10	0.426177
Crohn Disease	genus.LachnospiraceaeUCG010.id.11330	-0.0105601	0.0341798	0.765247	14.7896	9	0.0968789
Crohn Disease	genus.Lactobacillus.id.1837	-0.0223875	0.0335291	0.523113	9.81949	9	0.365295
Crohn Disease	genus.Lactococcus.id.1851	-0.0256736	0.0488504	0.615428	8.99194	8	0.342976
Crohn Disease	genus.Marvinbryantia.id.2005	-0.00163248	0.0408343	0.96909	7.56984	9	0.578008
Crohn Disease	genus.Methanobrevibacter.id.123	0.106837	0.0460312	0.0810508	9.19792	5	0.101425
Crohn Disease	genus.Odoribacter.id.952	0.00612452	0.0392623	0.882143	3.15381	6	0.78931
Crohn Disease	genus.Olsenella.id.822	0.0605819	0.0333351	0.102531	11.1538	10	0.345659
Crohn Disease	genus.Oscillibacter.id.2063	-0.00939813	0.0337079	0.785562	12.529	12	0.404183
Crohn Disease	genus.Oscillospira.id.2064	0.100519	0.053109	0.107252	10.4782	7	0.163056
Crohn Disease	genus.Oxalobacter.id.2978	0.0986313	0.0484424	0.0722243	8.36631	10	0.593104
Crohn Disease	genus.Parabacteroides.id.954	-0.0646119	0.0521276	0.282915	3.22622	5	0.665156
Crohn Disease	genus.Paraprevotella.id.962	0.0120912	0.0319523	0.712325	13.3606	12	0.343385
Crohn Disease	genus.Parasutterella.id.2892	0.0123802	0.0221197	0.585203	12.8635	14	0.5373
Crohn Disease	genus.Peptococcus.id.2037	-0.014436	0.0402803	0.728315	7.25631	10	0.701047
Crohn Disease	genus.Phascolarctobacterium.id.2168	-0.0698374	0.0483889	0.186938	8.30921	9	0.503311
Crohn Disease	genus.Prevotella7.id.11182	-0.0472079	0.0546624	0.410217	9.42746	10	0.492073
Crohn Disease	genus.Prevotella9.id.11183	0.047903	0.0316918	0.154576	19.6736	14	0.140774
Crohn Disease	genus.RikenellaceaeRC9gutgroup.id.11191	-0.0892693	0.0622494	0.185372	13.8975	10	0.17772
Crohn Disease	genus.Romboutsia.id.11347	-0.015411	0.0320031	0.639565	19.7068	12	0.0728405
Crohn Disease	genus.Roseburia.id.2012	-0.0319936	0.026806	0.255727	14.3861	13	0.347228
Crohn Disease	genus.Ruminiclostridium5.id.11355	-0.0783082	0.059032	0.217334	28.4013	10	0.00155644
Crohn Disease	genus.Ruminiclostridium6.id.11356	0.0590463	0.037026	0.133093	45.1646	15	7.21e-05
Crohn Disease	genus.Ruminiclostridium9.id.11357	0.00695578	0.0650599	0.917857	15.9962	8	0.0424349
Crohn Disease	genus.RuminococcaceaeNK4A214group.id.11358	0.0411835	0.0354143	0.269475	16.5709	12	0.166464
Crohn Disease	genus.RuminococcaceaeUCG002.id.11360	0.0338953	0.0194256	0.0963552	17.8975	21	0.655482
Crohn Disease	genus.RuminococcaceaeUCG003.id.11361	0.0717713	0.0569382	0.236103	46.418	11	2.73e-06
Crohn Disease	genus.RuminococcaceaeUCG004.id.11362	-0.0144251	0.0487073	0.774652	3.82829	9	0.922346
Crohn Disease	genus.RuminococcaceaeUCG005.id.11363	0.0129029	0.0260441	0.629247	12.2764	13	0.505122
Crohn Disease	genus.RuminococcaceaeUCG009.id.11366	-0.00517933	0.0377368	0.893855	8.04666	10	0.624279
Crohn Disease	genus.RuminococcaceaeUCG010.id.11367	-0.0286495	0.0350491	0.459584	3.63958	5	0.602381
Crohn Disease	genus.RuminococcaceaeUCG011.id.11368	0.00420617	0.0492217	0.934681	5.54227	7	0.59409
Crohn Disease	genus.RuminococcaceaeUCG013.id.11370	0.02289	0.0253898	0.388498	10.414	11	0.493577
Crohn Disease	genus.RuminococcaceaeUCG014.id.11371	0.00316257	0.0270762	0.909582	4.07137	10	0.94407
Crohn Disease	genus.Ruminococcus1.id.11373	-0.00286878	0.039342	0.943661	13.6207	9	0.136472
Crohn Disease	genus.Ruminococcus2.id.11374	0.0124074	0.0222199	0.586068	12.6805	14	0.551817
Crohn Disease	genus.Sellimonas.id.14369	0.0101019	0.0691944	0.888043	10.9108	8	0.206805
Crohn Disease	genus.Senegalimassilia.id.11160	0.0546927	0.076305	0.525282	11.968	4	0.017591
Crohn Disease	genus.Slackia.id.825	0.06192	0.0664345	0.404075	4.67876	5	0.456328
Crohn Disease	genus.Streptococcus.id.1853	-0.0215918	0.0336332	0.532046	15.8604	14	0.321974
Crohn Disease	genus.Subdoligranulum.id.2070	0.0119912	0.0248647	0.641136	6.85731	10	0.738844
Crohn Disease	genus.Sutterella.id.2896	0.0123068	0.0382613	0.75434	8.63597	11	0.655453
Crohn Disease	genus.Terrisporobacter.id.11348	0.00173506	0.0353259	0.963914	2.21562	4	0.696171
Crohn Disease	genus.Turicibacter.id.2162	0.124165	0.0463005	0.0278515	10.2949	9	0.327143
Crohn Disease	genus.Tyzzerella3.id.11335	-0.126332	0.0553421	0.0433266	12.827	12	0.381742
Crohn Disease	genus.Veillonella.id.2198	0.0132734	0.0595232	0.830937	8.5595	7	0.285847
Crohn Disease	genus.Victivallis.id.2256	-0.0163096	0.0650716	0.809289	2.30382	8	0.970252
Crohn Disease	order.Actinomycetales.id.420	0.033642	0.0376412	0.437306	3.31386	4	0.506739
Crohn Disease	order.Bacillales.id.1674	0.0175962	0.0467826	0.717963	5.16513	8	0.73979
Crohn Disease	order.Bacteroidales.id.913	-0.0150637	0.0206418	0.480783	11.2922	12	0.504055
Crohn Disease	order.Bifidobacteriales.id.432	-0.0494197	0.0287863	0.116776	14.4076	11	0.211253
Crohn Disease	order.Burkholderiales.id.2874	0.0479289	0.0309837	0.15629	9.81912	10	0.456503
Crohn Disease	order.Clostridiales.id.1863	0.00838863	0.0423944	0.846755	10.6365	12	0.560298
Crohn Disease	order.Coriobacteriales.id.810	-0.00573777	0.0359123	0.875719	9.90763	13	0.70147
Crohn Disease	order.Desulfovibrionales.id.3156	-0.0126465	0.0273003	0.653112	15.6375	11	0.15513
Crohn Disease	order.Enterobacteriales.id.3468	0.0213909	0.104768	0.846269	11.2129	6	0.0820165
Crohn Disease	order.Erysipelotrichales.id.2148	-0.0484499	0.036436	0.210524	11.9455	12	0.45007
Crohn Disease	order.Gastranaerophilales.id.1591	0.0243196	0.0282376	0.417624	6.0903	8	0.637117
Crohn Disease	order.Lactobacillales.id.1800	0.0160928	0.0236987	0.509011	16.2119	14	0.300607
Crohn Disease	order.Methanobacteriales.id.120	-0.0156245	0.0644509	0.81455	16.9221	9	0.0499492
Crohn Disease	order.MollicutesRF9.id.11579	0.00943403	0.0263536	0.727134	13.4303	12	0.338554
Crohn Disease	order.NB1n.id.3953	-0.0182733	0.0329771	0.590582	12.3296	12	0.419583
Crohn Disease	order.Pasteurellales.id.3688	-0.0147257	0.0230347	0.534653	14.4226	13	0.344771
Crohn Disease	order.Rhodospirillales.id.2667	0.0417859	0.0486644	0.408853	8.74429	12	0.724602
Crohn Disease	order.Selenomonadales.id.2165	0.00174898	0.0310357	0.95617	12.3595	11	0.337233
Crohn Disease	order.Verrucomicrobiales.id.4030	0.0189826	0.0373893	0.62387	12.65	10	0.243906
Crohn Disease	order.Victivallales.id.2254	-0.0103842	0.0434701	0.819148	5.03349	7	0.655876
Crohn Disease	phylum.Actinobacteria.id.400	0.0182834	0.041094	0.663698	26.7482	14	0.0207565
Crohn Disease	phylum.Bacteroidetes.id.905	-0.0342062	0.0201546	0.120511	10.9286	11	0.449261
Crohn Disease	phylum.Cyanobacteria.id.1500	0.0174552	0.0413194	0.68742	2.62313	7	0.917544
Crohn Disease	phylum.Euryarchaeota.id.55	0.0251867	0.0411315	0.553977	11.3502	11	0.414409
Crohn Disease	phylum.Firmicutes.id.1672	0.0472868	0.0264998	0.0976977	21.9149	14	0.08038
Crohn Disease	phylum.Lentisphaerae.id.2238	-0.0036043	0.0442543	0.937368	6.04598	8	0.642082
Crohn Disease	phylum.Proteobacteria.id.2375	0.0175414	0.0447323	0.704079	21.5856	10	0.0173606
Crohn Disease	phylum.Tenericutes.id.3919	-0.0204696	0.0317095	0.533112	12.1101	11	0.355428
Crohn Disease	phylum.Verrucomicrobia.id.3982	-0.00819946	0.0327752	0.807518	15.9322	11	0.143667
