# Supplementary material for: Gut microbiota and common gastrointestinal diseases: a bidirectional two-sample Mendelian randomized study
Source: Front Microbiol. 2023 Nov 17;14:1273269. doi: 10.3389/fmicb.2023.1273269 (PMC10691374; doi:10.3389/fmicb.2023.1273269)
Supplement: Supplementary file 12 [file Table_12.XLSX]

## Sheet: Sheet1
Outcome	Exposure	MR-egger intercept	SE	P	IVW-Q	Q_df	Q_pval
Ulcerative colitis	class.Actinobacteria.id.419	0.0231059	0.0278923	0.422394	23.3199	14	0.0552601
Ulcerative colitis	class.Alphaproteobacteria.id.2379	-0.0528027	0.0434208	0.278232	6.608	6	0.358623
Ulcerative colitis	class.Bacilli.id.1673	-0.0171876	0.0242779	0.48916	25.5181	17	0.0837002
Ulcerative colitis	class.Bacteroidia.id.912	-0.0384423	0.018844	0.0661012	13.4954	12	0.334081
Ulcerative colitis	class.Betaproteobacteria.id.2867	-0.0175559	0.0284629	0.551151	6.35576	11	0.848604
Ulcerative colitis	class.Clostridia.id.1859	-0.0277824	0.045938	0.558797	12.1463	11	0.35275
Ulcerative colitis	class.Coriobacteriia.id.809	-0.0142353	0.0383776	0.717157	15.7299	13	0.264024
Ulcerative colitis	class.Deltaproteobacteria.id.3087	-0.00941279	0.0229	0.688938	13.5418	12	0.330919
Ulcerative colitis	class.Erysipelotrichia.id.2147	0.0209012	0.0330459	0.53999	8.24648	12	0.765584
Ulcerative colitis	class.Gammaproteobacteria.id.3303	0.0010585	0.0381946	0.978963	3.04455	6	0.803235
Ulcerative colitis	class.Lentisphaeria.id.2250	-0.0384191	0.0395679	0.369064	6.39914	7	0.493991
Ulcerative colitis	class.Melainabacteria.id.1589	-0.0121642	0.0242214	0.629049	6.61749	9	0.676875
Ulcerative colitis	class.Methanobacteria.id.119	-0.00836581	0.0594168	0.89151	16.6822	9	0.0539319
Ulcerative colitis	class.Mollicutes.id.3920	0.0312926	0.0319392	0.350314	14.5038	11	0.206361
Ulcerative colitis	class.Negativicutes.id.2164	0.0177608	0.027757	0.536643	12.2948	11	0.341894
Ulcerative colitis	class.Verrucomicrobiae.id.4029	0.0641985	0.0321158	0.0766797	15.671	10	0.109447
Ulcerative colitis	family.Acidaminococcaceae.id.2166	-0.00253412	0.0376752	0.94898	1.82818	6	0.934803
Ulcerative colitis	family.Actinomycetaceae.id.421	-0.0225084	0.0354192	0.570271	2.20325	4	0.698433
Ulcerative colitis	family.Alcaligenaceae.id.2875	-0.0120594	0.0356727	0.742311	4.604	11	0.94882
Ulcerative colitis	family.Bacteroidaceae.id.917	-0.0338544	0.0575013	0.577499	6.65852	7	0.465279
Ulcerative colitis	family.BacteroidalesS24.7group.id.11173	0.0552221	0.0400343	0.216988	6.40693	7	0.493116
Ulcerative colitis	family.Bifidobacteriaceae.id.433	0.0085984	0.0256041	0.743945	8.75597	11	0.644406
Ulcerative colitis	family.Christensenellaceae.id.1866	0.00611832	0.0199174	0.765692	10.9117	10	0.36444
Ulcerative colitis	family.Clostridiaceae1.id.1869	0.00487967	0.0262081	0.856931	7.27702	9	0.608302
Ulcerative colitis	family.ClostridialesvadinBB60group.id.11286	-0.00689127	0.0207565	0.745177	8.46191	14	0.863902
Ulcerative colitis	family.Coriobacteriaceae.id.811	-0.0142353	0.0383776	0.717157	15.7299	13	0.264024
Ulcerative colitis	family.Defluviitaleaceae.id.1924	-0.0204313	0.035195	0.575811	12.1502	10	0.275127
Ulcerative colitis	family.Desulfovibrionaceae.id.3169	4.77e-05	0.0229621	0.998392	8.67991	9	0.467331
Ulcerative colitis	family.Enterobacteriaceae.id.3469	-0.0564059	0.0647695	0.423657	1.76335	6	0.940127
Ulcerative colitis	family.Erysipelotrichaceae.id.2149	0.0209012	0.0330459	0.53999	8.24648	12	0.765584
Ulcerative colitis	family.FamilyXI.id.1936	-0.022425	0.060488	0.723572	7.58536	7	0.37057
Ulcerative colitis	family.FamilyXIII.id.1957	0.0101746	0.0364287	0.788085	4.7672	8	0.782144
Ulcerative colitis	family.Lachnospiraceae.id.1987	-0.0153051	0.0164015	0.365519	16.1581	16	0.441979
Ulcerative colitis	family.Lactobacillaceae.id.1836	0.0129799	0.0336985	0.711542	10.5938	8	0.225791
Ulcerative colitis	family.Methanobacteriaceae.id.121	-0.00836581	0.0594168	0.89151	16.6822	9	0.0539319
Ulcerative colitis	family.Oxalobacteraceae.id.2966	0.0205764	0.0344311	0.561208	13.5567	13	0.405784
Ulcerative colitis	family.Pasteurellaceae.id.3689	0.0357324	0.0215195	0.122705	17.7722	13	0.166363
Ulcerative colitis	family.Peptococcaceae.id.2024	-0.00741609	0.0225064	0.75141	6.36619	8	0.606285
Ulcerative colitis	family.Peptostreptococcaceae.id.2042	0.0234694	0.017173	0.196796	13.4275	13	0.415355
Ulcerative colitis	family.Porphyromonadaceae.id.943	-0.0735054	0.0449043	0.145656	14.533	8	0.0688888
Ulcerative colitis	family.Prevotellaceae.id.960	-0.00716917	0.0356636	0.843572	31.9673	15	0.00650447
Ulcerative colitis	family.Rhodospirillaceae.id.2717	0.0588375	0.0610294	0.35403	22.9159	13	0.0426964
Ulcerative colitis	family.Rikenellaceae.id.967	-0.00428622	0.0253799	0.867882	24.8759	18	0.128372
Ulcerative colitis	family.Ruminococcaceae.id.2050	0.00194484	0.0234957	0.936065	8.72413	9	0.463119
Ulcerative colitis	family.Streptococcaceae.id.1850	-0.0177828	0.0374983	0.643849	15.3461	13	0.286245
Ulcerative colitis	family.Veillonellaceae.id.2172	-0.0022669	0.0135597	0.869202	12.5592	18	0.817066
Ulcerative colitis	family.Verrucomicrobiaceae.id.4036	0.0642594	0.0320943	0.0762811	15.6706	10	0.109458
Ulcerative colitis	family.Victivallaceae.id.2255	0.0588223	0.0460956	0.230764	17.7509	11	0.087544
Ulcerative colitis	genus..Clostridiuminnocuumgroup.id.14397	-7.63e-06	0.0501301	0.999883	8.20583	8	0.413627
Ulcerative colitis	genus..Eubacteriumbrachygroup.id.11296	0.0374196	0.0389307	0.368477	4.43715	8	0.815687
Ulcerative colitis	genus..Eubacteriumcoprostanoligenesgroup.id.11375	-0.0395592	0.0294599	0.206383	8.58084	12	0.738254
Ulcerative colitis	genus..Eubacteriumeligensgroup.id.14372	0.0164821	0.0489518	0.750015	1.77306	6	0.939342
Ulcerative colitis	genus..Eubacteriumfissicatenagroup.id.14373	0.00810776	0.058395	0.893484	10.3266	8	0.242849
Ulcerative colitis	genus..Eubacteriumhalliigroup.id.11338	-0.0510486	0.0168964	0.00915696	23.7022	15	0.0703261
Ulcerative colitis	genus..Eubacteriumnodatumgroup.id.11297	-0.0183502	0.0364053	0.626333	3.91987	10	0.950889
Ulcerative colitis	genus..Eubacteriumoxidoreducensgroup.id.11339	0.00245912	0.0407205	0.957336	1.53586	3	0.674018
Ulcerative colitis	genus..Eubacteriumrectalegroup.id.14374	0.0316866	0.0406823	0.465651	10.0158	7	0.18768
Ulcerative colitis	genus..Eubacteriumruminantiumgroup.id.11340	-0.005198	0.0256523	0.841976	19.2447	17	0.314669
Ulcerative colitis	genus..Eubacteriumventriosumgroup.id.11341	0.0362931	0.043393	0.418049	21.5375	14	0.0886301
Ulcerative colitis	genus..Eubacteriumxylanophilumgroup.id.14375	0.0889871	0.0309828	0.0239187	10.6354	8	0.223226
Ulcerative colitis	genus..Ruminococcusgauvreauiigroup.id.11342	-0.0159853	0.0465016	0.738146	17.6042	11	0.0912303
Ulcerative colitis	genus..Ruminococcusgnavusgroup.id.14376	0.0413051	0.0370298	0.290743	9.39339	11	0.58563
Ulcerative colitis	genus..Ruminococcustorquesgroup.id.14377	0.0432842	0.0225896	0.0968826	10.0753	8	0.259778
Ulcerative colitis	genus.Actinomyces.id.423	-0.0487316	0.0297126	0.161909	5.46562	6	0.485621
Ulcerative colitis	genus.Adlercreutzia.id.812	-0.00830618	0.0433763	0.854457	4.246	7	0.751047
Ulcerative colitis	genus.Akkermansia.id.4037	0.0642826	0.0320272	0.075678	15.6698	10	0.109484
Ulcerative colitis	genus.Alistipes.id.968	-0.0756873	0.0335606	0.0435832	14.8377	13	0.317593
Ulcerative colitis	genus.Allisonella.id.2174	0.186241	0.0609274	0.0223172	11.585	7	0.115061
Ulcerative colitis	genus.Alloprevotella.id.961	-0.0488594	0.114274	0.690983	5.82712	5	0.323406
Ulcerative colitis	genus.Anaerofilum.id.2053	-0.02691	0.0503921	0.606269	14.5046	10	0.151193
Ulcerative colitis	genus.Anaerostipes.id.1991	0.0059545	0.0276926	0.833685	4.29934	12	0.977409
Ulcerative colitis	genus.Anaerotruncus.id.2054	-0.018687	0.0281006	0.519745	15.0837	12	0.236893
Ulcerative colitis	genus.Bacteroides.id.918	-0.0338544	0.0575013	0.577499	6.65852	7	0.465279
Ulcerative colitis	genus.Barnesiella.id.944	-0.00915659	0.0280861	0.750529	9.99507	12	0.616393
Ulcerative colitis	genus.Bifidobacterium.id.436	0.0207648	0.0313376	0.521219	26.7644	12	0.00835363
Ulcerative colitis	genus.Bilophila.id.3170	0.0331957	0.0354196	0.368771	3.61688	12	0.989401
Ulcerative colitis	genus.Blautia.id.1992	-0.0183339	0.0188585	0.351854	8.45425	12	0.748702
Ulcerative colitis	genus.Butyricicoccus.id.2055	0.0299089	0.0240134	0.259378	11.0013	7	0.138562
Ulcerative colitis	genus.Butyricimonas.id.945	0.0155492	0.0271391	0.578207	7.94188	12	0.789656
Ulcerative colitis	genus.Butyrivibrio.id.1993	-0.0349198	0.0326188	0.303849	14.1823	14	0.436221
Ulcerative colitis	genus.CandidatusSoleaferrea.id.11350	-0.00847438	0.084024	0.922146	8.11111	9	0.522989
Ulcerative colitis	genus.Catenibacterium.id.2153	-0.0782387	0.102497	0.500807	2.85971	4	0.58157
Ulcerative colitis	genus.ChristensenellaceaeR.7group.id.11283	0.00490478	0.0392685	0.903682	13.6297	9	0.13612
Ulcerative colitis	genus.Clostridiumsensustricto1.id.1873	-0.0138177	0.0386802	0.735504	9.01331	6	0.172831
Ulcerative colitis	genus.Collinsella.id.815	-0.00201139	0.0345333	0.955181	2.20049	8	0.97424
Ulcerative colitis	genus.Coprobacter.id.949	-0.00737572	0.0294852	0.808088	5.78909	10	0.832661
Ulcerative colitis	genus.Coprococcus1.id.11301	0.011652	0.0233807	0.629008	14.3879	11	0.212269
Ulcerative colitis	genus.Coprococcus2.id.11302	0.0843172	0.0811415	0.338792	8.89831	7	0.260039
Ulcerative colitis	genus.Coprococcus3.id.11303	-0.0554928	0.0529919	0.33535	18.2477	7	0.010901
Ulcerative colitis	genus.DefluviitaleaceaeUCG011.id.11287	-0.0267714	0.0349566	0.4688	4.51588	8	0.807842
Ulcerative colitis	genus.Desulfovibrio.id.3173	-0.0215884	0.028211	0.466097	4.54179	9	0.872285
Ulcerative colitis	genus.Dialister.id.2183	-0.0114069	0.035984	0.758473	9.87803	10	0.451258
Ulcerative colitis	genus.Dorea.id.1997	-0.0210681	0.0247502	0.419391	6.29243	9	0.710332
Ulcerative colitis	genus.Eggerthella.id.819	-0.00376933	0.0407353	0.92855	6.58466	9	0.680273
Ulcerative colitis	genus.Eisenbergiella.id.11304	-0.0438645	0.0779736	0.587474	15.4734	10	0.115731
Ulcerative colitis	genus.Enterorhabdus.id.820	-0.0407426	0.0369396	0.331942	2.24245	5	0.814681
Ulcerative colitis	genus.Erysipelatoclostridium.id.11381	0.0643247	0.0261284	0.0285684	14.3806	14	0.421756
Ulcerative colitis	genus.ErysipelotrichaceaeUCG003.id.11384	-0.00649612	0.0245967	0.795547	17.0163	15	0.317891
Ulcerative colitis	genus.Escherichia.Shigella.id.3504	-0.00434935	0.0268983	0.875554	7.75297	9	0.55922
Ulcerative colitis	genus.Faecalibacterium.id.2057	0.0154637	0.021853	0.499273	5.94187	9	0.745722
Ulcerative colitis	genus.FamilyXIIIAD3011group.id.11293	0.0120088	0.0530384	0.825437	15.9341	11	0.143594
Ulcerative colitis	genus.FamilyXIIIUCG001.id.11294	-0.00602588	0.0479536	0.904105	15.6522	7	0.0284907
Ulcerative colitis	genus.Flavonifractor.id.2059	-0.0996848	0.0630528	0.212022	8.20383	4	0.0843908
Ulcerative colitis	genus.Fusicatenibacter.id.11305	0.00788859	0.0267378	0.771761	15.7944	17	0.538457
Ulcerative colitis	genus.Gordonibacter.id.821	0.0378216	0.0536394	0.496837	21.9851	11	0.0244889
Ulcerative colitis	genus.Haemophilus.id.3698	0.0257988	0.0260712	0.355357	9.22146	8	0.32396
Ulcerative colitis	genus.Holdemanella.id.11393	-0.0082209	0.0261274	0.760202	5.4139	10	0.861872
Ulcerative colitis	genus.Holdemania.id.2157	-0.025964	0.0219094	0.257205	8.62694	14	0.854181
Ulcerative colitis	genus.Howardella.id.2000	0.0124067	0.0417288	0.773797	7.88506	9	0.545769
Ulcerative colitis	genus.Hungatella.id.11306	-0.0684918	0.11079	0.580199	6.98178	4	0.136854
Ulcerative colitis	genus.Intestinibacter.id.11345	0.0141821	0.0235032	0.556618	10.5862	14	0.718193
Ulcerative colitis	genus.Intestinimonas.id.2062	-0.00475679	0.0191363	0.807062	9.46148	16	0.893199
Ulcerative colitis	genus.Lachnoclostridium.id.11308	0.0676351	0.0297055	0.0437775	17.3832	12	0.135743
Ulcerative colitis	genus.Lachnospira.id.2004	0.0527115	0.101968	0.632465	11.9088	5	0.0360589
Ulcerative colitis	genus.LachnospiraceaeFCS020group.id.11314	0.0363007	0.0189934	0.0850331	13.4685	11	0.263808
Ulcerative colitis	genus.LachnospiraceaeNC2004group.id.11316	0.0589773	0.0511516	0.286761	12.7111	8	0.122184
Ulcerative colitis	genus.LachnospiraceaeND3007group.id.11317	-0.284656	0.358637	0.572894	3.04627	2	0.218028
Ulcerative colitis	genus.LachnospiraceaeNK4A136group.id.11319	-0.00810825	0.0142423	0.578852	9.85489	14	0.772714
Ulcerative colitis	genus.LachnospiraceaeUCG001.id.11321	-0.00393125	0.0396307	0.922942	9.02064	11	0.619987
Ulcerative colitis	genus.LachnospiraceaeUCG004.id.11324	-0.0129494	0.0283731	0.657858	10.6512	11	0.472929
Ulcerative colitis	genus.LachnospiraceaeUCG008.id.11328	0.015914	0.0428137	0.718714	4.23599	10	0.936074
Ulcerative colitis	genus.LachnospiraceaeUCG010.id.11330	-0.0146061	0.0297184	0.636285	13.2493	9	0.151648
Ulcerative colitis	genus.Lactobacillus.id.1837	0.00716315	0.0324246	0.830691	11.0658	9	0.271224
Ulcerative colitis	genus.Lactococcus.id.1851	0.00130709	0.0540738	0.98139	12.0059	8	0.150942
Ulcerative colitis	genus.Marvinbryantia.id.2005	0.00661183	0.0416321	0.87775	9.96175	9	0.35359
Ulcerative colitis	genus.Methanobrevibacter.id.123	0.03877	0.0808185	0.65648	15.1284	5	0.00982739
Ulcerative colitis	genus.Odoribacter.id.952	0.0206201	0.0350547	0.581945	4.51833	6	0.606895
Ulcerative colitis	genus.Olsenella.id.822	-0.0237552	0.0332283	0.492793	10.9669	10	0.3601
