# Supplementary material for: Gut microbiota and common gastrointestinal diseases: a bidirectional two-sample Mendelian randomized study
Source: Front Microbiol. 2023 Nov 17;14:1273269. doi: 10.3389/fmicb.2023.1273269 (PMC10691374; doi:10.3389/fmicb.2023.1273269)
Supplement: Supplementary file 13 [file Table_13.XLSX]

## Sheet: Sheet1
Outcome	Exposure	MR-egger intercept	SE	P	IVW-Q	Q_df	Q_pval
Gastroesophageal reflux disease	class.Actinobacteria.id.419	0.041717	0.0864878	0.662566	7.03552	4	0.134023
Gastroesophageal reflux disease	class.Alphaproteobacteria.id.2379	NA	NA	NA	8.59e-05	1	0.992603
Gastroesophageal reflux disease	class.Bacilli.id.1673	NA	NA	NA	0.865272	1	0.352267
Gastroesophageal reflux disease	class.Bacteroidia.id.912	0.0102141	0.0145487	0.555344	1.98466	3	0.575596
Gastroesophageal reflux disease	class.Betaproteobacteria.id.2867	-0.0161655	0.0303766	0.688661	3.6504	2	0.161186
Gastroesophageal reflux disease	class.Clostridia.id.1859	0.007481	0.0187734	0.716936	2.7329	4	0.60347
Gastroesophageal reflux disease	class.Coriobacteriia.id.809	0.00329885	0.0127197	0.808167	3.93163	5	0.5593
Gastroesophageal reflux disease	class.Deltaproteobacteria.id.3087	0.0270888	0.0138752	0.0987407	12.2232	7	0.0934521
Gastroesophageal reflux disease	class.Erysipelotrichia.id.2147	-0.0067108	0.0254329	0.816586	7.80579	3	0.0502007
Gastroesophageal reflux disease	class.Lentisphaeria.id.2250	-0.00927216	0.0200319	0.688939	1.36484	3	0.713796
Gastroesophageal reflux disease	class.Melainabacteria.id.1589	0.000104209	0.0105282	0.992577	2.76004	5	0.736922
Gastroesophageal reflux disease	class.Methanobacteria.id.119	0.00657057	0.0129209	0.700508	0.925916	2	0.629419
Gastroesophageal reflux disease	class.Mollicutes.id.3920	-0.0462533	0.0298516	0.364866	2.46839	2	0.291069
Gastroesophageal reflux disease	class.Negativicutes.id.2164	-0.113474	0.0581631	0.301535	4.54198	2	0.10321
Gastroesophageal reflux disease	class.Verrucomicrobiae.id.4029	0.0252159	0.0342721	0.538467	1.61163	3	0.656757
Gastroesophageal reflux disease	family.Acidaminococcaceae.id.2166	NA	NA	NA	3.27549	1	0.0703219
Gastroesophageal reflux disease	family.Alcaligenaceae.id.2875	0.0585885	0.0313645	0.202717	3.77315	3	0.287025
Gastroesophageal reflux disease	family.Bacteroidaceae.id.917	NA	NA	NA	1.5701	1	0.210193
Gastroesophageal reflux disease	family.BacteroidalesS24.7group.id.11173	NA	NA	NA	0.361996	1	0.5474
Gastroesophageal reflux disease	family.Bifidobacteriaceae.id.433	0.00860054	0.0154138	0.632985	2.52457	3	0.470867
Gastroesophageal reflux disease	family.Christensenellaceae.id.1866	0.00391027	0.00603946	0.563468	2.34413	4	0.672746
Gastroesophageal reflux disease	family.Clostridiaceae1.id.1869	0.00216399	0.00806448	0.833103	0.627165	2	0.730824
Gastroesophageal reflux disease	family.ClostridialesvadinBB60group.id.11286	0.00363732	0.00823732	0.681623	1.19231	5	0.945613
Gastroesophageal reflux disease	family.Coriobacteriaceae.id.811	0.00329885	0.0127197	0.808167	3.93163	5	0.5593
Gastroesophageal reflux disease	family.Defluviitaleaceae.id.1924	-0.0151009	0.0116097	0.323047	2.54009	3	0.46809
Gastroesophageal reflux disease	family.Desulfovibrionaceae.id.3169	0.0243574	0.0181549	0.250815	9.99596	5	0.0753498
Gastroesophageal reflux disease	family.Enterobacteriaceae.id.3469	-0.0348079	0.036023	0.510919	5.7664	2	0.0559553
Gastroesophageal reflux disease	family.Erysipelotrichaceae.id.2149	-0.0067108	0.0254329	0.816586	7.80579	3	0.0502007
Gastroesophageal reflux disease	family.FamilyXI.id.1936	0.0229412	0.0235726	0.508641	1.6496	2	0.438323
Gastroesophageal reflux disease	family.FamilyXIII.id.1957	-0.0177851	0.0432865	0.751819	3.67861	2	0.158928
Gastroesophageal reflux disease	family.Lachnospiraceae.id.1987	-0.000817453	0.0317883	0.980716	9.0065	5	0.108805
Gastroesophageal reflux disease	family.Lactobacillaceae.id.1836	NA	NA	NA	2.16623	1	0.141072
Gastroesophageal reflux disease	family.Methanobacteriaceae.id.121	0.00657057	0.0129209	0.700508	0.925916	2	0.629419
Gastroesophageal reflux disease	family.Oxalobacteraceae.id.2966	0.0423474	0.0316684	0.408778	4.11836	2	0.127559
Gastroesophageal reflux disease	family.Pasteurellaceae.id.3689	-0.0108988	0.0183403	0.61261	14.908	3	0.00189698
Gastroesophageal reflux disease	family.Peptococcaceae.id.2024	NA	NA	NA	0.0171569	1	0.895788
Gastroesophageal reflux disease	family.Peptostreptococcaceae.id.2042	0.011705	0.00762095	0.367416	5.61623	2	0.0603187
Gastroesophageal reflux disease	family.Prevotellaceae.id.960	0.00529794	0.00590125	0.395525	9.7367	9	0.372218
Gastroesophageal reflux disease	family.Rhodospirillaceae.id.2717	0.0133632	0.0208121	0.549091	8.5995	6	0.197386
Gastroesophageal reflux disease	family.Rikenellaceae.id.967	0.0012265	0.0113419	0.919093	4.45421	5	0.486034
Gastroesophageal reflux disease	family.Ruminococcaceae.id.2050	0.0191214	0.0282649	0.621348	4.26959	2	0.118269
Gastroesophageal reflux disease	family.Streptococcaceae.id.1850	-0.0454185	0.0185455	0.134015	11.2471	3	0.0104621
Gastroesophageal reflux disease	family.Veillonellaceae.id.2172	-0.010928	0.0108697	0.353531	7.70213	7	0.359591
Gastroesophageal reflux disease	family.Verrucomicrobiaceae.id.4036	0.0253065	0.0343033	0.537495	1.61166	3	0.65675
Gastroesophageal reflux disease	family.Victivallaceae.id.2255	0.018774	0.0225356	0.492441	3.01795	3	0.388865
Gastroesophageal reflux disease	genus..Clostridiuminnocuumgroup.id.14397	NA	NA	NA	0.560448	1	0.45408
Gastroesophageal reflux disease	genus..Eubacteriumbrachygroup.id.11296	-0.00815423	0.0435949	0.868881	2.48484	3	0.478036
Gastroesophageal reflux disease	genus..Eubacteriumcoprostanoligenesgroup.id.11375	-0.0116454	0.0125166	0.404834	9.43713	5	0.0928484
Gastroesophageal reflux disease	genus..Eubacteriumeligensgroup.id.14372	-0.0117746	0.0143852	0.563322	1.20476	2	0.547508
Gastroesophageal reflux disease	genus..Eubacteriumfissicatenagroup.id.14373	0.00515484	0.0349386	0.906746	0.402455	2	0.817726
Gastroesophageal reflux disease	genus..Eubacteriumhalliigroup.id.11338	-0.0114879	0.00688664	0.156161	9.21292	6	0.161953
Gastroesophageal reflux disease	genus..Eubacteriumnodatumgroup.id.11297	0.00598985	0.0139108	0.741154	0.303916	2	0.859024
