# Supplementary material for: Gut microbiota and common gastrointestinal diseases: a bidirectional two-sample Mendelian randomized study
Source: Front Microbiol. 2023 Nov 17;14:1273269. doi: 10.3389/fmicb.2023.1273269 (PMC10691374; doi:10.3389/fmicb.2023.1273269)
Supplement: Supplementary file 14 [file Table_14.XLSX]

## Sheet: Sheet1
Outcome	Exposure	MR-egger intercept	SE	P	IVW-Q	Q_df	Q_pval
Irritable bowel syndrome	class.Actinobacteria.id.419	0.000347747	0.000246075	0.191243	17.2916	10	0.0681551
Irritable bowel syndrome	class.Alphaproteobacteria.id.2379	-0.00118938	0.000847546	0.255115	5.04709	4	0.2825
Irritable bowel syndrome	class.Bacilli.id.1673	0.000432507	0.000671282	0.537413	12.7021	9	0.176554
Irritable bowel syndrome	class.Bacteroidia.id.912	0.000206107	0.000510805	0.70057	3.47034	7	0.838357
Irritable bowel syndrome	class.Betaproteobacteria.id.2867	0.00108957	0.000869341	0.265502	2.32382	6	0.887641
Irritable bowel syndrome	class.Clostridia.id.1859	8.77e-05	0.000597657	0.888133	4.62071	7	0.706137
Irritable bowel syndrome	class.Coriobacteriia.id.809	0.000264918	0.000830173	0.762543	7.71086	6	0.260061
Irritable bowel syndrome	class.Deltaproteobacteria.id.3087	-3.35e-05	0.000534241	0.951968	1.81271	7	0.969476
Irritable bowel syndrome	class.Erysipelotrichia.id.2147	-7.81e-05	0.000545696	0.890855	4.22282	7	0.753785
Irritable bowel syndrome	class.Gammaproteobacteria.id.3303	0.00116357	0.00179406	0.633709	6.25729	2	0.0437772
Irritable bowel syndrome	class.Lentisphaeria.id.2250	-0.000256719	0.00133808	0.865569	3.98479	3	0.263111
Irritable bowel syndrome	class.Melainabacteria.id.1589	0.000326371	0.000837006	0.716464	3.07989	5	0.687671
Irritable bowel syndrome	class.Methanobacteria.id.119	0.000769279	0.000569624	0.269696	3.9233	4	0.416486
Irritable bowel syndrome	class.Mollicutes.id.3920	0.00102177	0.0010075	0.357042	13.7945	6	0.0320181
Irritable bowel syndrome	class.Negativicutes.id.2164	0.000503308	0.000590617	0.426818	3.29082	7	0.856859
Irritable bowel syndrome	class.Verrucomicrobiae.id.4029	0.000437863	0.000557711	0.458134	3.63399	8	0.888546
Irritable bowel syndrome	family.Acidaminococcaceae.id.2166	0.00123081	0.0012403	0.502444	1.20367	2	0.547806
Irritable bowel syndrome	family.Actinomycetaceae.id.421	0.000978483	0.00132765	0.595663	0.566617	2	0.753287
Irritable bowel syndrome	family.Alcaligenaceae.id.2875	0.000123458	0.000649459	0.855504	2.02939	7	0.958196
Irritable bowel syndrome	family.Bacteroidaceae.id.917	0.00136559	0.000710464	0.126963	10.1458	5	0.0712077
Irritable bowel syndrome	family.BacteroidalesS24.7group.id.11173	-0.00355519	0.00367031	0.387578	5.54374	5	0.353174
Irritable bowel syndrome	family.Bifidobacteriaceae.id.433	0.000472074	0.000261442	0.121001	14.7754	7	0.0389892
Irritable bowel syndrome	family.Christensenellaceae.id.1866	-0.000452702	0.000530499	0.441552	1.52161	5	0.910563
Irritable bowel syndrome	family.Clostridiaceae1.id.1869	0.000185535	0.000469809	0.713058	3.13942	5	0.678501
Irritable bowel syndrome	family.ClostridialesvadinBB60group.id.11286	0.000305392	0.000867116	0.736734	7.31343	7	0.396991
Irritable bowel syndrome	family.Coriobacteriaceae.id.811	0.000264918	0.000830173	0.762543	7.71086	6	0.260061
Irritable bowel syndrome	family.Defluviitaleaceae.id.1924	-0.00022473	0.000677552	0.771663	0.62134	3	0.89153
Irritable bowel syndrome	family.Desulfovibrionaceae.id.3169	-0.000338973	0.000690917	0.657344	0.936392	4	0.919283
Irritable bowel syndrome	family.Enterobacteriaceae.id.3469	-0.00113232	0.00061768	0.208227	4.81518	3	0.185842
Irritable bowel syndrome	family.Erysipelotrichaceae.id.2149	-7.81e-05	0.000545696	0.890855	4.22282	7	0.753785
Irritable bowel syndrome	family.FamilyXI.id.1936	-0.000345856	0.000402917	0.423641	6.66547	7	0.464522
Irritable bowel syndrome	family.FamilyXIII.id.1957	9.41e-05	0.00069348	0.897411	2.93497	6	0.816963
Irritable bowel syndrome	family.Lachnospiraceae.id.1987	-0.000591872	0.00073621	0.444659	7.33566	9	0.602216
Irritable bowel syndrome	family.Lactobacillaceae.id.1836	0.000471874	0.000878199	0.644829	0.862177	3	0.834544
Irritable bowel syndrome	family.Methanobacteriaceae.id.121	0.000769279	0.000569624	0.269696	3.9233	4	0.416486
Irritable bowel syndrome	family.Oxalobacteraceae.id.2966	0.000726976	0.000614358	0.289876	7.54313	6	0.27352
Irritable bowel syndrome	family.Pasteurellaceae.id.3689	-5.67e-05	0.000769756	0.945885	2.40129	4	0.662393
Irritable bowel syndrome	family.Peptococcaceae.id.2024	-0.00055751	0.000858612	0.551534	7.49325	5	0.186464
Irritable bowel syndrome	family.Peptostreptococcaceae.id.2042	0.000482933	0.000518861	0.382957	19.0983	8	0.0143428
Irritable bowel syndrome	family.Porphyromonadaceae.id.943	-0.000180564	0.000654208	0.79359	7.23681	6	0.299501
Irritable bowel syndrome	family.Prevotellaceae.id.960	0.000200302	0.000303822	0.521228	14.556	14	0.409166
Irritable bowel syndrome	family.Rhodospirillaceae.id.2717	4e-05	0.000688124	0.95556	8.62175	7	0.280965
Irritable bowel syndrome	family.Rikenellaceae.id.967	-0.000308285	0.000670806	0.656722	11.2117	10	0.341262
Irritable bowel syndrome	family.Ruminococcaceae.id.2050	0.00108804	0.00249481	0.738188	0.814127	2	0.665602
Irritable bowel syndrome	family.Streptococcaceae.id.1850	0.00109945	0.00192661	0.598754	14.5431	5	0.012504
Irritable bowel syndrome	family.Veillonellaceae.id.2172	0.000329218	0.000827625	0.700058	14.9689	10	0.133202
Irritable bowel syndrome	family.Verrucomicrobiaceae.id.4036	0.000437457	0.000557699	0.458526	3.63398	8	0.888546
Irritable bowel syndrome	family.Victivallaceae.id.2255	3.27e-06	0.000469471	0.99464	4.74227	8	0.784734
Irritable bowel syndrome	genus..Clostridiuminnocuumgroup.id.14397	2.48e-05	0.000548383	0.965699	8.17722	6	0.225405
Irritable bowel syndrome	genus..Eubacteriumbrachygroup.id.11296	-0.000944804	0.00100225	0.389125	15.9758	6	0.0138844
Irritable bowel syndrome	genus..Eubacteriumcoprostanoligenesgroup.id.11375	-0.000293309	0.000391928	0.475657	8.46401	9	0.488144
Irritable bowel syndrome	genus..Eubacteriumeligensgroup.id.14372	NA	NA	NA	0.0032311	1	0.95467
Irritable bowel syndrome	genus..Eubacteriumfissicatenagroup.id.14373	0.000785813	0.000640596	0.274548	1.86596	6	0.931604
Irritable bowel syndrome	genus..Eubacteriumhalliigroup.id.11338	4.65e-05	0.00110247	0.967993	3.59044	6	0.7319
Irritable bowel syndrome	genus..Eubacteriumnodatumgroup.id.11297	0.000914168	0.000416281	0.0794895	11.4722	6	0.0748329
Irritable bowel syndrome	genus..Eubacteriumoxidoreducensgroup.id.11339	-0.00864642	0.00507806	0.338064	3.18385	2	0.203533
Irritable bowel syndrome	genus..Eubacteriumrectalegroup.id.14374	-3.95e-05	0.00178973	0.983759	1.0363	4	0.904242
Irritable bowel syndrome	genus..Eubacteriumruminantiumgroup.id.11340	0.000831076	0.000425804	0.079513	12.9714	11	0.295196
Irritable bowel syndrome	genus..Eubacteriumventriosumgroup.id.11341	0.000542029	0.000567855	0.367769	9.9167	9	0.357271
Irritable bowel syndrome	genus..Eubacteriumxylanophilumgroup.id.14375	0.000420882	0.00118571	0.756555	0.588858	3	0.898978
Irritable bowel syndrome	genus..Ruminococcusgauvreauiigroup.id.11342	0.000757497	0.000849565	0.406925	7.80226	7	0.350353
Irritable bowel syndrome	genus..Ruminococcusgnavusgroup.id.14376	-0.000301349	0.000606867	0.634708	13.6918	8	0.0901598
Irritable bowel syndrome	genus..Ruminococcustorquesgroup.id.14377	0.000135275	0.000456317	0.778805	2.97035	6	0.812559
Irritable bowel syndrome	genus.Actinomyces.id.423	-6.54e-05	0.000695661	0.933634	1.37359	3	0.711738
Irritable bowel syndrome	genus.Adlercreutzia.id.812	0.00083429	0.00118084	0.530792	8.48713	4	0.0752782
Irritable bowel syndrome	genus.Akkermansia.id.4037	0.000433971	0.000550272	0.456192	3.63413	8	0.888534
Irritable bowel syndrome	genus.Alistipes.id.968	0.00104822	0.000693977	0.174676	5.96354	8	0.651317
Irritable bowel syndrome	genus.Allisonella.id.2174	-0.000607032	0.000486058	0.26699	4.59617	6	0.596547
Irritable bowel syndrome	genus.Alloprevotella.id.961	0.000452138	0.000761784	0.584764	4.82116	5	0.438094
Irritable bowel syndrome	genus.Anaerofilum.id.2053	0.000375393	0.000429115	0.410687	6.39366	8	0.603226
Irritable bowel syndrome	genus.Anaerostipes.id.1991	-0.000346891	0.000482693	0.49937	1.68068	7	0.975388
Irritable bowel syndrome	genus.Anaerotruncus.id.2054	-0.000347123	0.000776106	0.668197	10.309	8	0.244007
Irritable bowel syndrome	genus.Bacteroides.id.918	0.00136559	0.000710464	0.126963	10.1458	5	0.0712077
Irritable bowel syndrome	genus.Barnesiella.id.944	-0.000202394	0.000732469	0.791575	20.9111	7	0.00390399
Irritable bowel syndrome	genus.Bifidobacterium.id.436	0.000207987	0.000347317	0.565845	21.1817	9	0.0118677
Irritable bowel syndrome	genus.Bilophila.id.3170	0.00021272	0.000811152	0.800683	13.7605	8	0.088225
Irritable bowel syndrome	genus.Blautia.id.1992	-0.000105735	0.00102682	0.921987	10.7812	6	0.0953797
Irritable bowel syndrome	genus.Butyricicoccus.id.2055	-0.00116647	0.00101788	0.370424	5.58224	3	0.133802
Irritable bowel syndrome	genus.Butyricimonas.id.945	-0.00019436	0.000760935	0.808571	8.01527	6	0.236986
Irritable bowel syndrome	genus.Butyrivibrio.id.1993	-0.000457595	0.00100993	0.662517	23.5793	9	0.00501835
Irritable bowel syndrome	genus.CandidatusSoleaferrea.id.11350	0.00121403	0.000661716	0.103892	13.7409	9	0.131845
Irritable bowel syndrome	genus.Catenibacterium.id.2153	0.000907801	0.00109741	0.468767	8.03625	4	0.0902594
Irritable bowel syndrome	genus.ChristensenellaceaeR.7group.id.11283	-0.000170946	0.00236644	0.954092	0.0443109	2	0.978088
Irritable bowel syndrome	genus.Clostridiumsensustricto1.id.1873	NA	NA	NA	0.0782198	1	0.779725
Irritable bowel syndrome	genus.Collinsella.id.815	8.95e-05	0.000641816	0.897919	4.59972	4	0.330887
Irritable bowel syndrome	genus.Coprobacter.id.949	0.000344051	0.00075488	0.667667	6.657	6	0.353735
Irritable bowel syndrome	genus.Coprococcus1.id.11301	7.11e-05	0.000823304	0.934511	9.00253	6	0.173436
Irritable bowel syndrome	genus.Coprococcus2.id.11302	-0.000165788	0.000780505	0.840174	6.05483	6	0.417076
Irritable bowel syndrome	genus.Coprococcus3.id.11303	0.00103744	0.000883996	0.285037	17.2634	7	0.0157746
Irritable bowel syndrome	genus.DefluviitaleaceaeUCG011.id.11287	6.27e-05	0.000820933	0.94609	0.0681461	3	0.995364
Irritable bowel syndrome	genus.Desulfovibrio.id.3173	0.00048347	0.000490142	0.396669	2.60584	4	0.625788
Irritable bowel syndrome	genus.Dialister.id.2183	0.000876756	0.000565026	0.164671	9.4934	8	0.302396
Irritable bowel syndrome	genus.Dorea.id.1997	-0.000673522	0.000877075	0.477216	16.8214	6	0.00996265
Irritable bowel syndrome	genus.Eggerthella.id.819	-9.86e-05	0.000631054	0.88021	3.81251	8	0.873631
Irritable bowel syndrome	genus.Eisenbergiella.id.11304	0.000275823	0.000708585	0.708655	3.9318	8	0.863224
Irritable bowel syndrome	genus.Enterorhabdus.id.820	0.00258374	0.00142555	0.320968	4.26863	2	0.118326
Irritable bowel syndrome	genus.Erysipelatoclostridium.id.11381	-0.000177787	0.000434424	0.691926	7.80346	10	0.648028
Irritable bowel syndrome	genus.ErysipelotrichaceaeUCG003.id.11384	-0.000126541	0.000808171	0.881704	9.11136	6	0.167412
Irritable bowel syndrome	genus.Escherichia.Shigella.id.3504	0.000818464	0.00134812	0.57655	7.4256	5	0.190863
Irritable bowel syndrome	genus.Faecalibacterium.id.2057	0.000268495	0.00166489	0.89821	3.2761	2	0.194359
Irritable bowel syndrome	genus.FamilyXIIIAD3011group.id.11293	0.000192258	0.000561645	0.746036	4.80696	6	0.568799
Irritable bowel syndrome	genus.FamilyXIIIUCG001.id.11294	-0.000896603	0.000944483	0.442662	1.80063	3	0.614797
Irritable bowel syndrome	genus.Flavonifractor.id.2059	-0.00141506	0.0017254	0.562707	0.678567	2	0.712281
Irritable bowel syndrome	genus.Fusicatenibacter.id.11305	-8.14e-05	0.000382285	0.835183	11.7467	12	0.466227
Irritable bowel syndrome	genus.Gordonibacter.id.821	-0.000253404	0.000524085	0.661825	0.596425	4	0.96346
Irritable bowel syndrome	genus.Haemophilus.id.3698	2.1e-05	0.000806921	0.981621	3.06665	3	0.381462
Irritable bowel syndrome	genus.Holdemanella.id.11393	-0.00130657	0.00123287	0.324436	26.8358	8	0.000754653
Irritable bowel syndrome	genus.Holdemania.id.2157	-0.000175708	0.000574439	0.770033	7.33945	7	0.394412
Irritable bowel syndrome	genus.Howardella.id.2000	9.75e-05	0.000466102	0.84447	4.48585	5	0.481778
Irritable bowel syndrome	genus.Hungatella.id.11306	-0.000379884	0.000575747	0.556508	3.2874	4	0.51093
Irritable bowel syndrome	genus.Intestinibacter.id.11345	-0.000396257	0.000608899	0.543908	4.04123	6	0.671096
Irritable bowel syndrome	genus.Intestinimonas.id.2062	-0.000291293	0.000638995	0.664523	3.25899	7	0.860055
Irritable bowel syndrome	genus.Lachnoclostridium.id.11308	-0.000673923	0.000860794	0.477437	6.21536	5	0.285824
Irritable bowel syndrome	genus.Lachnospira.id.2004	-0.000223436	0.000553226	0.713368	2.41333	4	0.66022
Irritable bowel syndrome	genus.LachnospiraceaeFCS020group.id.11314	0.000335568	0.000768994	0.677831	5.06468	7	0.65207
Irritable bowel syndrome	genus.LachnospiraceaeNC2004group.id.11316	-0.000221197	0.00102063	0.842324	5.80826	4	0.213932
Irritable bowel syndrome	genus.LachnospiraceaeND3007group.id.11317	-0.00102755	0.00175312	0.662492	1.30576	2	0.520545
Irritable bowel syndrome	genus.LachnospiraceaeNK4A136group.id.11319	0.000769606	0.000644033	0.266316	13.4325	9	0.143993
Irritable bowel syndrome	genus.LachnospiraceaeUCG001.id.11321	-0.00143985	0.000651762	0.0692225	11.1613	7	0.131735
Irritable bowel syndrome	genus.LachnospiraceaeUCG004.id.11324	-0.000615828	0.000665367	0.385479	12.0785	8	0.147735
Irritable bowel syndrome	genus.LachnospiraceaeUCG008.id.11328	-0.000642377	0.000641295	0.349855	12.4033	8	0.134098
Irritable bowel syndrome	genus.LachnospiraceaeUCG010.id.11330	-0.000284615	0.000592725	0.65137	7.09487	6	0.312163
Irritable bowel syndrome	genus.Lactobacillus.id.1837	-0.00041345	0.000779763	0.624024	6.55092	5	0.256237
Irritable bowel syndrome	genus.Lactococcus.id.1851	3.22e-05	0.000630571	0.961684	2.14912	5	0.82815
Irritable bowel syndrome	genus.Marvinbryantia.id.2005	-0.000591543	0.000563339	0.370814	2.05736	4	0.72521
Irritable bowel syndrome	genus.Methanobrevibacter.id.123	-0.000431197	0.00134729	0.80281	0.54803	2	0.760321
Irritable bowel syndrome	genus.Odoribacter.id.952	-0.000841457	0.000879372	0.439606	2.03089	3	0.56602
Irritable bowel syndrome	genus.Olsenella.id.822	0.00075416	0.000682666	0.311598	3.26573	7	0.859381
Irritable bowel syndrome	genus.Oscillibacter.id.2063	0.000333711	0.000494766	0.521649	4.23498	8	0.835325
Irritable bowel syndrome	genus.Oscillospira.id.2064	0.000392584	0.00119135	0.773068	1.07415	3	0.783318
Irritable bowel syndrome	genus.Oxalobacter.id.2978	0.00105931	0.00145733	0.507556	2.4949	5	0.777264
Irritable bowel syndrome	genus.Parabacteroides.id.954	NA	NA	NA	0.0421549	1	0.837325
Irritable bowel syndrome	genus.Paraprevotella.id.962	-0.000112008	0.000517127	0.8357	3.25882	7	0.860072
Irritable bowel syndrome	genus.Parasutterella.id.2892	-0.000516361	0.000766199	0.517292	12.6019	10	0.246789
Irritable bowel syndrome	genus.Peptococcus.id.2037	0.000581307	0.00115388	0.664428	6.66108	3	0.0835218
Irritable bowel syndrome	genus.Phascolarctobacterium.id.2168	0.000591752	0.000519908	0.318588	4.71358	5	0.451825
Irritable bowel syndrome	genus.Prevotella7.id.11182	-0.000307099	0.000585919	0.616368	4.37704	8	0.821605
Irritable bowel syndrome	genus.Prevotella9.id.11183	2.88e-05	0.000795868	0.971991	14.9375	9	0.0926667
Irritable bowel syndrome	genus.RikenellaceaeRC9gutgroup.id.11191	-0.000319661	0.000400168	0.447461	5.66082	9	0.773326
Irritable bowel syndrome	genus.Romboutsia.id.11347	-0.000187545	0.000448007	0.692867	5.67427	6	0.460649
Irritable bowel syndrome	genus.Roseburia.id.2012	0.00134416	0.000566218	0.0636423	10.3257	6	0.111587
Irritable bowel syndrome	genus.Ruminiclostridium5.id.11355	-0.000358803	0.00176086	0.851576	3.35143	4	0.500824
Irritable bowel syndrome	genus.Ruminiclostridium6.id.11356	-0.000108527	0.000518879	0.842581	0.246117	6	0.999717
Irritable bowel syndrome	genus.Ruminiclostridium9.id.11357	-0.000872797	0.000613053	0.227635	2.89002	5	0.716937
Irritable bowel syndrome	genus.RuminococcaceaeNK4A214group.id.11358	7.16e-05	0.000572892	0.905418	6.53184	6	0.366317
Irritable bowel syndrome	genus.RuminococcaceaeUCG002.id.11360	-0.000347255	0.000572438	0.55762	23.1166	11	0.0170179
Irritable bowel syndrome	genus.RuminococcaceaeUCG003.id.11361	0.000325451	0.000796136	0.696886	11.3349	7	0.124663
Irritable bowel syndrome	genus.RuminococcaceaeUCG004.id.11362	0.000274563	0.000675772	0.69666	2.8072	8	0.945868
Irritable bowel syndrome	genus.RuminococcaceaeUCG005.id.11363	-0.000481408	0.000685197	0.508643	5.16344	7	0.640026
Irritable bowel syndrome	genus.RuminococcaceaeUCG009.id.11366	5.74e-05	0.000796794	0.944919	2.18771	7	0.948724
Irritable bowel syndrome	genus.RuminococcaceaeUCG010.id.11367	-0.00199893	0.00208284	0.407998	9.79066	4	0.0441055
Irritable bowel syndrome	genus.RuminococcaceaeUCG011.id.11368	-0.000562317	0.000403597	0.222308	3.45187	6	0.750361
Irritable bowel syndrome	genus.RuminococcaceaeUCG013.id.11370	-0.000202226	0.000547701	0.727079	3.73696	6	0.712222
Irritable bowel syndrome	genus.RuminococcaceaeUCG014.id.11371	0.000696072	0.00127503	0.614136	11.1277	5	0.0489065
Irritable bowel syndrome	genus.Ruminococcus1.id.11373	-0.00176543	0.00067016	0.0780336	9.76465	4	0.0445843
Irritable bowel syndrome	genus.Ruminococcus2.id.11374	-0.000266235	0.000432666	0.5578	6.51669	8	0.589557
Irritable bowel syndrome	genus.Sellimonas.id.14369	0.000864707	0.000968393	0.406281	16.5815	7	0.0203036
Irritable bowel syndrome	genus.Senegalimassilia.id.11160	0.000307659	0.000717368	0.709793	2.2646	3	0.519336
Irritable bowel syndrome	genus.Slackia.id.825	0.000527096	0.000862817	0.584438	4.22589	4	0.376297
Irritable bowel syndrome	genus.Streptococcus.id.1853	-9.37e-05	0.000639586	0.889294	8.94103	6	0.176922
Irritable bowel syndrome	genus.Subdoligranulum.id.2070	-1.88e-05	0.000824337	0.98287	7.06633	5	0.215754
Irritable bowel syndrome	genus.Sutterella.id.2896	-7.22e-05	0.000586241	0.90473	4.82613	10	0.902486
Irritable bowel syndrome	genus.Terrisporobacter.id.11348	0.00206344	0.00150175	0.400518	2.10254	2	0.349493
Irritable bowel syndrome	genus.Turicibacter.id.2162	-0.000257446	0.000943986	0.830501	0.487881	2	0.783534
Irritable bowel syndrome	genus.Tyzzerella3.id.11335	-0.00107881	0.00129888	0.444056	9.55078	6	0.144889
Irritable bowel syndrome	genus.Veillonella.id.2198	-0.00202001	0.00147672	0.243154	2.03362	5	0.844474
Irritable bowel syndrome	genus.Victivallis.id.2256	-0.000808316	0.000597654	0.218281	10.885	8	0.208298
Irritable bowel syndrome	order.Actinomycetales.id.420	0.0010123	0.00136062	0.592787	0.568757	2	0.752482
Irritable bowel syndrome	order.Bacillales.id.1674	0.00183435	0.000578045	0.0247213	14.2305	6	0.0271645
Irritable bowel syndrome	order.Bacteroidales.id.913	0.000206107	0.000510805	0.70057	3.47034	7	0.838357
Irritable bowel syndrome	order.Bifidobacteriales.id.432	0.000472074	0.000261442	0.121001	14.7754	7	0.0389892
Irritable bowel syndrome	order.Burkholderiales.id.2874	-0.00014755	0.000652463	0.832175	0.713246	5	0.982234
Irritable bowel syndrome	order.Clostridiales.id.1863	0.000102815	0.000582081	0.865607	4.44475	7	0.727359
Irritable bowel syndrome	order.Coriobacteriales.id.810	0.000264918	0.000830173	0.762543	7.71086	6	0.260061
Irritable bowel syndrome	order.Desulfovibrionales.id.3156	-0.000303184	0.000660518	0.665491	0.969005	6	0.98676
Irritable bowel syndrome	order.Enterobacteriales.id.3468	-0.00113232	0.00061768	0.208227	4.81518	3	0.185842
Irritable bowel syndrome	order.Erysipelotrichales.id.2148	-7.81e-05	0.000545696	0.890855	4.22282	7	0.753785
Irritable bowel syndrome	order.Gastranaerophilales.id.1591	0.0012747	0.000937694	0.267181	2.90951	4	0.573081
Irritable bowel syndrome	order.Lactobacillales.id.1800	-0.000302129	0.000781994	0.712562	12.8162	7	0.0767148
Irritable bowel syndrome	order.Methanobacteriales.id.120	0.000769279	0.000569624	0.269696	3.9233	4	0.416486
Irritable bowel syndrome	order.MollicutesRF9.id.11579	-0.000604156	0.000424354	0.192342	8.41149	9	0.493267
Irritable bowel syndrome	order.NB1n.id.3953	0.00181758	0.00105851	0.13677	4.68145	7	0.698771
Irritable bowel syndrome	order.Pasteurellales.id.3688	-5.67e-05	0.000769756	0.945885	2.40129	4	0.662393
Irritable bowel syndrome	order.Rhodospirillales.id.2667	6.66e-06	0.000548578	0.990656	8.05869	8	0.427758
Irritable bowel syndrome	order.Selenomonadales.id.2165	0.000503308	0.000590617	0.426818	3.29082	7	0.856859
Irritable bowel syndrome	order.Verrucomicrobiales.id.4030	0.000437863	0.000557711	0.458134	3.63399	8	0.888546
Irritable bowel syndrome	order.Victivallales.id.2254	-0.000256719	0.00133808	0.865569	3.98479	3	0.263111
Irritable bowel syndrome	phylum.Actinobacteria.id.400	0.000399949	0.000293835	0.203352	15.9419	11	0.1433
Irritable bowel syndrome	phylum.Bacteroidetes.id.905	0.000368125	0.000628258	0.583363	5.02205	6	0.540988
Irritable bowel syndrome	phylum.Cyanobacteria.id.1500	-0.00134425	0.000712881	0.15582	6.75004	4	0.149702
Irritable bowel syndrome	phylum.Euryarchaeota.id.55	-0.00024406	0.000664563	0.728465	3.04273	6	0.803465
Irritable bowel syndrome	phylum.Firmicutes.id.1672	0.000106626	0.000437557	0.814463	3.87622	8	0.868115
Irritable bowel syndrome	phylum.Lentisphaerae.id.2238	-2.32e-05	0.00148315	0.988937	3.9799	3	0.263643
Irritable bowel syndrome	phylum.Proteobacteria.id.2375	0.000143981	0.000381098	0.718579	5.87278	7	0.55468
Irritable bowel syndrome	phylum.Tenericutes.id.3919	0.00102177	0.0010075	0.357042	13.7945	6	0.0320181
Irritable bowel syndrome	phylum.Verrucomicrobia.id.3982	0.000531984	0.000678116	0.468265	2.71847	6	0.843261
