# Supplementary material for: Gut microbiota and common gastrointestinal diseases: a bidirectional two-sample Mendelian randomized study
Source: Front Microbiol. 2023 Nov 17;14:1273269. doi: 10.3389/fmicb.2023.1273269 (PMC10691374; doi:10.3389/fmicb.2023.1273269)
Supplement: Supplementary file 15 [file Table_15.XLSX]

## Sheet: Sheet1
Outcome	Exposure	MR-egger intercept	SE	P	IVW-Q	Q_df	Q_pval
Gastric cancer || id:ebi-a-GCST90018849	class.Actinobacteria.id.419	0.0121906	0.0217667	0.584961	9.10204	14	0.824459
Gastric cancer || id:ebi-a-GCST90018849	class.Alphaproteobacteria.id.2379	0.0149819	0.0548148	0.795539	2.24268	6	0.896081
Gastric cancer || id:ebi-a-GCST90018849	class.Bacilli.id.1673	-0.0198978	0.0201801	0.338806	28.125	17	0.0434984
Gastric cancer || id:ebi-a-GCST90018849	class.Bacteroidia.id.912	-0.0127433	0.0138589	0.375945	15.5185	13	0.276109
Gastric cancer || id:ebi-a-GCST90018849	class.Betaproteobacteria.id.2867	0.0531475	0.0262958	0.0708451	8.76374	11	0.64369
Gastric cancer || id:ebi-a-GCST90018849	class.Clostridia.id.1859	0.00354685	0.032493	0.915237	6.76387	11	0.81787
Gastric cancer || id:ebi-a-GCST90018849	class.Coriobacteriia.id.809	-0.0114562	0.0243526	0.646483	5.83188	13	0.952058
Gastric cancer || id:ebi-a-GCST90018849	class.Deltaproteobacteria.id.3087	-0.0057298	0.0186672	0.764618	14.7785	12	0.253771
Gastric cancer || id:ebi-a-GCST90018849	class.Erysipelotrichia.id.2147	0.0150247	0.0291034	0.615896	11.8106	12	0.461006
Gastric cancer || id:ebi-a-GCST90018849	class.Gammaproteobacteria.id.3303	-0.066007	0.0590517	0.32626	7.01756	5	0.219338
Gastric cancer || id:ebi-a-GCST90018849	class.Lentisphaeria.id.2250	-0.013081	0.0347087	0.719232	5.11124	7	0.64639
Gastric cancer || id:ebi-a-GCST90018849	class.Melainabacteria.id.1589	0.0170189	0.0262334	0.534678	5.88559	9	0.751312
Gastric cancer || id:ebi-a-GCST90018849	class.Methanobacteria.id.119	0.00683715	0.0349773	0.849895	6.47645	9	0.691447
Gastric cancer || id:ebi-a-GCST90018849	class.Mollicutes.id.3920	-0.0239552	0.0307269	0.453673	11.4671	11	0.405004
Gastric cancer || id:ebi-a-GCST90018849	class.Negativicutes.id.2164	-0.00944051	0.0305725	0.763818	9.56372	11	0.570004
Gastric cancer || id:ebi-a-GCST90018849	class.Verrucomicrobiae.id.4029	0.0612432	0.0511022	0.261348	14.0069	10	0.172675
Gastric cancer || id:ebi-a-GCST90018849	family.Acidaminococcaceae.id.2166	0.0272063	0.0328747	0.445598	8.89165	6	0.179764
Gastric cancer || id:ebi-a-GCST90018849	family.Actinomycetaceae.id.421	-0.0187061	0.0426603	0.690687	4.20882	4	0.378482
Gastric cancer || id:ebi-a-GCST90018849	family.Alcaligenaceae.id.2875	-0.0360211	0.0443323	0.435407	16.4313	11	0.125858
Gastric cancer || id:ebi-a-GCST90018849	family.Bacteroidaceae.id.917	0.0722154	0.0552602	0.232564	12.639	8	0.12489
Gastric cancer || id:ebi-a-GCST90018849	family.BacteroidalesS24.7group.id.11173	-0.0275049	0.0245555	0.30549	3.75075	7	0.807997
Gastric cancer || id:ebi-a-GCST90018849	family.Bifidobacteriaceae.id.433	0.0380582	0.0229936	0.128891	7.20035	11	0.782635
Gastric cancer || id:ebi-a-GCST90018849	family.Christensenellaceae.id.1866	0.0143321	0.0123006	0.273906	8.20537	10	0.608785
Gastric cancer || id:ebi-a-GCST90018849	family.Clostridiaceae1.id.1869	-0.0413871	0.0276384	0.172651	10.3657	9	0.321702
Gastric cancer || id:ebi-a-GCST90018849	family.ClostridialesvadinBB60group.id.11286	0.0500407	0.0173364	0.0127347	19.5409	14	0.145293
Gastric cancer || id:ebi-a-GCST90018849	family.Coriobacteriaceae.id.811	-0.0114562	0.0243526	0.646483	5.83188	13	0.952058
Gastric cancer || id:ebi-a-GCST90018849	family.Defluviitaleaceae.id.1924	-0.0141104	0.0348468	0.696143	5.59387	9	0.779776
Gastric cancer || id:ebi-a-GCST90018849	family.Desulfovibrionaceae.id.3169	-0.00687516	0.0226414	0.769139	14.3878	9	0.109184
Gastric cancer || id:ebi-a-GCST90018849	family.Enterobacteriaceae.id.3469	-0.0528936	0.0554215	0.383716	2.22559	6	0.897826
Gastric cancer || id:ebi-a-GCST90018849	family.Erysipelotrichaceae.id.2149	0.0150247	0.0291034	0.615896	11.8106	12	0.461006
Gastric cancer || id:ebi-a-GCST90018849	family.FamilyXI.id.1936	-0.0558427	0.0495592	0.30287	8.8383	7	0.264475
Gastric cancer || id:ebi-a-GCST90018849	family.FamilyXIII.id.1957	0.00101987	0.0384309	0.979478	3.59225	9	0.936147
Gastric cancer || id:ebi-a-GCST90018849	family.Lachnospiraceae.id.1987	-0.000333959	0.0163049	0.983929	16.9532	16	0.388634
Gastric cancer || id:ebi-a-GCST90018849	family.Lactobacillaceae.id.1836	-0.0282745	0.0222727	0.244847	5.61515	8	0.690252
Gastric cancer || id:ebi-a-GCST90018849	family.Methanobacteriaceae.id.121	0.00683715	0.0349773	0.849895	6.47645	9	0.691447
Gastric cancer || id:ebi-a-GCST90018849	family.Oxalobacteraceae.id.2966	0.038977	0.034477	0.280346	10.4947	13	0.65307
Gastric cancer || id:ebi-a-GCST90018849	family.Pasteurellaceae.id.3689	-0.00692738	0.0211484	0.748888	17.0519	13	0.196942
Gastric cancer || id:ebi-a-GCST90018849	family.Peptococcaceae.id.2024	-0.0384633	0.0469133	0.439306	13.291	8	0.102222
Gastric cancer || id:ebi-a-GCST90018849	family.Peptostreptococcaceae.id.2042	-0.00820566	0.0166869	0.631774	11.1813	13	0.595632
Gastric cancer || id:ebi-a-GCST90018849	family.Porphyromonadaceae.id.943	0.0465575	0.0582742	0.450579	13.0114	8	0.111457
Gastric cancer || id:ebi-a-GCST90018849	family.Prevotellaceae.id.960	-0.00625707	0.012255	0.617604	12.7347	15	0.622779
Gastric cancer || id:ebi-a-GCST90018849	family.Rhodospirillaceae.id.2717	0.0111385	0.0390302	0.779849	11.89	14	0.615135
Gastric cancer || id:ebi-a-GCST90018849	family.Rikenellaceae.id.967	-0.0257031	0.0200894	0.217931	16.5467	18	0.554449
Gastric cancer || id:ebi-a-GCST90018849	family.Ruminococcaceae.id.2050	0.0271857	0.0221342	0.254271	16.1383	9	0.0640482
Gastric cancer || id:ebi-a-GCST90018849	family.Streptococcaceae.id.1850	-0.0347436	0.0381592	0.380489	18.5942	13	0.136234
Gastric cancer || id:ebi-a-GCST90018849	family.Veillonellaceae.id.2172	0.0149205	0.0113502	0.206119	17.9851	18	0.456632
Gastric cancer || id:ebi-a-GCST90018849	family.Verrucomicrobiaceae.id.4036	0.0610337	0.0511579	0.263353	14.0068	10	0.172683
Gastric cancer || id:ebi-a-GCST90018849	family.Victivallaceae.id.2255	-0.011236	0.0383426	0.77548	14.8686	11	0.188594
Gastric cancer || id:ebi-a-GCST90018849	genus..Clostridiuminnocuumgroup.id.14397	-0.00768027	0.0570471	0.896694	9.25604	8	0.321159
Gastric cancer || id:ebi-a-GCST90018849	genus..Eubacteriumbrachygroup.id.11296	-0.0624535	0.0373652	0.133179	8.47824	9	0.486759
Gastric cancer || id:ebi-a-GCST90018849	genus..Eubacteriumcoprostanoligenesgroup.id.11375	0.0210579	0.0357552	0.567795	21.0097	12	0.0502379
Gastric cancer || id:ebi-a-GCST90018849	genus..Eubacteriumeligensgroup.id.14372	-0.108239	0.0668972	0.166589	5.35594	6	0.499037
Gastric cancer || id:ebi-a-GCST90018849	genus..Eubacteriumfissicatenagroup.id.14373	0.00572771	0.0505625	0.912989	16.5652	8	0.0349692
Gastric cancer || id:ebi-a-GCST90018849	genus..Eubacteriumhalliigroup.id.11338	0.02685	0.0117827	0.0388837	19.2349	15	0.203286
Gastric cancer || id:ebi-a-GCST90018849	genus..Eubacteriumnodatumgroup.id.11297	-0.0280626	0.0406429	0.507314	14.7445	10	0.141659
Gastric cancer || id:ebi-a-GCST90018849	genus..Eubacteriumoxidoreducensgroup.id.11339	-0.0205247	0.0275929	0.510933	1.58344	4	0.811766
Gastric cancer || id:ebi-a-GCST90018849	genus..Eubacteriumrectalegroup.id.14374	-0.00924955	0.0291802	0.761998	8.27067	7	0.309333
Gastric cancer || id:ebi-a-GCST90018849	genus..Eubacteriumruminantiumgroup.id.11340	-0.0238861	0.0180984	0.205477	17.6383	17	0.411995
Gastric cancer || id:ebi-a-GCST90018849	genus..Eubacteriumventriosumgroup.id.11341	-0.00783066	0.0338707	0.820764	14.0841	14	0.443465
Gastric cancer || id:ebi-a-GCST90018849	genus..Eubacteriumxylanophilumgroup.id.14375	-0.0245121	0.0494993	0.635623	14.8232	8	0.0626752
Gastric cancer || id:ebi-a-GCST90018849	genus..Ruminococcusgauvreauiigroup.id.11342	-0.0256593	0.036172	0.494302	13.6398	11	0.253568
Gastric cancer || id:ebi-a-GCST90018849	genus..Ruminococcusgnavusgroup.id.14376	0.019763	0.0445508	0.666772	17.5674	11	0.0921774
Gastric cancer || id:ebi-a-GCST90018849	genus..Ruminococcustorquesgroup.id.14377	-0.0100336	0.0148571	0.521135	5.71249	8	0.679401
Gastric cancer || id:ebi-a-GCST90018849	genus.Actinomyces.id.423	0.00256366	0.0235933	0.917698	4.55057	6	0.602603
Gastric cancer || id:ebi-a-GCST90018849	genus.Adlercreutzia.id.812	-0.0206874	0.0368515	0.594874	7.0789	7	0.420712
Gastric cancer || id:ebi-a-GCST90018849	genus.Akkermansia.id.4037	0.0607794	0.051025	0.264053	14.0068	10	0.17268
Gastric cancer || id:ebi-a-GCST90018849	genus.Alistipes.id.968	-0.0162739	0.02774	0.568305	5.38117	13	0.965816
Gastric cancer || id:ebi-a-GCST90018849	genus.Allisonella.id.2174	0.0114235	0.0470722	0.816336	4.09492	7	0.768782
Gastric cancer || id:ebi-a-GCST90018849	genus.Alloprevotella.id.961	0.115999	0.0692648	0.1693	6.4898	5	0.261431
Gastric cancer || id:ebi-a-GCST90018849	genus.Anaerofilum.id.2053	0.0428987	0.060267	0.494618	20.7722	10	0.0227392
Gastric cancer || id:ebi-a-GCST90018849	genus.Anaerostipes.id.1991	0.0192468	0.0272346	0.494447	9.1081	12	0.693671
Gastric cancer || id:ebi-a-GCST90018849	genus.Anaerotruncus.id.2054	0.0113565	0.0185087	0.551973	13.0431	12	0.365914
Gastric cancer || id:ebi-a-GCST90018849	genus.Bacteroides.id.918	0.0722154	0.0552602	0.232564	12.639	8	0.12489
Gastric cancer || id:ebi-a-GCST90018849	genus.Barnesiella.id.944	0.0357086	0.0360042	0.340878	24.4601	13	0.0271526
Gastric cancer || id:ebi-a-GCST90018849	genus.Bifidobacterium.id.436	0.0142415	0.0197153	0.486622	8.88502	11	0.632504
Gastric cancer || id:ebi-a-GCST90018849	genus.Bilophila.id.3170	-0.0124818	0.0466001	0.793771	22.1102	12	0.0363031
Gastric cancer || id:ebi-a-GCST90018849	genus.Blautia.id.1992	-0.0188467	0.0260055	0.483754	6.36038	12	0.896837
Gastric cancer || id:ebi-a-GCST90018849	genus.Butyricicoccus.id.2055	-0.0173814	0.0158825	0.315767	5.59228	7	0.588077
Gastric cancer || id:ebi-a-GCST90018849	genus.Butyricimonas.id.945	0.0405207	0.0306056	0.212369	17.0045	12	0.149429
Gastric cancer || id:ebi-a-GCST90018849	genus.Butyrivibrio.id.1993	-0.0177165	0.0240017	0.473548	11.5146	14	0.645219
Gastric cancer || id:ebi-a-GCST90018849	genus.CandidatusSoleaferrea.id.11350	0.0257102	0.0717749	0.729457	2.43914	9	0.982476
Gastric cancer || id:ebi-a-GCST90018849	genus.Catenibacterium.id.2153	0.246595	0.102009	0.0943895	7.0189	4	0.134893
Gastric cancer || id:ebi-a-GCST90018849	genus.ChristensenellaceaeR.7group.id.11283	0.0249055	0.0267406	0.378909	7.97402	9	0.536767
Gastric cancer || id:ebi-a-GCST90018849	genus.Clostridiumsensustricto1.id.1873	0.0821578	0.049991	0.161211	28.4135	6	7.8523e-05
Gastric cancer || id:ebi-a-GCST90018849	genus.Collinsella.id.815	0.00574138	0.033207	0.868418	3.39126	7	0.846605
Gastric cancer || id:ebi-a-GCST90018849	genus.Coprobacter.id.949	0.0225459	0.0403928	0.590344	8.76944	10	0.554116
Gastric cancer || id:ebi-a-GCST90018849	genus.Coprococcus1.id.11301	-0.0102556	0.0275083	0.717912	9.75744	10	0.462026
Gastric cancer || id:ebi-a-GCST90018849	genus.Coprococcus2.id.11302	0.000365287	0.0945675	0.997043	12.4095	7	0.0878721
Gastric cancer || id:ebi-a-GCST90018849	genus.Coprococcus3.id.11303	-0.0080953	0.0266435	0.770084	1.39259	8	0.994351
Gastric cancer || id:ebi-a-GCST90018849	genus.DefluviitaleaceaeUCG011.id.11287	-0.0239794	0.0337412	0.500267	3.03653	8	0.932044
Gastric cancer || id:ebi-a-GCST90018849	genus.Desulfovibrio.id.3173	0.00106421	0.0239479	0.965644	4.21907	9	0.896411
Gastric cancer || id:ebi-a-GCST90018849	genus.Dialister.id.2183	-0.00955076	0.0489323	0.849585	5.71934	10	0.838266
Gastric cancer || id:ebi-a-GCST90018849	genus.Dorea.id.1997	0.010406	0.0195708	0.609369	7.92379	9	0.541845
Gastric cancer || id:ebi-a-GCST90018849	genus.Eggerthella.id.819	0.0578868	0.0479809	0.258397	5.40142	10	0.862802
Gastric cancer || id:ebi-a-GCST90018849	genus.Eisenbergiella.id.11304	-0.0250624	0.0394298	0.540847	9.41179	10	0.493519
Gastric cancer || id:ebi-a-GCST90018849	genus.Enterorhabdus.id.820	0.0100489	0.0229121	0.683612	4.25391	5	0.513467
Gastric cancer || id:ebi-a-GCST90018849	genus.Erysipelatoclostridium.id.11381	0.0122865	0.0201968	0.553444	9.04478	14	0.828171
Gastric cancer || id:ebi-a-GCST90018849	genus.ErysipelotrichaceaeUCG003.id.11384	0.006024	0.017609	0.737358	6.71076	15	0.965185
Gastric cancer || id:ebi-a-GCST90018849	genus.Escherichia.Shigella.id.3504	0.00636879	0.0313572	0.844124	7.72321	9	0.562263
Gastric cancer || id:ebi-a-GCST90018849	genus.Faecalibacterium.id.2057	-0.0109412	0.0183607	0.567712	6.07663	9	0.732225
Gastric cancer || id:ebi-a-GCST90018849	genus.FamilyXIIIAD3011group.id.11293	0.0251213	0.0306619	0.430008	8.22776	12	0.767088
Gastric cancer || id:ebi-a-GCST90018849	genus.FamilyXIIIUCG001.id.11294	-0.0323155	0.0259201	0.258957	3.12215	7	0.873477
Gastric cancer || id:ebi-a-GCST90018849	genus.Flavonifractor.id.2059	-0.104747	0.0782954	0.273323	7.945	4	0.0936137
Gastric cancer || id:ebi-a-GCST90018849	genus.Fusicatenibacter.id.11305	-0.030576	0.0197019	0.140232	18.9429	17	0.331819
Gastric cancer || id:ebi-a-GCST90018849	genus.Gordonibacter.id.821	0.0281019	0.027819	0.336231	9.39146	11	0.585807
Gastric cancer || id:ebi-a-GCST90018849	genus.Haemophilus.id.3698	-0.00345177	0.0308965	0.914181	17.8676	8	0.0222411
Gastric cancer || id:ebi-a-GCST90018849	genus.Holdemanella.id.11393	0.0503527	0.0412495	0.25322	6.01669	10	0.813859
Gastric cancer || id:ebi-a-GCST90018849	genus.Holdemania.id.2157	0.022023	0.0205208	0.302699	7.61997	14	0.908171
Gastric cancer || id:ebi-a-GCST90018849	genus.Howardella.id.2000	0.00960022	0.0301773	0.758534	9.48675	9	0.393607
Gastric cancer || id:ebi-a-GCST90018849	genus.Hungatella.id.11306	-0.0479855	0.073911	0.562461	1.06175	4	0.900293
Gastric cancer || id:ebi-a-GCST90018849	genus.Intestinibacter.id.11345	-0.0154182	0.0233926	0.52133	3.41253	14	0.998086
Gastric cancer || id:ebi-a-GCST90018849	genus.Intestinimonas.id.2062	-0.00580024	0.0165025	0.730119	19.5708	16	0.240176
Gastric cancer || id:ebi-a-GCST90018849	genus.Lachnoclostridium.id.11308	0.0323689	0.0255508	0.231377	15.2652	12	0.227255
Gastric cancer || id:ebi-a-GCST90018849	genus.Lachnospira.id.2004	0.0237817	0.050098	0.659754	1.67153	5	0.892467
Gastric cancer || id:ebi-a-GCST90018849	genus.LachnospiraceaeFCS020group.id.11314	0.00999673	0.0118119	0.417164	8.9331	11	0.628067
Gastric cancer || id:ebi-a-GCST90018849	genus.LachnospiraceaeNC2004group.id.11316	-0.0585327	0.0310123	0.101061	8.53317	8	0.383192
Gastric cancer || id:ebi-a-GCST90018849	genus.LachnospiraceaeND3007group.id.11317	0.367192	0.195962	0.312087	3.77239	2	0.151647
Gastric cancer || id:ebi-a-GCST90018849	genus.LachnospiraceaeNK4A136group.id.11319	0.00453537	0.0145525	0.760243	20.5405	14	0.114002
Gastric cancer || id:ebi-a-GCST90018849	genus.LachnospiraceaeUCG001.id.11321	-0.0276093	0.0336658	0.429572	9.77143	12	0.636005
Gastric cancer || id:ebi-a-GCST90018849	genus.LachnospiraceaeUCG004.id.11324	0.0398614	0.0473947	0.419976	16.1494	11	0.135675
Gastric cancer || id:ebi-a-GCST90018849	genus.LachnospiraceaeUCG008.id.11328	-0.0975268	0.0447515	0.05724	11.1142	10	0.348694
Gastric cancer || id:ebi-a-GCST90018849	genus.LachnospiraceaeUCG010.id.11330	-0.00983158	0.0226195	0.675302	11.318	9	0.254543
Gastric cancer || id:ebi-a-GCST90018849	genus.Lactobacillus.id.1837	-0.0395384	0.0211896	0.0990232	7.82854	9	0.551514
Gastric cancer || id:ebi-a-GCST90018849	genus.Lactococcus.id.1851	0.0108369	0.0268443	0.698485	5.79336	8	0.670366
Gastric cancer || id:ebi-a-GCST90018849	genus.Marvinbryantia.id.2005	-0.0207907	0.0404426	0.621091	5.11344	9	0.82431
Gastric cancer || id:ebi-a-GCST90018849	genus.Methanobrevibacter.id.123	0.0500089	0.0337248	0.212258	5.46223	5	0.362105
Gastric cancer || id:ebi-a-GCST90018849	genus.Odoribacter.id.952	-0.0545992	0.0407307	0.237766	5.59583	6	0.469951
Gastric cancer || id:ebi-a-GCST90018849	genus.Olsenella.id.822	-0.0238222	0.0473406	0.626902	10.7358	10	0.378465
Gastric cancer || id:ebi-a-GCST90018849	genus.Oscillibacter.id.2063	0.0219298	0.0292304	0.467566	9.28808	13	0.750855
Gastric cancer || id:ebi-a-GCST90018849	genus.Oscillospira.id.2064	0.111165	0.0516348	0.0748058	5.95014	7	0.545583
Gastric cancer || id:ebi-a-GCST90018849	genus.Oxalobacter.id.2978	0.0759414	0.0454958	0.12942	6.85414	10	0.739139
Gastric cancer || id:ebi-a-GCST90018849	genus.Parabacteroides.id.954	-0.175374	0.0664938	0.0577341	10.8519	5	0.0543961
Gastric cancer || id:ebi-a-GCST90018849	genus.Paraprevotella.id.962	0.0577565	0.0295217	0.0762803	18.3216	12	0.106268
Gastric cancer || id:ebi-a-GCST90018849	genus.Parasutterella.id.2892	0.00772068	0.0177107	0.670036	12.0357	14	0.603433
Gastric cancer || id:ebi-a-GCST90018849	genus.Peptococcus.id.2037	-3.59988e-05	0.0308674	0.999092	9.338	11	0.590724
Gastric cancer || id:ebi-a-GCST90018849	genus.Phascolarctobacterium.id.2168	0.0216634	0.0584259	0.721764	12.8431	8	0.117362
Gastric cancer || id:ebi-a-GCST90018849	genus.Prevotella7.id.11182	-0.00470624	0.0584089	0.937544	14.9588	10	0.133571
Gastric cancer || id:ebi-a-GCST90018849	genus.Prevotella9.id.11183	-0.00925898	0.0321798	0.778092	12.3479	14	0.578383
Gastric cancer || id:ebi-a-GCST90018849	genus.RikenellaceaeRC9gutgroup.id.11191	-0.0261849	0.0460009	0.583128	9.84529	10	0.45417
Gastric cancer || id:ebi-a-GCST90018849	genus.Romboutsia.id.11347	0.0107208	0.0213374	0.625262	13.3894	12	0.341384
Gastric cancer || id:ebi-a-GCST90018849	genus.Roseburia.id.2012	0.0201541	0.0324302	0.54696	17.4119	12	0.134749
Gastric cancer || id:ebi-a-GCST90018849	genus.Ruminiclostridium5.id.11355	-0.013123	0.0219825	0.565238	6.17711	10	0.80017
Gastric cancer || id:ebi-a-GCST90018849	genus.Ruminiclostridium6.id.11356	0.00960229	0.0192896	0.626941	6.33763	14	0.957251
Gastric cancer || id:ebi-a-GCST90018849	genus.Ruminiclostridium9.id.11357	-0.0394377	0.0295237	0.223408	4.18905	8	0.839677
Gastric cancer || id:ebi-a-GCST90018849	genus.RuminococcaceaeNK4A214group.id.11358	0.0422732	0.026395	0.137557	17.1491	12	0.144074
Gastric cancer || id:ebi-a-GCST90018849	genus.RuminococcaceaeUCG002.id.11360	-0.00153264	0.0167033	0.927805	30.5161	21	0.0820973
Gastric cancer || id:ebi-a-GCST90018849	genus.RuminococcaceaeUCG003.id.11361	0.000746485	0.0211124	0.97249	14.3828	11	0.212531
Gastric cancer || id:ebi-a-GCST90018849	genus.RuminococcaceaeUCG004.id.11362	-0.01878	0.0449386	0.685812	11.4481	10	0.323689
Gastric cancer || id:ebi-a-GCST90018849	genus.RuminococcaceaeUCG005.id.11363	0.0137754	0.0209084	0.522437	9.34178	13	0.746668
Gastric cancer || id:ebi-a-GCST90018849	genus.RuminococcaceaeUCG009.id.11366	-0.0513558	0.029452	0.111812	12.4029	11	0.334132
Gastric cancer || id:ebi-a-GCST90018849	genus.RuminococcaceaeUCG010.id.11367	-0.0358761	0.0506778	0.518061	1.3426	5	0.930488
Gastric cancer || id:ebi-a-GCST90018849	genus.RuminococcaceaeUCG011.id.11368	0.111042	0.0453632	0.0499374	18.014	7	0.0119069
Gastric cancer || id:ebi-a-GCST90018849	genus.RuminococcaceaeUCG013.id.11370	0.0149801	0.02951	0.622723	16.7815	11	0.114508
Gastric cancer || id:ebi-a-GCST90018849	genus.RuminococcaceaeUCG014.id.11371	-0.0142851	0.0229717	0.549463	5.41284	10	0.861951
Gastric cancer || id:ebi-a-GCST90018849	genus.Ruminococcus1.id.11373	-0.0561171	0.0278721	0.0788642	21.2707	9	0.0115014
Gastric cancer || id:ebi-a-GCST90018849	genus.Ruminococcus2.id.11374	-0.0124674	0.0124971	0.33667	12.4744	14	0.568262
Gastric cancer || id:ebi-a-GCST90018849	genus.Sellimonas.id.14369	-0.149891	0.0781384	0.0965737	9.13343	8	0.331165
Gastric cancer || id:ebi-a-GCST90018849	genus.Senegalimassilia.id.11160	0.0012763	0.0307995	0.96955	1.88439	4	0.757013
Gastric cancer || id:ebi-a-GCST90018849	genus.Slackia.id.825	0.0849787	0.0419686	0.112877	10.9401	5	0.0525803
Gastric cancer || id:ebi-a-GCST90018849	genus.Streptococcus.id.1853	-0.00289415	0.0330468	0.931547	20.6779	14	0.110175
Gastric cancer || id:ebi-a-GCST90018849	genus.Subdoligranulum.id.2070	0.0152572	0.0139372	0.302072	7.23033	10	0.703536
Gastric cancer || id:ebi-a-GCST90018849	genus.Sutterella.id.2896	0.0377354	0.0524921	0.488674	12.2157	11	0.347652
Gastric cancer || id:ebi-a-GCST90018849	genus.Terrisporobacter.id.11348	0.0093832	0.0217979	0.69591	2.69726	4	0.609695
Gastric cancer || id:ebi-a-GCST90018849	genus.Turicibacter.id.2162	0.0293289	0.0392631	0.47645	4.71965	9	0.858031
Gastric cancer || id:ebi-a-GCST90018849	genus.Tyzzerella3.id.11335	-0.0292789	0.0390733	0.469379	11.0913	12	0.521115
Gastric cancer || id:ebi-a-GCST90018849	genus.Veillonella.id.2198	0.146824	0.0794336	0.114044	5.48917	7	0.600491
Gastric cancer || id:ebi-a-GCST90018849	genus.Victivallis.id.2256	0.0308376	0.0762904	0.696647	24.7505	9	0.00325993
Gastric cancer || id:ebi-a-GCST90018849	order.Actinomycetales.id.420	-0.018535	0.0426673	0.693341	4.20232	4	0.379316
Gastric cancer || id:ebi-a-GCST90018849	order.Bacillales.id.1674	-0.011435	0.0288622	0.703761	3.26388	8	0.916723
Gastric cancer || id:ebi-a-GCST90018849	order.Bacteroidales.id.913	-0.0127433	0.0138589	0.375945	15.5185	13	0.276109
Gastric cancer || id:ebi-a-GCST90018849	order.Bifidobacteriales.id.432	0.0380582	0.0229936	0.128891	7.20035	11	0.782635
Gastric cancer || id:ebi-a-GCST90018849	order.Burkholderiales.id.2874	0.0541631	0.0265959	0.0721697	9.62115	10	0.474336
Gastric cancer || id:ebi-a-GCST90018849	order.Clostridiales.id.1863	0.00412349	0.0281086	0.886024	6.51811	12	0.88775
Gastric cancer || id:ebi-a-GCST90018849	order.Coriobacteriales.id.810	-0.0114562	0.0243526	0.646483	5.83188	13	0.952058
Gastric cancer || id:ebi-a-GCST90018849	order.Desulfovibrionales.id.3156	-0.00943254	0.018221	0.615943	14.8396	11	0.189959
Gastric cancer || id:ebi-a-GCST90018849	order.Enterobacteriales.id.3468	-0.0528936	0.0554215	0.383716	2.22559	6	0.897826
Gastric cancer || id:ebi-a-GCST90018849	order.Erysipelotrichales.id.2148	0.0150247	0.0291034	0.615896	11.8106	12	0.461006
Gastric cancer || id:ebi-a-GCST90018849	order.Gastranaerophilales.id.1591	0.0135247	0.0264249	0.624526	5.12706	8	0.743914
Gastric cancer || id:ebi-a-GCST90018849	order.Lactobacillales.id.1800	-0.00485843	0.0202576	0.8142	18.8086	14	0.172393
Gastric cancer || id:ebi-a-GCST90018849	order.Methanobacteriales.id.120	0.00683715	0.0349773	0.849895	6.47645	9	0.691447
Gastric cancer || id:ebi-a-GCST90018849	order.MollicutesRF9.id.11579	0.0256584	0.0255828	0.337436	8.86816	12	0.714148
Gastric cancer || id:ebi-a-GCST90018849	order.NB1n.id.3953	0.00705125	0.0178072	0.699695	10.1901	12	0.599291
Gastric cancer || id:ebi-a-GCST90018849	order.Pasteurellales.id.3688	-0.00692738	0.0211484	0.748888	17.0519	13	0.196942
Gastric cancer || id:ebi-a-GCST90018849	order.Rhodospirillales.id.2667	-0.00433084	0.0401387	0.915861	13.8803	13	0.382331
Gastric cancer || id:ebi-a-GCST90018849	order.Selenomonadales.id.2165	-0.00944051	0.0305725	0.763818	9.56372	11	0.570004
Gastric cancer || id:ebi-a-GCST90018849	order.Verrucomicrobiales.id.4030	0.0612432	0.0511022	0.261348	14.0069	10	0.172675
Gastric cancer || id:ebi-a-GCST90018849	order.Victivallales.id.2254	-0.013081	0.0347087	0.719232	5.11124	7	0.64639
Gastric cancer || id:ebi-a-GCST90018849	phylum.Actinobacteria.id.400	-0.0325832	0.0375706	0.401529	13.8207	14	0.463154
Gastric cancer || id:ebi-a-GCST90018849	phylum.Bacteroidetes.id.905	-0.00113763	0.0135436	0.934716	9.00043	11	0.621852
Gastric cancer || id:ebi-a-GCST90018849	phylum.Cyanobacteria.id.1500	0.071936	0.0464925	0.172765	11.7107	7	0.110483
Gastric cancer || id:ebi-a-GCST90018849	phylum.Euryarchaeota.id.55	0.0768662	0.0277354	0.0197395	13.6407	11	0.253519
Gastric cancer || id:ebi-a-GCST90018849	phylum.Firmicutes.id.1672	0.011064	0.0167822	0.52042	8.06111	15	0.921309
Gastric cancer || id:ebi-a-GCST90018849	phylum.Lentisphaerae.id.2238	-0.00978753	0.0354624	0.790521	5.40894	8	0.713107
Gastric cancer || id:ebi-a-GCST90018849	phylum.Proteobacteria.id.2375	-0.0241608	0.0274343	0.399164	9.56814	11	0.5696
Gastric cancer || id:ebi-a-GCST90018849	phylum.Tenericutes.id.3919	-0.0239552	0.0307269	0.453673	11.4671	11	0.405004
Gastric cancer || id:ebi-a-GCST90018849	phylum.Verrucomicrobia.id.3982	-0.010317	0.0182659	0.584641	14.3573	11	0.213851
